# Supplementary material for: Suppression of PP2A-B56α drives EMT in EGFR mutant non-small cell lung cancer
Source: Oncogene. 2026 Apr 11;45(20):1861–73. doi: 10.1038/s41388-026-03772-2 (PMC13167467; doi:10.1038/s41388-026-03772-2)
Supplement: Supplementary file 2 — SupplementaryDataTables [file 41388_2026_3772_MOESM2_ESM.xlsx]

## Sheet: SDT1
Supplementary Data Table 1: Total proteomics data up and downregulated p<0.05 and <-1Log2FC, >1Log2FC
Accession Number	Description	# peptides	p-value	Log2FC
Q9Y5S1	Transient receptor potential cation channel subfamily V member 2 OS=Homo sapiens OX=9606 GN=TRPV2 PE=1 SV=1	1	0.00462104	6.31
Q5JVC0	Citramalyl-CoA lyase, mitochondrial (Fragment) OS=Homo sapiens OX=9606 GN=CLYBL PE=1 SV=1	1	0.0287563	4.93
P43358	Melanoma-associated antigen 4 OS=Homo sapiens OX=9606 GN=MAGEA4 PE=1 SV=2	14	3.12764e-09	4.6
H0Y8N8	Rap guanine nucleotide exchange factor 2 (Fragment) OS=Homo sapiens OX=9606 GN=RAPGEF2 PE=1 SV=1	1	0.00432126	4.47
Q13884	Beta-1-syntrophin OS=Homo sapiens OX=9606 GN=SNTB1 PE=1 SV=3	3	0.0102756	4.35
Q8IZT9	Protein FAM9C OS=Homo sapiens OX=9606 GN=FAM9C PE=1 SV=1	4	6.39375e-05	4.25
Q9NPF0	CD320 antigen OS=Homo sapiens OX=9606 GN=CD320 PE=1 SV=1	2	0.0181673	4.14
Q14315	Filamin-C OS=Homo sapiens OX=9606 GN=FLNC PE=1 SV=3	80	9.1135e-07	3.98
P09936	Keratin, type II cytoskeletal 79 OS=Homo sapiens OX=9606 GN=KRT79 PE=1 SV=2	11	0.000430872	3.96
P52926	High mobility group protein HMGI-C OS=Homo sapiens OX=9606 GN=HMGA2 PE=1 SV=1	7	6.81607e-07	3.79
A0A1B0GVD3	Protein lin-28 homolog B OS=Homo sapiens OX=9606 GN=LIN28B PE=1 SV=1	6	0.00460192	3.65
A0A0A0MTT5	Cancer/testis antigen 1 OS=Homo sapiens OX=9606 GN=CTAG1A PE=1 SV=1	4	0.00806965	3.59
P08183	ATP-dependent translocase ABCB1 OS=Homo sapiens OX=9606 GN=ABCB1 PE=1 SV=3	9	0.00305024	3.58
A0A0A0MR39	Myelin expression factor 2 OS=Homo sapiens OX=9606 GN=MYEF2 PE=1 SV=1	22	8.3268e-07	3.55
Q8IX05	CD302 antigen OS=Homo sapiens OX=9606 GN=CD302 PE=1 SV=1	2	2.38433e-06	3.42
Q5XKE5	Keratin, type II cytoskeletal 79 OS=Homo sapiens OX=9606 GN=KRT79 PE=1 SV=2	10	0.00220753	3.42
P23378	Glycine dehydrogenase (decarboxylating), mitochondrial OS=Homo sapiens OX=9606 GN=GLDC PE=1 SV=2	21	0.00114269	3.35
Q13070	G antigen 6 OS=Homo sapiens OX=9606 GN=GAGE6 PE=1 SV=1	4	3.85275e-09	3.27
Q5JSL0	High mobility group nucleosome-binding domain-containing protein 5 (Fragment) OS=Homo sapiens OX=9606 GN=HMGN5 PE=1 SV=1	2	0.000175375	3.24
P09211	Glutathione S-transferase P OS=Homo sapiens OX=9606 GN=GSTP1 PE=1 SV=2	8	0.00291984	3.22
P08670	Vimentin OS=Homo sapiens OX=9606 GN=VIM PE=1 SV=4	56	3.36211e-07	3.21
A0A2R8Y872	Putative ATP-dependent RNA helicase TDRD12 OS=Homo sapiens OX=9606 GN=TDRD12 PE=1 SV=1	22	5.09325e-06	3.21
A0A075B7G8	Amyloid beta precursor protein-binding family B member 1 OS=Homo sapiens OX=9606 GN=APBB1 PE=1 SV=7	4	0.00350953	3.17
Q14627	Interleukin-13 receptor subunit alpha-2 OS=Homo sapiens OX=9606 GN=IL13RA2 PE=1 SV=1	5	0.00950877	3.14
Q9P219	Protein Daple OS=Homo sapiens OX=9606 GN=CCDC88C PE=1 SV=3	4	0.0292608	3.13
P01137	Transforming growth factor beta-1 proprotein OS=Homo sapiens OX=9606 GN=TGFB1 PE=1 SV=2	12	5.52013e-05	3.07
Q9NZJ4	Sacsin OS=Homo sapiens OX=9606 GN=SACS PE=1 SV=2	3	4.42615e-06	3.07
Q9NQS3	Nectin-3 OS=Homo sapiens OX=9606 GN=NECTIN3 PE=1 SV=1	3	0.000274652	3.06
P43357	Melanoma-associated antigen 3 OS=Homo sapiens OX=9606 GN=MAGEA3 PE=1 SV=1	5	5.08276e-05	2.98
H0Y3H2	Phospholipid-transporting ATPase ABCA3 OS=Homo sapiens OX=9606 GN=ABCA3 PE=1 SV=1	2	0.0105842	2.98
P30530	Tyrosine-protein kinase receptor UFO OS=Homo sapiens OX=9606 GN=AXL PE=1 SV=4	18	6.29505e-08	2.98
Q16352	Alpha-internexin OS=Homo sapiens OX=9606 GN=INA PE=1 SV=2	33	8.02551e-05	2.92
P54289	Voltage-dependent calcium channel subunit alpha-2/delta-1 OS=Homo sapiens OX=9606 GN=CACNA2D1 PE=1 SV=3	4	0.00250543	2.9
P08133	Annexin A6 OS=Homo sapiens OX=9606 GN=ANXA6 PE=1 SV=3	27	9.80273e-05	2.88
G3V1V4	Family with sequence similarity 112, member B, isoform CRA_b OS=Homo sapiens OX=9606 GN=GTSF1 PE=1 SV=1	3	2.58955e-05	2.87
Q9Y240	C-type lectin domain family 11 member A OS=Homo sapiens OX=9606 GN=CLEC11A PE=1 SV=1	5	3.23046e-05	2.87
Q8N726	Tumor suppressor ARF OS=Homo sapiens OX=9606 GN=CDKN2A PE=1 SV=2	2	0.0264712	2.85
Q9NPH2	Inositol-3-phosphate synthase 1 OS=Homo sapiens OX=9606 GN=ISYNA1 PE=1 SV=1	7	1.42688e-07	2.85
H3BNN0	Differentially-expressed in FDCP 8 homolog (Fragment) OS=Homo sapiens OX=9606 GN=DEF8 PE=1 SV=1	1	3.96074e-08	2.82
Q99666	RANBP2-like and GRIP domain-containing protein 5/6 OS=Homo sapiens OX=9606 GN=RGPD5 PE=1 SV=3	41	0.0199638	2.82
Q9NXH8	Torsin-4A OS=Homo sapiens OX=9606 GN=TOR4A PE=1 SV=2	11	0.00389384	2.8
Q14195	Dihydropyrimidinase-related protein 3 OS=Homo sapiens OX=9606 GN=DPYSL3 PE=1 SV=1	12	0.00711681	2.75
Q9NWS8	Required for meiotic nuclear division protein 1 homolog OS=Homo sapiens OX=9606 GN=RMND1 PE=1 SV=2	5	1.04517e-07	2.73
F5H061	Tumor necrosis factor receptor superfamily member 1A OS=Homo sapiens OX=9606 GN=TNFRSF1A PE=1 SV=1	3	3.00799e-05	2.68
Q9NZ45	CDGSH iron-sulfur domain-containing protein 1 OS=Homo sapiens OX=9606 GN=CISD1 PE=1 SV=1	3	2.92435e-06	2.66
Q8N442	Translation factor GUF1, mitochondrial OS=Homo sapiens OX=9606 GN=GUF1 PE=1 SV=1	12	1.06726e-07	2.62
Q02952	A-kinase anchor protein 12 OS=Homo sapiens OX=9606 GN=AKAP12 PE=1 SV=4	63	4.74173e-06	2.58
Q13077	TNF receptor-associated factor 1 OS=Homo sapiens OX=9606 GN=TRAF1 PE=1 SV=1	1	0.020801	2.56
Q9H3G5	Probable serine carboxypeptidase CPVL OS=Homo sapiens OX=9606 GN=CPVL PE=1 SV=2	14	1.35554e-05	2.56
Q15147	1-phosphatidylinositol 4,5-bisphosphate phosphodiesterase beta-4 OS=Homo sapiens OX=9606 GN=PLCB4 PE=1 SV=3	5	8.24432e-05	2.55
J3KPY9	Anthrax toxin receptor OS=Homo sapiens OX=9606 GN=ANTXR2 PE=1 SV=1	12	0.00061805	2.51
A0A7P0Z4A8	Anthrax toxin receptor OS=Homo sapiens OX=9606 GN=ANTXR2 PE=1 SV=1	13	2.68998e-07	2.5
G3XAN8	Mitochondrial import inner membrane translocase subunit OS=Homo sapiens OX=9606 GN=TIMM8B PE=1 SV=1	5	0.00444459	2.5
Q2T9K0	Transmembrane protein 44 OS=Homo sapiens OX=9606 GN=TMEM44 PE=1 SV=3	2	0.00685301	2.47
P00156	Cytochrome b OS=Homo sapiens OX=9606 GN=MT-CYB PE=1 SV=2	3	1.38577e-06	2.45
P19022	Cadherin-2 OS=Homo sapiens OX=9606 GN=CDH2 PE=1 SV=4	4	0.0145519	2.4
H3BRJ5	Uncharacterized protein OS=Homo sapiens OX=9606 PE=4 SV=1	2	0.0464168	2.39
Q9NUJ7	PI-PLC X domain-containing protein 1 OS=Homo sapiens OX=9606 GN=PLCXD1 PE=2 SV=1	2	0.034704	2.38
H0YFW5	Peptide-methionine (R)-S-oxide reductase (Fragment) OS=Homo sapiens OX=9606 GN=MSRB3 PE=1 SV=1	2	2.03763e-07	2.36
A8MXV4	Acyl-coenzyme A diphosphatase NUDT19 OS=Homo sapiens OX=9606 GN=NUDT19 PE=1 SV=1	11	7.64937e-07	2.35
Q9UHE8	Metalloreductase STEAP1 OS=Homo sapiens OX=9606 GN=STEAP1 PE=1 SV=1	4	3.08372e-07	2.33
Q9UDR5	Alpha-aminoadipic semialdehyde synthase, mitochondrial OS=Homo sapiens OX=9606 GN=AASS PE=1 SV=1	6	0.0024878	2.33
Q9Y5L4	Mitochondrial import inner membrane translocase subunit Tim13 OS=Homo sapiens OX=9606 GN=TIMM13 PE=1 SV=1	5	0.00209467	2.33
O95716	Ras-related protein Rab-3D OS=Homo sapiens OX=9606 GN=RAB3D PE=1 SV=1	6	0.0344983	2.32
Q86VY9	Transmembrane protein 200A OS=Homo sapiens OX=9606 GN=TMEM200A PE=1 SV=1	2	0.0426259	2.29
P26022	Pentraxin-related protein PTX3 OS=Homo sapiens OX=9606 GN=PTX3 PE=1 SV=3	2	1.67736e-05	2.29
P21589	5'-nucleotidase OS=Homo sapiens OX=9606 GN=NT5E PE=1 SV=1	27	1.17305e-06	2.29
Q4V321	G antigen 13 OS=Homo sapiens OX=9606 GN=GAGE13 PE=3 SV=2	4	0.0064756	2.27
Q16698	2,4-dienoyl-CoA reductase [(3E)-enoyl-CoA-producing], mitochondrial OS=Homo sapiens OX=9606 GN=DECR1 PE=1 SV=1	13	8.80221e-08	2.26
Q9UJ04	Testis-specific Y-encoded-like protein 4 OS=Homo sapiens OX=9606 GN=TSPYL4 PE=1 SV=2	3	0.00638232	2.23
Q9NRA2	Sialin OS=Homo sapiens OX=9606 GN=SLC17A5 PE=1 SV=2	1	0.00413589	2.22
A0A5F9ZI73	Ankyrin-2 OS=Homo sapiens OX=9606 GN=ANK2 PE=1 SV=1	6	0.00398198	2.21
P0C7M4	Rhox homeobox family member 2B OS=Homo sapiens OX=9606 GN=RHOXF2B PE=1 SV=1	2	0.00156348	2.21
Q8IV08	5'-3' exonuclease PLD3 OS=Homo sapiens OX=9606 GN=PLD3 PE=1 SV=1	15	8.57942e-08	2.2
Q96AY3	Peptidyl-prolyl cis-trans isomerase FKBP10 OS=Homo sapiens OX=9606 GN=FKBP10 PE=1 SV=1	16	0.00111285	2.2
O43463	Histone-lysine N-methyltransferase SUV39H1 OS=Homo sapiens OX=9606 GN=SUV39H1 PE=1 SV=1	3	8.55803e-06	2.19
Q5VZJ2	UDP-N-acetylglucosamine/UDP-glucose/GDP-mannose transporter OS=Homo sapiens OX=9606 GN=SLC35D2 PE=1 SV=1	2	0.00146062	2.16
Q9HC21	Mitochondrial thiamine pyrophosphate carrier OS=Homo sapiens OX=9606 GN=SLC25A19 PE=1 SV=1	3	0.000257486	2.15
Q6ZTI6	Refilin-A OS=Homo sapiens OX=9606 GN=RFLNA PE=1 SV=3	6	0.00122474	2.15
Q9NUP7	tRNA:m(4)X modification enzyme TRM13 homolog OS=Homo sapiens OX=9606 GN=TRMT13 PE=1 SV=2	1	0.0166125	2.14
Q9BSY4	Coiled-coil-helix-coiled-coil-helix domain-containing protein 5 OS=Homo sapiens OX=9606 GN=CHCHD5 PE=1 SV=1	3	0.0089789	2.12
E7EPD8	Tyrosyl-DNA phosphodiesterase 1 OS=Homo sapiens OX=9606 GN=TDP1 PE=1 SV=1	1	0.00620078	2.11
Q15555	Microtubule-associated protein RP/EB family member 2 OS=Homo sapiens OX=9606 GN=MAPRE2 PE=1 SV=1	6	0.00171519	2.11
Q9UNN8	Endothelial protein C receptor OS=Homo sapiens OX=9606 GN=PROCR PE=1 SV=1	4	6.20563e-06	2.11
O15439	ATP-binding cassette sub-family C member 4 OS=Homo sapiens OX=9606 GN=ABCC4 PE=1 SV=3	14	6.74465e-06	2.1
Q9H0U9	Testis-specific Y-encoded-like protein 1 OS=Homo sapiens OX=9606 GN=TSPYL1 PE=1 SV=3	7	2.58207e-05	2.1
Q9Y237	Peptidyl-prolyl cis-trans isomerase NIMA-interacting 4 OS=Homo sapiens OX=9606 GN=PIN4 PE=1 SV=1	5	4.5538e-07	2.1
A0A7I2V2R4	Heterogeneous nuclear ribonucleoprotein A1 (Fragment) OS=Homo sapiens OX=9606 GN=HNRNPA1 PE=1 SV=1	4	0.00112205	2.08
P00167	Cytochrome b5 OS=Homo sapiens OX=9606 GN=CYB5A PE=1 SV=2	3	0.000133324	2.07
O00483	Cytochrome c oxidase subunit NDUFA4 OS=Homo sapiens OX=9606 GN=NDUFA4 PE=1 SV=1	6	9.3609e-05	2.07
Q96DB5	Regulator of microtubule dynamics protein 1 OS=Homo sapiens OX=9606 GN=RMDN1 PE=1 SV=1	21	2.89791e-06	2.06
P20337	Ras-related protein Rab-3B OS=Homo sapiens OX=9606 GN=RAB3B PE=1 SV=2	6	0.000476815	2.04
Q8N1Q1	Carbonic anhydrase 13 OS=Homo sapiens OX=9606 GN=CA13 PE=1 SV=1	5	0.00197335	2.02
Q5H8A4	GPI ethanolamine phosphate transferase 2 OS=Homo sapiens OX=9606 GN=PIGG PE=1 SV=1	3	4.52665e-06	2.01
Q9BYC5	Alpha-(1,6)-fucosyltransferase OS=Homo sapiens OX=9606 GN=FUT8 PE=1 SV=2	7	3.19704e-05	2.01
E9PF49	Complex I-B22 OS=Homo sapiens OX=9606 GN=NDUFB9 PE=1 SV=1	5	0.0166008	2.01
Q03405	Urokinase plasminogen activator surface receptor OS=Homo sapiens OX=9606 GN=PLAUR PE=1 SV=1	6	3.77573e-06	2
P17096	High mobility group protein HMG-I/HMG-Y OS=Homo sapiens OX=9606 GN=HMGA1 PE=1 SV=3	7	0.0130363	2
P02792	Ferritin light chain OS=Homo sapiens OX=9606 GN=FTL PE=1 SV=2	1	2.6485e-05	1.99
Q8ND82	Zinc finger protein 280C OS=Homo sapiens OX=9606 GN=ZNF280C PE=1 SV=1	7	0.000718691	1.99
F8WES2	S-methyl-5'-thioadenosine phosphorylase OS=Homo sapiens OX=9606 GN=MTAP PE=4 SV=1	1	0.0131829	1.98
Q2TBE0	CWF19-like protein 2 OS=Homo sapiens OX=9606 GN=CWF19L2 PE=1 SV=4	5	8.87461e-07	1.97
Q86Y39	NADH dehydrogenase [ubiquinone] 1 alpha subcomplex subunit 11 OS=Homo sapiens OX=9606 GN=NDUFA11 PE=1 SV=3	1	3.23209e-06	1.97
P15407	Fos-related antigen 1 OS=Homo sapiens OX=9606 GN=FOSL1 PE=1 SV=1	3	3.51095e-05	1.96
O95639	Cleavage and polyadenylation specificity factor subunit 4 OS=Homo sapiens OX=9606 GN=CPSF4 PE=1 SV=1	7	0.0211318	1.95
Q9BX67	Junctional adhesion molecule C OS=Homo sapiens OX=9606 GN=JAM3 PE=1 SV=1	2	4.12645e-05	1.95
Q5SQH8	Uncharacterized protein C6orf136 OS=Homo sapiens OX=9606 GN=C6orf136 PE=2 SV=1	1	0.014308	1.95
O75570	Peptide chain release factor 1, mitochondrial OS=Homo sapiens OX=9606 GN=MTRF1 PE=1 SV=2	1	0.000141824	1.95
Q69YL0	Protein NCBP2AS2 OS=Homo sapiens OX=9606 GN=NCBP2AS2 PE=1 SV=1	2	0.000121602	1.94
Q96QD8	Sodium-coupled neutral amino acid transporter 2 OS=Homo sapiens OX=9606 GN=SLC38A2 PE=1 SV=2	5	0.00344946	1.94
A0A0A6YYJ5	Microtubule-actin cross-linking factor 1, isoforms 1/2/3/5 (Fragment) OS=Homo sapiens OX=9606 GN=MACF1 PE=1 SV=2	17	0.0234917	1.94
Q15050	Ribosome biogenesis regulatory protein homolog OS=Homo sapiens OX=9606 GN=RRS1 PE=1 SV=2	13	1.75163e-05	1.94
P01033	Metalloproteinase inhibitor 1 OS=Homo sapiens OX=9606 GN=TIMP1 PE=1 SV=1	3	0.000304964	1.93
Q96MM3	Zinc finger protein 42 homolog OS=Homo sapiens OX=9606 GN=ZFP42 PE=1 SV=2	3	3.14211e-05	1.93
Q92506	(3R)-3-hydroxyacyl-CoA dehydrogenase OS=Homo sapiens OX=9606 GN=HSD17B8 PE=1 SV=2	4	0.000325695	1.92
O43708	Maleylacetoacetate isomerase OS=Homo sapiens OX=9606 GN=GSTZ1 PE=1 SV=3	8	0.000810036	1.92
Q6PJF5	Inactive rhomboid protein 2 OS=Homo sapiens OX=9606 GN=RHBDF2 PE=1 SV=2	3	0.0005695	1.92
G3XA83	Beta-1,4-galactosyltransferase 6 OS=Homo sapiens OX=9606 GN=B4GALT6 PE=1 SV=1	1	0.00347288	1.92
A0A087WUS5	Myc proto-oncogene protein OS=Homo sapiens OX=9606 GN=MYC PE=1 SV=1	2	0.0191053	1.91
Q9GZY0	Nuclear RNA export factor 2 OS=Homo sapiens OX=9606 GN=NXF2 PE=1 SV=1	7	0.00974842	1.9
A0A3B3ITJ4	Heterogeneous nuclear ribonucleoprotein L (Fragment) OS=Homo sapiens OX=9606 GN=HNRNPL PE=1 SV=1	22	0.00242712	1.89
P23368	NAD-dependent malic enzyme, mitochondrial OS=Homo sapiens OX=9606 GN=ME2 PE=1 SV=1	18	0.00279688	1.88
Q9NVA1	Ubiquinol-cytochrome-c reductase complex assembly factor 1 OS=Homo sapiens OX=9606 GN=UQCC1 PE=1 SV=3	7	3.20581e-07	1.88
Q14676	Mediator of DNA damage checkpoint protein 1 OS=Homo sapiens OX=9606 GN=MDC1 PE=1 SV=3	36	3.43705e-05	1.88
Q5SGD2	Protein phosphatase 1L OS=Homo sapiens OX=9606 GN=PPM1L PE=1 SV=1	1	0.0232931	1.87
Q6ZR64	HBV PreS1-transactivated protein 1 OS=Homo sapiens OX=9606 GN=MXRA7 PE=1 SV=1	2	1.13474e-05	1.86
Q96DT7	Zinc finger and BTB domain-containing protein 10 OS=Homo sapiens OX=9606 GN=ZBTB10 PE=1 SV=2	2	0.00393377	1.86
C9J3D7	Peroxisomal carnitine O-octanoyltransferase OS=Homo sapiens OX=9606 GN=CROT PE=1 SV=1	4	0.000285647	1.86
Q9HDC5	Junctophilin-1 OS=Homo sapiens OX=9606 GN=JPH1 PE=1 SV=2	1	0.00205372	1.85
P14406	Cytochrome c oxidase subunit 7A2, mitochondrial OS=Homo sapiens OX=9606 GN=COX7A2 PE=1 SV=1	2	0.00870728	1.85
A0A0C4DGQ8	Dehydrogenase/reductase SDR family member 7B OS=Homo sapiens OX=9606 GN=DHRS7B PE=1 SV=1	7	0.00167011	1.84
Q86TV6	Tetratricopeptide repeat protein 7B OS=Homo sapiens OX=9606 GN=TTC7B PE=1 SV=3	4	3.0949e-06	1.83
P14384	Carboxypeptidase M OS=Homo sapiens OX=9606 GN=CPM PE=1 SV=2	10	0.00280031	1.83
O14773	Tripeptidyl-peptidase 1 OS=Homo sapiens OX=9606 GN=TPP1 PE=1 SV=2	7	0.000540091	1.82
Q5T1C6	Acyl-coenzyme A thioesterase THEM4 OS=Homo sapiens OX=9606 GN=THEM4 PE=1 SV=1	3	0.0018657	1.82
Q3ZCQ8	Mitochondrial import inner membrane translocase subunit TIM50 OS=Homo sapiens OX=9606 GN=TIMM50 PE=1 SV=2	15	1.57386e-07	1.82
Q86VM9	Zinc finger CCCH domain-containing protein 18 OS=Homo sapiens OX=9606 GN=ZC3H18 PE=1 SV=2	21	8.32262e-06	1.82
B1AMV7	Sideroflexin-4 (Fragment) OS=Homo sapiens OX=9606 GN=SFXN4 PE=1 SV=1	3	1.59885e-05	1.8
Q9UKE5	TRAF2 and NCK-interacting protein kinase OS=Homo sapiens OX=9606 GN=TNIK PE=1 SV=1	10	0.0147348	1.8
Q5M9N0	Coiled-coil domain-containing protein 158 OS=Homo sapiens OX=9606 GN=CCDC158 PE=1 SV=2	1	0.00289683	1.79
Q86UP3	Zinc finger homeobox protein 4 OS=Homo sapiens OX=9606 GN=ZFHX4 PE=1 SV=1	2	0.00503852	1.79
Q9NX58	Cell growth-regulating nucleolar protein OS=Homo sapiens OX=9606 GN=LYAR PE=1 SV=3	11	2.02291e-05	1.78
P33908	Mannosyl-oligosaccharide 1,2-alpha-mannosidase IA OS=Homo sapiens OX=9606 GN=MAN1A1 PE=1 SV=3	7	0.00406939	1.78
O75438	NADH dehydrogenase [ubiquinone] 1 beta subcomplex subunit 1 OS=Homo sapiens OX=9606 GN=NDUFB1 PE=1 SV=1	3	0.00613865	1.76
Q53H82	Endoribonuclease LACTB2 OS=Homo sapiens OX=9606 GN=LACTB2 PE=1 SV=2	15	4.51582e-06	1.76
Q8N4Q0	Prostaglandin reductase 3 OS=Homo sapiens OX=9606 GN=ZADH2 PE=1 SV=1	7	0.0003819	1.76
P78549	Endonuclease III-like protein 1 OS=Homo sapiens OX=9606 GN=NTHL1 PE=1 SV=2	2	0.000471879	1.75
P00403	Cytochrome c oxidase subunit 2 OS=Homo sapiens OX=9606 GN=MT-CO2 PE=1 SV=1	6	6.63729e-05	1.75
A0A0A0MSK2	Protein PET100 homolog, mitochondrial OS=Homo sapiens OX=9606 GN=PET100 PE=1 SV=1	2	0.000612847	1.74
A0A0A0MSI4	Pleckstrin homology domain-containing family B member 2 OS=Homo sapiens OX=9606 GN=PLEKHB2 PE=1 SV=1	1	0.0207508	1.74
P42772	Cyclin-dependent kinase 4 inhibitor B OS=Homo sapiens OX=9606 GN=CDKN2B PE=1 SV=1	1	0.0256157	1.74
Q7Z3D6	D-glutamate cyclase, mitochondrial OS=Homo sapiens OX=9606 GN=DGLUCY PE=1 SV=2	11	1.76924e-06	1.73
P58557	Endoribonuclease YbeY OS=Homo sapiens OX=9606 GN=YBEY PE=1 SV=2	2	0.000128163	1.73
Q68CQ7	Glycosyltransferase 8 domain-containing protein 1 OS=Homo sapiens OX=9606 GN=GLT8D1 PE=1 SV=2	3	2.15229e-07	1.73
Q96EP5	DAZ-associated protein 1 OS=Homo sapiens OX=9606 GN=DAZAP1 PE=1 SV=1	10	0.0032854	1.73
P00367	Glutamate dehydrogenase 1, mitochondrial OS=Homo sapiens OX=9606 GN=GLUD1 PE=1 SV=2	27	0.000178076	1.73
V5IRT4	Mitochondrial nucleoid factor 1 (Fragment) OS=Homo sapiens OX=9606 GN=UQCC2 PE=1 SV=1	5	0.00084233	1.72
O43861	Probable phospholipid-transporting ATPase IIB OS=Homo sapiens OX=9606 GN=ATP9B PE=2 SV=4	1	0.00139454	1.72
A0A0C4DFS6	Protein sprouty homolog 4 OS=Homo sapiens OX=9606 GN=SPRY4 PE=1 SV=1	4	1.30112e-06	1.72
Q9H6W3	Ribosomal oxygenase 1 OS=Homo sapiens OX=9606 GN=RIOX1 PE=1 SV=2	11	3.30032e-05	1.71
P24311	Cytochrome c oxidase subunit 7B, mitochondrial OS=Homo sapiens OX=9606 GN=COX7B PE=1 SV=2	1	1.99836e-05	1.7
Q6UW78	Ubiquinol-cytochrome-c reductase complex assembly factor 3 OS=Homo sapiens OX=9606 GN=UQCC3 PE=1 SV=2	5	0.000438806	1.7
Q9BZQ8	Protein Niban 1 OS=Homo sapiens OX=9606 GN=NIBAN1 PE=1 SV=1	3	0.000465948	1.7
Q16740	ATP-dependent Clp protease proteolytic subunit, mitochondrial OS=Homo sapiens OX=9606 GN=CLPP PE=1 SV=1	8	0.000202182	1.7
Q9NX40	OCIA domain-containing protein 1 OS=Homo sapiens OX=9606 GN=OCIAD1 PE=1 SV=1	11	1.4717e-05	1.7
Q9BV20	Methylthioribose-1-phosphate isomerase OS=Homo sapiens OX=9606 GN=MRI1 PE=1 SV=1	11	1.03638e-07	1.7
P52272	Heterogeneous nuclear ribonucleoprotein M OS=Homo sapiens OX=9606 GN=HNRNPM PE=1 SV=3	56	0.00406374	1.69
Q9BVV7	Mitochondrial import inner membrane translocase subunit Tim21 OS=Homo sapiens OX=9606 GN=TIMM21 PE=1 SV=1	6	3.37165e-05	1.69
P09669	Cytochrome c oxidase subunit 6C OS=Homo sapiens OX=9606 GN=COX6C PE=1 SV=2	6	4.0704e-05	1.69
P12236	ADP/ATP translocase 3 OS=Homo sapiens OX=9606 GN=SLC25A6 PE=1 SV=4	16	7.09061e-05	1.69
Q9Y221	60S ribosome subunit biogenesis protein NIP7 homolog OS=Homo sapiens OX=9606 GN=NIP7 PE=1 SV=1	8	6.0682e-06	1.68
G3V3U9	Chromosome 14 open reading frame 39 (Fragment) OS=Homo sapiens OX=9606 GN=C14orf39 PE=1 SV=1	1	0.00395781	1.68
A0A3B3IUA2	Ribonucloprotein OS=Homo sapiens OX=9606 GN=SNU13 PE=1 SV=1	7	0.0245989	1.68
K7EPZ6	Methyl-CpG-binding domain protein 1 (Fragment) OS=Homo sapiens OX=9606 GN=MBD1 PE=1 SV=1	1	0.00575267	1.67
C9JQE1	IMP2-like protein OS=Homo sapiens OX=9606 GN=IMMP2L PE=1 SV=1	1	0.0318165	1.67
Q8IWL3	Iron-sulfur cluster co-chaperone protein HscB OS=Homo sapiens OX=9606 GN=HSCB PE=1 SV=3	7	0.00403444	1.66
Q9Y3D5	28S ribosomal protein S18c, mitochondrial OS=Homo sapiens OX=9606 GN=MRPS18C PE=1 SV=1	2	0.000130132	1.66
P13073	Cytochrome c oxidase subunit 4 isoform 1, mitochondrial OS=Homo sapiens OX=9606 GN=COX4I1 PE=1 SV=1	10	1.35849e-05	1.66
Q99808	Equilibrative nucleoside transporter 1 OS=Homo sapiens OX=9606 GN=SLC29A1 PE=1 SV=3	6	0.00123044	1.65
S4R466	Small cell adhesion glycoprotein OS=Homo sapiens OX=9606 GN=SMAGP PE=1 SV=1	1	2.65563e-05	1.65
A0A087WZQ5	Receptor protein-tyrosine kinase OS=Homo sapiens OX=9606 GN=MERTK PE=1 SV=1	4	0.00681868	1.65
Q9Y2Q9	28S ribosomal protein S28, mitochondrial OS=Homo sapiens OX=9606 GN=MRPS28 PE=1 SV=1	6	0.00514595	1.65
F8W0Q9	Periphilin-1 OS=Homo sapiens OX=9606 GN=PPHLN1 PE=1 SV=1	17	3.61587e-06	1.65
J3QRH8	Dynein regulatory complex subunit 3 (Fragment) OS=Homo sapiens OX=9606 GN=DRC3 PE=1 SV=8	1	0.00166504	1.64
Q9H7B2	Ribosome production factor 2 homolog OS=Homo sapiens OX=9606 GN=RPF2 PE=1 SV=2	10	0.000590301	1.64
Q8WY91	Peroxynitrite isomerase THAP4 OS=Homo sapiens OX=9606 GN=THAP4 PE=1 SV=2	1	0.00435372	1.64
J3KQ48	Aminoacyl-tRNA hydrolase OS=Homo sapiens OX=9606 GN=PTRH2 PE=1 SV=1	8	0.000186887	1.63
P14854	Cytochrome c oxidase subunit 6B1 OS=Homo sapiens OX=9606 GN=COX6B1 PE=1 SV=2	7	0.000523049	1.63
E9PHY5	Band 4.1-like protein 2 OS=Homo sapiens OX=9606 GN=EPB41L2 PE=1 SV=1	39	0.000124565	1.62
P53634	Dipeptidyl peptidase 1 OS=Homo sapiens OX=9606 GN=CTSC PE=1 SV=2	8	1.3911e-05	1.62
Q6PI48	Aspartate--tRNA ligase, mitochondrial OS=Homo sapiens OX=9606 GN=DARS2 PE=1 SV=1	26	0.000217897	1.61
Q13126	S-methyl-5'-thioadenosine phosphorylase OS=Homo sapiens OX=9606 GN=MTAP PE=1 SV=2	12	4.94324e-06	1.61
Q6P4A8	Phospholipase B-like 1 OS=Homo sapiens OX=9606 GN=PLBD1 PE=1 SV=2	17	1.47917e-05	1.61
Q9ULJ8	Neurabin-1 OS=Homo sapiens OX=9606 GN=PPP1R9A PE=1 SV=2	3	0.00423878	1.61
P30989	Neurotensin receptor type 1 OS=Homo sapiens OX=9606 GN=NTSR1 PE=1 SV=2	3	0.00665661	1.6
P51970	NADH dehydrogenase [ubiquinone] 1 alpha subcomplex subunit 8 OS=Homo sapiens OX=9606 GN=NDUFA8 PE=1 SV=3	6	4.27649e-05	1.6
P03891	NADH-ubiquinone oxidoreductase chain 2 OS=Homo sapiens OX=9606 GN=MT-ND2 PE=1 SV=2	1	0.00270995	1.6
K7EP61	Spindle and kinetochore-associated protein 1 OS=Homo sapiens OX=9606 GN=SKA1 PE=1 SV=1	1	0.00339825	1.6
O95757	Heat shock 70 kDa protein 4L OS=Homo sapiens OX=9606 GN=HSPA4L PE=1 SV=3	31	4.79532e-05	1.6
Q9Y399	28S ribosomal protein S2, mitochondrial OS=Homo sapiens OX=9606 GN=MRPS2 PE=1 SV=1	12	3.4189e-07	1.6
Q03252	Lamin-B2 OS=Homo sapiens OX=9606 GN=LMNB2 PE=1 SV=4	45	0.00517648	1.59
A0A494C108	Protein KRI1 homolog OS=Homo sapiens OX=9606 GN=KRI1 PE=1 SV=1	12	0.00138179	1.59
Q8N5G0	Small integral membrane protein 20 OS=Homo sapiens OX=9606 GN=SMIM20 PE=1 SV=3	3	0.000608722	1.59
P32189	Glycerol kinase OS=Homo sapiens OX=9606 GN=GK PE=1 SV=3	8	0.00178106	1.58
P45973	Chromobox protein homolog 5 OS=Homo sapiens OX=9606 GN=CBX5 PE=1 SV=1	10	0.00184432	1.58
F8W0H2	Bromodomain testis-specific protein (Fragment) OS=Homo sapiens OX=9606 GN=BRDT PE=1 SV=1	1	3.20791e-06	1.58
P12074	Cytochrome c oxidase subunit 6A1, mitochondrial OS=Homo sapiens OX=9606 GN=COX6A1 PE=1 SV=4	1	0.000210917	1.58
P61225	Ras-related protein Rap-2b OS=Homo sapiens OX=9606 GN=RAP2B PE=1 SV=1	7	0.00279582	1.58
Q9BTL3	RNA guanine-N7 methyltransferase activating subunit OS=Homo sapiens OX=9606 GN=RAMAC PE=1 SV=1	5	0.000690234	1.58
P03886	NADH-ubiquinone oxidoreductase chain 1 OS=Homo sapiens OX=9606 GN=MT-ND1 PE=1 SV=1	5	0.000353324	1.58
Q9UI09	NADH dehydrogenase [ubiquinone] 1 alpha subcomplex subunit 12 OS=Homo sapiens OX=9606 GN=NDUFA12 PE=1 SV=1	8	2.93955e-05	1.58
P35232	Prohibitin 1 OS=Homo sapiens OX=9606 GN=PHB1 PE=1 SV=1	16	0.00159206	1.58
P46976	Glycogenin-1 OS=Homo sapiens OX=9606 GN=GYG1 PE=1 SV=4	9	4.85032e-07	1.57
O00479	High mobility group nucleosome-binding domain-containing protein 4 OS=Homo sapiens OX=9606 GN=HMGN4 PE=1 SV=3	3	0.000239111	1.57
P21953	2-oxoisovalerate dehydrogenase subunit beta, mitochondrial OS=Homo sapiens OX=9606 GN=BCKDHB PE=1 SV=2	8	0.000195538	1.57
E7ET40	Urokinase-type plasminogen activator OS=Homo sapiens OX=9606 GN=PLAU PE=1 SV=1	15	1.81624e-07	1.57
Q9NPJ3	Acyl-coenzyme A thioesterase 13 OS=Homo sapiens OX=9606 GN=ACOT13 PE=1 SV=1	5	0.00106745	1.56
Q96PD2	Discoidin, CUB and LCCL domain-containing protein 2 OS=Homo sapiens OX=9606 GN=DCBLD2 PE=1 SV=1	15	0.00027038	1.56
P10606	Cytochrome c oxidase subunit 5B, mitochondrial OS=Homo sapiens OX=9606 GN=COX5B PE=1 SV=2	7	0.000298405	1.56
Q4G148	Glucoside xylosyltransferase 1 OS=Homo sapiens OX=9606 GN=GXYLT1 PE=1 SV=2	4	5.28938e-05	1.56
H0Y5F2	Uncharacterized protein C1orf167 (Fragment) OS=Homo sapiens OX=9606 GN=C1orf167 PE=1 SV=1	1	0.00234624	1.56
A0A182DWF2	Thioredoxin-disulfide reductase OS=Homo sapiens OX=9606 GN=TXNRD2 PE=1 SV=1	14	0.00286524	1.56
P82664	28S ribosomal protein S10, mitochondrial OS=Homo sapiens OX=9606 GN=MRPS10 PE=1 SV=2	5	1.1985e-06	1.56
P09651	Heterogeneous nuclear ribonucleoprotein A1 OS=Homo sapiens OX=9606 GN=HNRNPA1 PE=1 SV=5	26	7.51925e-05	1.55
A0A0C4DGW2	Sorting nexin-16 OS=Homo sapiens OX=9606 GN=SNX16 PE=1 SV=1	4	0.00554865	1.55
O60292	Signal-induced proliferation-associated 1-like protein 3 OS=Homo sapiens OX=9606 GN=SIPA1L3 PE=1 SV=3	30	0.000117844	1.55
B5MDU6	Lipid droplet-associated hydrolase OS=Homo sapiens OX=9606 GN=LDAH PE=1 SV=1	6	0.0315351	1.55
Q53T94	TATA box-binding protein-associated factor RNA polymerase I subunit B OS=Homo sapiens OX=9606 GN=TAF1B PE=1 SV=1	1	0.0256261	1.55
P08243	Asparagine synthetase [glutamine-hydrolyzing] OS=Homo sapiens OX=9606 GN=ASNS PE=1 SV=4	20	2.39259e-05	1.55
P32241	Vasoactive intestinal polypeptide receptor 1 OS=Homo sapiens OX=9606 GN=VIPR1 PE=1 SV=1	2	0.000257049	1.55
Q5UIP0	Telomere-associated protein RIF1 OS=Homo sapiens OX=9606 GN=RIF1 PE=1 SV=2	62	0.000123136	1.55
P62995	Transformer-2 protein homolog beta OS=Homo sapiens OX=9606 GN=TRA2B PE=1 SV=1	9	0.00304524	1.54
P56381	ATP synthase subunit epsilon, mitochondrial OS=Homo sapiens OX=9606 GN=ATP5F1E PE=1 SV=2	3	0.00626785	1.54
P50336	Protoporphyrinogen oxidase OS=Homo sapiens OX=9606 GN=PPOX PE=1 SV=1	8	0.000645791	1.54
F5H7A5	Caseinolytic peptidase B protein homolog (Fragment) OS=Homo sapiens OX=9606 GN=CLPB PE=1 SV=8	4	0.0268457	1.54
Q96EY7	Pentatricopeptide repeat domain-containing protein 3, mitochondrial OS=Homo sapiens OX=9606 GN=PTCD3 PE=1 SV=3	20	0.000137511	1.54
Q6ZWJ1	Syntaxin-binding protein 4 OS=Homo sapiens OX=9606 GN=STXBP4 PE=1 SV=2	4	0.00239546	1.54
P00395	Cytochrome c oxidase subunit 1 OS=Homo sapiens OX=9606 GN=MT-CO1 PE=1 SV=1	3	0.00918174	1.54
O95168	NADH dehydrogenase [ubiquinone] 1 beta subcomplex subunit 4 OS=Homo sapiens OX=9606 GN=NDUFB4 PE=1 SV=3	5	0.000165592	1.53
A0A5F9ZH11	Peregrin OS=Homo sapiens OX=9606 GN=BRPF1 PE=1 SV=2	3	0.001696	1.53
Q9NUP1	Biogenesis of lysosome-related organelles complex 1 subunit 4 OS=Homo sapiens OX=9606 GN=BLOC1S4 PE=1 SV=1	3	0.0115176	1.53
P02765	Alpha-2-HS-glycoprotein OS=Homo sapiens OX=9606 GN=AHSG PE=1 SV=2	4	0.0212477	1.53
F8VYN8	Centrosomal protein of 83 kDa OS=Homo sapiens OX=9606 GN=CEP83 PE=1 SV=1	1	0.0171715	1.53
Q9BUB7	Transmembrane protein 70, mitochondrial OS=Homo sapiens OX=9606 GN=TMEM70 PE=1 SV=2	7	2.15936e-07	1.53
O14737	Programmed cell death protein 5 OS=Homo sapiens OX=9606 GN=PDCD5 PE=1 SV=3	11	5.35587e-06	1.52
F6SL11	Brain mitochondrial carrier protein 1 OS=Homo sapiens OX=9606 GN=SLC25A14 PE=1 SV=1	1	0.0420373	1.52
P03905	NADH-ubiquinone oxidoreductase chain 4 OS=Homo sapiens OX=9606 GN=MT-ND4 PE=1 SV=1	5	0.0173418	1.52
Q9NWT8	Aurora kinase A-interacting protein OS=Homo sapiens OX=9606 GN=AURKAIP1 PE=1 SV=1	1	0.000135509	1.52
Q5T9A4	ATPase family AAA domain-containing protein 3B OS=Homo sapiens OX=9606 GN=ATAD3B PE=1 SV=1	21	0.00227212	1.52
Q16795	NADH dehydrogenase [ubiquinone] 1 alpha subcomplex subunit 9, mitochondrial OS=Homo sapiens OX=9606 GN=NDUFA9 PE=1 SV=2	15	0.000340162	1.52
A0A669KBI7	[Histone H3]-lysine(4) N-methyltransferase OS=Homo sapiens OX=9606 GN=KMT2B PE=1 SV=1	19	0.00709002	1.52
Q8IYW5	E3 ubiquitin-protein ligase RNF168 OS=Homo sapiens OX=9606 GN=RNF168 PE=1 SV=1	1	0.0114799	1.51
P82673	28S ribosomal protein S35, mitochondrial OS=Homo sapiens OX=9606 GN=MRPS35 PE=1 SV=1	12	0.000155552	1.51
O75683	Surfeit locus protein 6 OS=Homo sapiens OX=9606 GN=SURF6 PE=1 SV=3	15	2.79228e-06	1.51
Q96SI9	Spermatid perinuclear RNA-binding protein OS=Homo sapiens OX=9606 GN=STRBP PE=1 SV=1	26	0.000195606	1.5
A0A3B3ISK9	Malonate--CoA ligase ACSF3, mitochondrial OS=Homo sapiens OX=9606 GN=ACSF3 PE=1 SV=1	13	7.30897e-07	1.5
O43464	Serine protease HTRA2, mitochondrial OS=Homo sapiens OX=9606 GN=HTRA2 PE=1 SV=2	12	0.00450539	1.5
E9PM62	Protein wntless homolog (Fragment) OS=Homo sapiens OX=9606 GN=WLS PE=1 SV=1	4	0.000348184	1.5
Q8IY57	YY1-associated factor 2 OS=Homo sapiens OX=9606 GN=YAF2 PE=1 SV=3	2	0.00035749	1.5
Q5T280	Putative methyltransferase C9orf114 OS=Homo sapiens OX=9606 GN=SPOUT1 PE=1 SV=3	13	0.000835975	1.5
Q9H2H9	Sodium-coupled neutral amino acid transporter 1 OS=Homo sapiens OX=9606 GN=SLC38A1 PE=1 SV=1	6	0.00473807	1.5
P63272	Transcription elongation factor SPT4 OS=Homo sapiens OX=9606 GN=SUPT4H1 PE=1 SV=1	3	0.00173803	1.5
Q93074	Mediator of RNA polymerase II transcription subunit 12 OS=Homo sapiens OX=9606 GN=MED12 PE=1 SV=4	13	4.76276e-06	1.49
P27701	CD82 antigen OS=Homo sapiens OX=9606 GN=CD82 PE=1 SV=1	5	4.99372e-05	1.49
A0A0C4DGA2	Enoyl-CoA delta isomerase 2 OS=Homo sapiens OX=9606 GN=ECI2 PE=1 SV=1	15	0.000100245	1.48
Q96AD5	Patatin-like phospholipase domain-containing protein 2 OS=Homo sapiens OX=9606 GN=PNPLA2 PE=1 SV=1	3	3.9443e-05	1.48
Q8IXT5	RNA-binding protein 12B OS=Homo sapiens OX=9606 GN=RBM12B PE=1 SV=2	34	0.00398755	1.48
Q9UBL6	Copine-7 OS=Homo sapiens OX=9606 GN=CPNE7 PE=1 SV=1	2	0.00278053	1.48
Q9BRQ8	Ferroptosis suppressor protein 1 OS=Homo sapiens OX=9606 GN=AIFM2 PE=1 SV=1	1	0.000382176	1.47
Q9BW85	Splicing factor YJU2 OS=Homo sapiens OX=9606 GN=YJU2 PE=1 SV=1	9	8.40277e-07	1.47
Q56NI9	N-acetyltransferase ESCO2 OS=Homo sapiens OX=9606 GN=ESCO2 PE=1 SV=1	2	0.00532139	1.47
F5H5N1	Complex I-20kD OS=Homo sapiens OX=9606 GN=NDUFS7 PE=1 SV=1	4	0.00450184	1.47
Q01469	Fatty acid-binding protein 5 OS=Homo sapiens OX=9606 GN=FABP5 PE=1 SV=3	7	0.00231015	1.47
Q969Y2	tRNA modification GTPase GTPBP3, mitochondrial OS=Homo sapiens OX=9606 GN=GTPBP3 PE=1 SV=2	6	8.97959e-05	1.47
Q8N4T8	3-oxoacyl-[acyl-carrier-protein] reductase OS=Homo sapiens OX=9606 GN=CBR4 PE=1 SV=3	4	8.59922e-05	1.47
Q8TDY2	RB1-inducible coiled-coil protein 1 OS=Homo sapiens OX=9606 GN=RB1CC1 PE=1 SV=3	10	0.00125947	1.47
Q92769	Histone deacetylase 2 OS=Homo sapiens OX=9606 GN=HDAC2 PE=1 SV=2	16	0.000164624	1.47
Q8IUE6	Histone H2A type 2-B OS=Homo sapiens OX=9606 GN=H2AC21 PE=1 SV=3	7	0.0385669	1.46
P60880	Synaptosomal-associated protein 25 OS=Homo sapiens OX=9606 GN=SNAP25 PE=1 SV=1	1	0.0152065	1.46
P24752	Acetyl-CoA acetyltransferase, mitochondrial OS=Homo sapiens OX=9606 GN=ACAT1 PE=1 SV=1	19	0.000172304	1.46
Q9BQS8	FYVE and coiled-coil domain-containing protein 1 OS=Homo sapiens OX=9606 GN=FYCO1 PE=1 SV=3	20	4.07058e-06	1.46
Q16718	NADH dehydrogenase [ubiquinone] 1 alpha subcomplex subunit 5 OS=Homo sapiens OX=9606 GN=NDUFA5 PE=1 SV=3	5	0.000311265	1.46
Q9NP50	SIN3-HDAC complex-associated factor OS=Homo sapiens OX=9606 GN=SINHCAF PE=1 SV=1	2	1.24602e-05	1.46
Q7Z4F1	Low-density lipoprotein receptor-related protein 10 OS=Homo sapiens OX=9606 GN=LRP10 PE=1 SV=2	3	0.00404641	1.45
Q8NBM8	Prenylcysteine oxidase-like OS=Homo sapiens OX=9606 GN=PCYOX1L PE=1 SV=2	4	0.000990788	1.45
X6RK58	Leucine-rich repeat-containing protein 20 (Fragment) OS=Homo sapiens OX=9606 GN=LRRC20 PE=1 SV=7	4	1.03825e-05	1.45
O95169	NADH dehydrogenase [ubiquinone] 1 beta subcomplex subunit 8, mitochondrial OS=Homo sapiens OX=9606 GN=NDUFB8 PE=1 SV=1	6	0.000301921	1.45
Q9H1E5	Thioredoxin-related transmembrane protein 4 OS=Homo sapiens OX=9606 GN=TMX4 PE=1 SV=1	2	0.0478277	1.45
Q9NQE9	Adenosine 5'-monophosphoramidase HINT3 OS=Homo sapiens OX=9606 GN=HINT3 PE=1 SV=1	1	0.0308335	1.44
Q9NVI7	ATPase family AAA domain-containing protein 3A OS=Homo sapiens OX=9606 GN=ATAD3A PE=1 SV=2	26	1.4654e-05	1.44
O95352	Ubiquitin-like modifier-activating enzyme ATG7 OS=Homo sapiens OX=9606 GN=ATG7 PE=1 SV=1	16	0.0010622	1.44
O95182	NADH dehydrogenase [ubiquinone] 1 alpha subcomplex subunit 7 OS=Homo sapiens OX=9606 GN=NDUFA7 PE=1 SV=3	8	4.2926e-05	1.44
A0A7P0T9T4	WD repeat-containing protein 62 OS=Homo sapiens OX=9606 GN=WDR62 PE=1 SV=1	14	0.00055332	1.44
P29218	Inositol monophosphatase 1 OS=Homo sapiens OX=9606 GN=IMPA1 PE=1 SV=1	11	5.14879e-06	1.44
Q92665	28S ribosomal protein S31, mitochondrial OS=Homo sapiens OX=9606 GN=MRPS31 PE=1 SV=3	17	0.00278989	1.44
Q8WU76	Sec1 family domain-containing protein 2 OS=Homo sapiens OX=9606 GN=SCFD2 PE=1 SV=2	9	0.000230272	1.44
P19823	Inter-alpha-trypsin inhibitor heavy chain H2 OS=Homo sapiens OX=9606 GN=ITIH2 PE=1 SV=2	3	0.0141297	1.44
F8WF27	Transmembrane 4 L6 family member 1 OS=Homo sapiens OX=9606 GN=TM4SF1 PE=1 SV=1	1	0.0230881	1.44
P43897	Elongation factor Ts, mitochondrial OS=Homo sapiens OX=9606 GN=TSFM PE=1 SV=2	15	1.82059e-05	1.44
Q8TCF1	AN1-type zinc finger protein 1 OS=Homo sapiens OX=9606 GN=ZFAND1 PE=1 SV=1	4	2.25569e-06	1.43
Q96EY8	Corrinoid adenosyltransferase OS=Homo sapiens OX=9606 GN=MMAB PE=1 SV=1	6	0.0100187	1.43
A0A0U1RR32	Histone H2A OS=Homo sapiens OX=9606 GN=hCG_2039566 PE=3 SV=1	8	0.0144661	1.43
P20674	Cytochrome c oxidase subunit 5A, mitochondrial OS=Homo sapiens OX=9606 GN=COX5A PE=1 SV=2	7	0.000276214	1.42
O75828	Carbonyl reductase [NADPH] 3 OS=Homo sapiens OX=9606 GN=CBR3 PE=1 SV=3	5	0.000328678	1.42
Q9Y294	Histone chaperone ASF1A OS=Homo sapiens OX=9606 GN=ASF1A PE=1 SV=1	4	0.00353196	1.42
P24539	ATP synthase F(0) complex subunit B1, mitochondrial OS=Homo sapiens OX=9606 GN=ATP5PB PE=1 SV=2	15	0.00199633	1.42
Q13423	NAD(P) transhydrogenase, mitochondrial OS=Homo sapiens OX=9606 GN=NNT PE=1 SV=3	23	0.00544784	1.42
Q9NZI8	Insulin-like growth factor 2 mRNA-binding protein 1 OS=Homo sapiens OX=9606 GN=IGF2BP1 PE=1 SV=2	22	1.51607e-06	1.42
O75306	NADH dehydrogenase [ubiquinone] iron-sulfur protein 2, mitochondrial OS=Homo sapiens OX=9606 GN=NDUFS2 PE=1 SV=2	9	1.30011e-06	1.42
O95816	BAG family molecular chaperone regulator 2 OS=Homo sapiens OX=9606 GN=BAG2 PE=1 SV=1	9	0.0018328	1.42
P05141	ADP/ATP translocase 2 OS=Homo sapiens OX=9606 GN=SLC25A5 PE=1 SV=7	16	6.54204e-05	1.42
Q9NPR9	Protein GPR108 OS=Homo sapiens OX=9606 GN=GPR108 PE=1 SV=3	2	1.71424e-05	1.42
Q8N884	Cyclic GMP-AMP synthase OS=Homo sapiens OX=9606 GN=CGAS PE=1 SV=2	3	0.000283662	1.41
A0A087WWM4	GMP reductase OS=Homo sapiens OX=9606 GN=GMPR2 PE=1 SV=1	11	1.82863e-05	1.41
Q15185	Prostaglandin E synthase 3 OS=Homo sapiens OX=9606 GN=PTGES3 PE=1 SV=1	10	0.0136226	1.41
O00217	NADH dehydrogenase [ubiquinone] iron-sulfur protein 8, mitochondrial OS=Homo sapiens OX=9606 GN=NDUFS8 PE=1 SV=1	7	0.00120966	1.41
G3V3E8	Epididymal secretory protein E1 OS=Homo sapiens OX=9606 GN=NPC2 PE=1 SV=1	5	0.000115831	1.41
P07900	Heat shock protein HSP 90-alpha OS=Homo sapiens OX=9606 GN=HSP90AA1 PE=1 SV=5	60	0.000673318	1.41
Q9P2I0	Cleavage and polyadenylation specificity factor subunit 2 OS=Homo sapiens OX=9606 GN=CPSF2 PE=1 SV=2	26	2.27346e-06	1.41
Q8N806	Putative E3 ubiquitin-protein ligase UBR7 OS=Homo sapiens OX=9606 GN=UBR7 PE=1 SV=2	4	1.03373e-07	1.41
Q5W0Z9	Palmitoyltransferase ZDHHC20 OS=Homo sapiens OX=9606 GN=ZDHHC20 PE=1 SV=1	4	0.0024689	1.41
A0A0A0MRM9	Nucleolar and coiled-body phosphoprotein 1 (Fragment) OS=Homo sapiens OX=9606 GN=NOLC1 PE=1 SV=1	37	0.0100301	1.41
O43766	Lipoyl synthase, mitochondrial OS=Homo sapiens OX=9606 GN=LIAS PE=1 SV=3	10	0.000824298	1.41
O95139	NADH dehydrogenase [ubiquinone] 1 beta subcomplex subunit 6 OS=Homo sapiens OX=9606 GN=NDUFB6 PE=1 SV=3	6	9.95282e-05	1.41
M0R2P6	SH3KBP1 binding protein 1, isoform CRA_c OS=Homo sapiens OX=9606 GN=SHKBP1 PE=1 SV=1	4	0.000818395	1.4
Q8WVK7	Spindle and kinetochore-associated protein 2 OS=Homo sapiens OX=9606 GN=SKA2 PE=1 SV=1	3	3.10697e-05	1.4
Q96NL8	Cilia- and flagella-associated protein 418 OS=Homo sapiens OX=9606 GN=CFAP418 PE=1 SV=1	2	0.00160483	1.4
P25705	ATP synthase subunit alpha, mitochondrial OS=Homo sapiens OX=9606 GN=ATP5F1A PE=1 SV=1	35	0.000942992	1.4
P10809	60 kDa heat shock protein, mitochondrial OS=Homo sapiens OX=9606 GN=HSPD1 PE=1 SV=2	47	2.421e-05	1.4
Q3T8J9	GON-4-like protein OS=Homo sapiens OX=9606 GN=GON4L PE=1 SV=1	2	0.00778867	1.39
O95167	NADH dehydrogenase [ubiquinone] 1 alpha subcomplex subunit 3 OS=Homo sapiens OX=9606 GN=NDUFA3 PE=1 SV=1	5	0.00327522	1.39
M0QZM1	Heterogeneous nuclear ribonucleoprotein M (Fragment) OS=Homo sapiens OX=9606 GN=HNRNPM PE=1 SV=1	27	0.00826214	1.39
O00291	Huntingtin-interacting protein 1 OS=Homo sapiens OX=9606 GN=HIP1 PE=1 SV=5	8	0.00224352	1.39
A6NJX6	Coiled-coil-helix-coiled-coil-helix domain-containing protein 1 OS=Homo sapiens OX=9606 GN=CHCHD1 PE=1 SV=1	2	0.0146725	1.39
A0A0A0MT83	Butyryl-CoA dehydrogenase OS=Homo sapiens OX=9606 GN=IVD PE=1 SV=2	14	0.000792129	1.39
Q9GZR2	RNA exonuclease 4 OS=Homo sapiens OX=9606 GN=REXO4 PE=1 SV=2	17	3.74165e-05	1.39
Q53EU6	Glycerol-3-phosphate acyltransferase 3 OS=Homo sapiens OX=9606 GN=GPAT3 PE=1 SV=2	6	0.0040397	1.39
O75947	ATP synthase subunit d, mitochondrial OS=Homo sapiens OX=9606 GN=ATP5PD PE=1 SV=3	14	0.000751976	1.39
A0A7I2V5T5	Telomeric repeat-binding factor OS=Homo sapiens OX=9606 GN=TERF1 PE=1 SV=1	1	2.81081e-05	1.39
Q5T5X7	BEN domain-containing protein 3 OS=Homo sapiens OX=9606 GN=BEND3 PE=1 SV=1	3	0.00156744	1.39
P56277	Cx9C motif-containing protein 4 OS=Homo sapiens OX=9606 GN=CMC4 PE=1 SV=1	2	0.03327	1.39
O60830	Mitochondrial import inner membrane translocase subunit Tim17-B OS=Homo sapiens OX=9606 GN=TIMM17B PE=1 SV=1	3	2.78968e-05	1.39
Q9NXH9	tRNA (guanine(26)-N(2))-dimethyltransferase OS=Homo sapiens OX=9606 GN=TRMT1 PE=1 SV=1	7	0.0380183	1.38
Q9HBL7	Plasminogen receptor (KT) OS=Homo sapiens OX=9606 GN=PLGRKT PE=1 SV=1	6	2.83349e-07	1.38
P34897	Serine hydroxymethyltransferase, mitochondrial OS=Homo sapiens OX=9606 GN=SHMT2 PE=1 SV=3	29	0.00728643	1.38
B8ZZM6	Integral membrane protein 2 OS=Homo sapiens OX=9606 GN=ITM2C PE=1 SV=2	3	0.000270032	1.38
P15954	Cytochrome c oxidase subunit 7C, mitochondrial OS=Homo sapiens OX=9606 GN=COX7C PE=1 SV=1	3	0.039906	1.38
Q9NX14	NADH dehydrogenase [ubiquinone] 1 beta subcomplex subunit 11, mitochondrial OS=Homo sapiens OX=9606 GN=NDUFB11 PE=1 SV=1	4	9.81001e-05	1.38
Q96C01	Protein FAM136A OS=Homo sapiens OX=9606 GN=FAM136A PE=1 SV=1	8	9.23928e-05	1.38
Q8IY81	pre-rRNA 2'-O-ribose RNA methyltransferase FTSJ3 OS=Homo sapiens OX=9606 GN=FTSJ3 PE=1 SV=2	23	0.00129129	1.38
Q9NXX6	Non-structural maintenance of chromosomes element 4 homolog A OS=Homo sapiens OX=9606 GN=NSMCE4A PE=1 SV=2	10	0.000119703	1.38
O60313	Dynamin-like 120 kDa protein, mitochondrial OS=Homo sapiens OX=9606 GN=OPA1 PE=1 SV=3	48	1.72717e-05	1.37
Q9ULJ7	Ankyrin repeat domain-containing protein 50 OS=Homo sapiens OX=9606 GN=ANKRD50 PE=1 SV=4	6	0.000657241	1.37
O75953	DnaJ homolog subfamily B member 5 OS=Homo sapiens OX=9606 GN=DNAJB5 PE=1 SV=1	1	0.00418895	1.37
Q5VUA4	Zinc finger protein 318 OS=Homo sapiens OX=9606 GN=ZNF318 PE=1 SV=2	12	0.000669471	1.37
Q9Y679	Lipid droplet-regulating VLDL assembly factor AUP1 OS=Homo sapiens OX=9606 GN=AUP1 PE=1 SV=2	5	0.00323808	1.37
Q9NWZ3	Interleukin-1 receptor-associated kinase 4 OS=Homo sapiens OX=9606 GN=IRAK4 PE=1 SV=1	5	0.000162678	1.37
Q16798	NADP-dependent malic enzyme, mitochondrial OS=Homo sapiens OX=9606 GN=ME3 PE=1 SV=2	15	0.000134555	1.37
O43615	Mitochondrial import inner membrane translocase subunit TIM44 OS=Homo sapiens OX=9606 GN=TIMM44 PE=1 SV=2	27	0.0012879	1.37
Q08431	Lactadherin OS=Homo sapiens OX=9606 GN=MFGE8 PE=1 SV=3	4	0.0327113	1.37
P0C7U0	Protein ELFN1 OS=Homo sapiens OX=9606 GN=ELFN1 PE=1 SV=2	1	0.00708845	1.36
P03915	NADH-ubiquinone oxidoreductase chain 5 OS=Homo sapiens OX=9606 GN=MT-ND5 PE=1 SV=2	3	0.0187084	1.36
Q96E52	Metalloendopeptidase OMA1, mitochondrial OS=Homo sapiens OX=9606 GN=OMA1 PE=1 SV=1	4	6.29374e-05	1.36
Q92576	PHD finger protein 3 OS=Homo sapiens OX=9606 GN=PHF3 PE=1 SV=3	20	0.00055481	1.35
O60831	PRA1 family protein 2 OS=Homo sapiens OX=9606 GN=PRAF2 PE=1 SV=1	1	0.000416172	1.35
Q9BUK0	Coiled-coil-helix-coiled-coil-helix domain-containing protein 7 OS=Homo sapiens OX=9606 GN=CHCHD7 PE=1 SV=1	2	9.70126e-05	1.34
C9J473	Protein Mpv17 (Fragment) OS=Homo sapiens OX=9606 GN=MPV17 PE=1 SV=1	1	0.0348798	1.34
P02769	Serum albumin CONTAMINANT OS=Bos taurus GN=ALB PE=1 SV=4	31	0.00331169	1.34
Q9HAN9	Nicotinamide/nicotinic acid mononucleotide adenylyltransferase 1 OS=Homo sapiens OX=9606 GN=NMNAT1 PE=1 SV=1	8	0.000173151	1.34
P48047	ATP synthase subunit O, mitochondrial OS=Homo sapiens OX=9606 GN=ATP5PO PE=1 SV=1	14	0.000221492	1.34
Q9GZU1	Mucolipin-1 OS=Homo sapiens OX=9606 GN=MCOLN1 PE=1 SV=1	1	0.00013581	1.34
O75489	NADH dehydrogenase [ubiquinone] iron-sulfur protein 3, mitochondrial OS=Homo sapiens OX=9606 GN=NDUFS3 PE=1 SV=1	11	0.0127196	1.34
Q9Y5J1	U3 small nucleolar RNA-associated protein 18 homolog OS=Homo sapiens OX=9606 GN=UTP18 PE=1 SV=3	11	0.00438284	1.34
G3V1K2	Ribitol-5-phosphate xylosyltransferase 1 OS=Homo sapiens OX=9606 GN=RXYLT1 PE=1 SV=1	1	0.00941436	1.33
Q96D31	Calcium release-activated calcium channel protein 1 OS=Homo sapiens OX=9606 GN=ORAI1 PE=1 SV=2	2	0.000172032	1.33
Q9P0J0	NADH dehydrogenase [ubiquinone] 1 alpha subcomplex subunit 13 OS=Homo sapiens OX=9606 GN=NDUFA13 PE=1 SV=3	5	0.000152903	1.33
P14866	Heterogeneous nuclear ribonucleoprotein L OS=Homo sapiens OX=9606 GN=HNRNPL PE=1 SV=2	25	0.00372635	1.33
P03928	ATP synthase protein 8 OS=Homo sapiens OX=9606 GN=MT-ATP8 PE=1 SV=1	1	0.0172452	1.33
O95831	Apoptosis-inducing factor 1, mitochondrial OS=Homo sapiens OX=9606 GN=AIFM1 PE=1 SV=1	19	0.00282717	1.33
Q7Z6B0	Coiled-coil domain-containing protein 91 OS=Homo sapiens OX=9606 GN=CCDC91 PE=1 SV=2	10	6.18998e-05	1.33
Q9BWT3	Poly(A) polymerase gamma OS=Homo sapiens OX=9606 GN=PAPOLG PE=1 SV=2	6	0.0149066	1.33
V9GYT7	PC4 and SFRS1-interacting protein (Fragment) OS=Homo sapiens OX=9606 GN=PSIP1 PE=1 SV=1	2	2.93835e-06	1.33
P17568	NADH dehydrogenase [ubiquinone] 1 beta subcomplex subunit 7 OS=Homo sapiens OX=9606 GN=NDUFB7 PE=1 SV=4	3	0.0181631	1.32
P18859	ATP synthase-coupling factor 6, mitochondrial OS=Homo sapiens OX=9606 GN=ATP5PF PE=1 SV=1	6	5.03734e-05	1.32
Q9HD64	X antigen family member 1 OS=Homo sapiens OX=9606 GN=XAGE1A PE=1 SV=3	2	0.000100192	1.32
Q9UKF6	Cleavage and polyadenylation specificity factor subunit 3 OS=Homo sapiens OX=9606 GN=CPSF3 PE=1 SV=1	20	2.25532e-05	1.32
P82663	28S ribosomal protein S25, mitochondrial OS=Homo sapiens OX=9606 GN=MRPS25 PE=1 SV=1	11	0.00621274	1.32
U3KQK5	Uncharacterized protein OS=Homo sapiens OX=9606 PE=3 SV=1	1	5.38263e-05	1.32
Q9NTN9	Semaphorin-4G OS=Homo sapiens OX=9606 GN=SEMA4G PE=1 SV=1	2	0.0494684	1.32
P82912	28S ribosomal protein S11, mitochondrial OS=Homo sapiens OX=9606 GN=MRPS11 PE=1 SV=2	4	0.000512926	1.32
Q92522	Histone H1.10 OS=Homo sapiens OX=9606 GN=H1-10 PE=1 SV=1	10	3.51246e-06	1.31
O15061	Synemin OS=Homo sapiens OX=9606 GN=SYNM PE=1 SV=3	18	0.0121201	1.31
Q9Y3D9	28S ribosomal protein S23, mitochondrial OS=Homo sapiens OX=9606 GN=MRPS23 PE=1 SV=2	10	0.000871787	1.31
Q6PL18	ATPase family AAA domain-containing protein 2 OS=Homo sapiens OX=9606 GN=ATAD2 PE=1 SV=1	28	3.50046e-05	1.31
P46087	Probable 28S rRNA (cytosine(4447)-C(5))-methyltransferase OS=Homo sapiens OX=9606 GN=NOP2 PE=1 SV=2	22	0.00273342	1.31
Q00839	Heterogeneous nuclear ribonucleoprotein U OS=Homo sapiens OX=9606 GN=HNRNPU PE=1 SV=6	47	3.09243e-05	1.3
P29590	Protein PML OS=Homo sapiens OX=9606 GN=PML PE=1 SV=3	21	0.00107509	1.3
Q9NQC3	Reticulon-4 OS=Homo sapiens OX=9606 GN=RTN4 PE=1 SV=2	14	1.35263e-07	1.3
A0A7I2V5B2	NADH dehydrogenase [ubiquinone] 1 alpha subcomplex subunit 10, mitochondrial OS=Homo sapiens OX=9606 GN=NDUFA10 PE=1 SV=1	13	1.53354e-06	1.3
Q99653	Calcineurin B homologous protein 1 OS=Homo sapiens OX=9606 GN=CHP1 PE=1 SV=3	15	0.000165194	1.3
P29317	Ephrin type-A receptor 2 OS=Homo sapiens OX=9606 GN=EPHA2 PE=1 SV=2	35	0.00733372	1.3
O96028	Histone-lysine N-methyltransferase NSD2 OS=Homo sapiens OX=9606 GN=NSD2 PE=1 SV=1	21	0.000267529	1.3
P46199	Translation initiation factor IF-2, mitochondrial OS=Homo sapiens OX=9606 GN=MTIF2 PE=1 SV=2	14	0.00283037	1.3
F8WCD0	E3 ubiquitin-protein ligase RNF149 OS=Homo sapiens OX=9606 GN=RNF149 PE=1 SV=1	3	0.0157207	1.3
Q587I9	Vesicle transport protein SFT2C OS=Homo sapiens OX=9606 GN=SFT2D3 PE=2 SV=1	2	7.99568e-05	1.3
C9JBY7	28S ribosomal protein S33, mitochondrial OS=Homo sapiens OX=9606 GN=MRPS33 PE=1 SV=1	2	0.00763242	1.3
Q15390	Mitochondrial fission regulator 1 OS=Homo sapiens OX=9606 GN=MTFR1 PE=1 SV=2	5	0.000150429	1.29
Q86YQ8	Copine-8 OS=Homo sapiens OX=9606 GN=CPNE8 PE=1 SV=2	9	0.000506519	1.29
Q96I36	Cytochrome c oxidase assembly protein COX14 OS=Homo sapiens OX=9606 GN=COX14 PE=1 SV=1	2	0.0140093	1.29
P83916	Chromobox protein homolog 1 OS=Homo sapiens OX=9606 GN=CBX1 PE=1 SV=1	10	0.00125576	1.29
A0A024RCL3	MHC class I polypeptide-related sequence A OS=Homo sapiens OX=9606 GN=MICA PE=1 SV=1	4	0.000860594	1.29
Q53EZ4	Centrosomal protein of 55 kDa OS=Homo sapiens OX=9606 GN=CEP55 PE=1 SV=3	12	1.4237e-05	1.29
Q9P032	NADH dehydrogenase [ubiquinone] 1 alpha subcomplex assembly factor 4 OS=Homo sapiens OX=9606 GN=NDUFAF4 PE=1 SV=1	9	6.23476e-05	1.28
Q9Y6H1	Coiled-coil-helix-coiled-coil-helix domain-containing protein 2 OS=Homo sapiens OX=9606 GN=CHCHD2 PE=1 SV=1	3	0.0152436	1.28
Q9NQ29	Putative RNA-binding protein Luc7-like 1 OS=Homo sapiens OX=9606 GN=LUC7L PE=1 SV=1	12	0.0156272	1.28
Q9H9B1	Histone-lysine N-methyltransferase EHMT1 OS=Homo sapiens OX=9606 GN=EHMT1 PE=1 SV=4	18	1.63811e-05	1.28
O75390	Citrate synthase, mitochondrial OS=Homo sapiens OX=9606 GN=CS PE=1 SV=2	18	0.000121038	1.27
O95478	Ribosome biogenesis protein NSA2 homolog OS=Homo sapiens OX=9606 GN=NSA2 PE=1 SV=1	8	4.41186e-05	1.27
Q9Y277	Voltage-dependent anion-selective channel protein 3 OS=Homo sapiens OX=9606 GN=VDAC3 PE=1 SV=1	13	0.00309449	1.27
G3V167	Poly [ADP-ribose] polymerase OS=Homo sapiens OX=9606 GN=PARP2 PE=1 SV=1	2	0.00362958	1.27
Q8N4H5	Mitochondrial import receptor subunit TOM5 homolog OS=Homo sapiens OX=9606 GN=TOMM5 PE=1 SV=1	5	0.00257957	1.27
G3V4C1	Heterogeneous nuclear ribonucleoproteins C1/C2 OS=Homo sapiens OX=9606 GN=HNRNPC PE=1 SV=1	28	0.0124473	1.27
A0A7P0T868	Protein AATF OS=Homo sapiens OX=9606 GN=AATF PE=1 SV=1	15	0.00563892	1.27
P82933	28S ribosomal protein S9, mitochondrial OS=Homo sapiens OX=9606 GN=MRPS9 PE=1 SV=2	15	0.00164457	1.27
Q16222	UDP-N-acetylhexosamine pyrophosphorylase OS=Homo sapiens OX=9606 GN=UAP1 PE=1 SV=3	27	8.35864e-05	1.27
Q9Y5Z7	Host cell factor 2 OS=Homo sapiens OX=9606 GN=HCFC2 PE=1 SV=1	5	0.0108201	1.27
Q86SE9	Polycomb group RING finger protein 5 OS=Homo sapiens OX=9606 GN=PCGF5 PE=1 SV=1	1	0.00930592	1.27
O75461	Transcription factor E2F6 OS=Homo sapiens OX=9606 GN=E2F6 PE=1 SV=1	2	0.0017146	1.26
O95900	Mitochondrial mRNA pseudouridine synthase TRUB2 OS=Homo sapiens OX=9606 GN=TRUB2 PE=1 SV=1	5	0.0332127	1.26
Q13751	Laminin subunit beta-3 OS=Homo sapiens OX=9606 GN=LAMB3 PE=1 SV=1	16	0.0013455	1.26
J3KMZ7	Integrator complex subunit 2 OS=Homo sapiens OX=9606 GN=INTS2 PE=1 SV=1	5	0.0011686	1.26
Q9NUQ3	Gamma-taxilin OS=Homo sapiens OX=9606 GN=TXLNG PE=1 SV=2	13	7.74146e-06	1.26
Q96BW9	Phosphatidate cytidylyltransferase, mitochondrial OS=Homo sapiens OX=9606 GN=TAMM41 PE=1 SV=2	7	0.00793713	1.25
Q96G46	tRNA-dihydrouridine(47) synthase [NAD(P)(+)]-like OS=Homo sapiens OX=9606 GN=DUS3L PE=1 SV=2	5	0.000583449	1.25
Q86WB0	Nuclear-interacting partner of ALK OS=Homo sapiens OX=9606 GN=ZC3HC1 PE=1 SV=1	13	0.000251873	1.25
Q9P0U3	Sentrin-specific protease 1 OS=Homo sapiens OX=9606 GN=SENP1 PE=1 SV=2	12	0.000390208	1.25
O60506	Heterogeneous nuclear ribonucleoprotein Q OS=Homo sapiens OX=9606 GN=SYNCRIP PE=1 SV=2	34	2.12397e-05	1.25
Q86U90	YrdC domain-containing protein, mitochondrial OS=Homo sapiens OX=9606 GN=YRDC PE=1 SV=1	4	0.000582408	1.25
Q99623	Prohibitin-2 OS=Homo sapiens OX=9606 GN=PHB2 PE=1 SV=2	22	0.00550495	1.25
Q9P031	Thyroid transcription factor 1-associated protein 26 OS=Homo sapiens OX=9606 GN=CCDC59 PE=1 SV=2	4	0.000182639	1.25
Q9Y3T9	Nucleolar complex protein 2 homolog OS=Homo sapiens OX=9606 GN=NOC2L PE=1 SV=4	19	0.00510734	1.25
Q96PY6	Serine/threonine-protein kinase Nek1 OS=Homo sapiens OX=9606 GN=NEK1 PE=1 SV=2	1	0.000977369	1.25
Q99943	1-acyl-sn-glycerol-3-phosphate acyltransferase alpha OS=Homo sapiens OX=9606 GN=AGPAT1 PE=1 SV=2	1	0.000276608	1.24
P00492	Hypoxanthine-guanine phosphoribosyltransferase OS=Homo sapiens OX=9606 GN=HPRT1 PE=1 SV=2	11	4.22627e-06	1.24
Q96IX5	ATP synthase membrane subunit K, mitochondrial OS=Homo sapiens OX=9606 GN=ATP5MK PE=1 SV=1	3	4.82608e-05	1.24
Q9P0J1	[Pyruvate dehydrogenase [acetyl-transferring]]-phosphatase 1, mitochondrial OS=Homo sapiens OX=9606 GN=PDP1 PE=1 SV=3	16	1.0511e-05	1.24
P57088	Transmembrane protein 33 OS=Homo sapiens OX=9606 GN=TMEM33 PE=1 SV=2	6	0.000450322	1.24
P54886	Delta-1-pyrroline-5-carboxylate synthase OS=Homo sapiens OX=9606 GN=ALDH18A1 PE=1 SV=2	38	0.00087268	1.24
Q8N2F6	Armadillo repeat-containing protein 10 OS=Homo sapiens OX=9606 GN=ARMC10 PE=1 SV=1	5	0.00699348	1.24
A0A087WTL7	G-protein-coupled receptor 39 OS=Homo sapiens OX=9606 GN=GPR39 PE=1 SV=1	1	0.0253101	1.24
Q56A73	Spindlin-4 OS=Homo sapiens OX=9606 GN=SPIN4 PE=1 SV=1	1	0.0197109	1.24
Q14151	Scaffold attachment factor B2 OS=Homo sapiens OX=9606 GN=SAFB2 PE=1 SV=1	33	0.000357404	1.24
O95298	NADH dehydrogenase [ubiquinone] 1 subunit C2 OS=Homo sapiens OX=9606 GN=NDUFC2 PE=1 SV=1	5	0.00243393	1.24
P38432	Coilin OS=Homo sapiens OX=9606 GN=COIL PE=1 SV=1	9	0.000178199	1.24
Q9UH62	Armadillo repeat-containing X-linked protein 3 OS=Homo sapiens OX=9606 GN=ARMCX3 PE=1 SV=1	4	0.000256394	1.24
Q5M7Z0	E3 ubiquitin-protein ligase RNFT1 OS=Homo sapiens OX=9606 GN=RNFT1 PE=1 SV=2	2	0.000172344	1.24
Q9BVP2	Guanine nucleotide-binding protein-like 3 OS=Homo sapiens OX=9606 GN=GNL3 PE=1 SV=2	23	7.43795e-08	1.24
Q13753	Laminin subunit gamma-2 OS=Homo sapiens OX=9606 GN=LAMC2 PE=1 SV=2	11	4.5547e-05	1.24
Q9H0W9	Ester hydrolase C11orf54 OS=Homo sapiens OX=9606 GN=C11orf54 PE=1 SV=1	9	4.65984e-05	1.24
O60220	Mitochondrial import inner membrane translocase subunit Tim8 A OS=Homo sapiens OX=9606 GN=TIMM8A PE=1 SV=1	4	9.40642e-05	1.24
A0A0A0MTQ5	ATP synthase subunit ATP5MJ, mitochondrial OS=Homo sapiens OX=9606 GN=ATP5MJ PE=1 SV=1	2	0.000436488	1.24
O75368	SH3 domain-binding glutamic acid-rich-like protein OS=Homo sapiens OX=9606 GN=SH3BGRL PE=1 SV=1	3	9.332e-06	1.24
P30154	Serine/threonine-protein phosphatase 2A 65 kDa regulatory subunit A beta isoform OS=Homo sapiens OX=9606 GN=PPP2R1B PE=1 SV=3	18	8.62378e-05	1.23
P82675	28S ribosomal protein S5, mitochondrial OS=Homo sapiens OX=9606 GN=MRPS5 PE=1 SV=2	17	0.000435174	1.23
P36957	Dihydrolipoyllysine-residue succinyltransferase component of 2-oxoglutarate dehydrogenase complex, mitochondrial OS=Homo sapiens OX=9606 GN=DLST PE=1 SV=4	17	0.000910214	1.23
P04114	Apolipoprotein B-100 OS=Homo sapiens OX=9606 GN=APOB PE=1 SV=2	13	0.00512582	1.23
O43920	NADH dehydrogenase [ubiquinone] iron-sulfur protein 5 OS=Homo sapiens OX=9606 GN=NDUFS5 PE=1 SV=3	5	0.00466897	1.23
M0QZ09	NAD-dependent protein deacetylase sirtuin-6 (Fragment) OS=Homo sapiens OX=9606 GN=SIRT6 PE=1 SV=8	4	0.000127386	1.23
Q8N9R8	Protein SCAI OS=Homo sapiens OX=9606 GN=SCAI PE=1 SV=2	4	0.0123815	1.23
P22087	rRNA 2'-O-methyltransferase fibrillarin OS=Homo sapiens OX=9606 GN=FBL PE=1 SV=2	18	0.00340411	1.23
P53007	Tricarboxylate transport protein, mitochondrial OS=Homo sapiens OX=9606 GN=SLC25A1 PE=1 SV=2	8	0.000102491	1.23
Q5JXI8	Four and a half LIM domains protein 1 (Fragment) OS=Homo sapiens OX=9606 GN=FHL1 PE=1 SV=1	11	0.00012494	1.23
A0A7I2U302	Atriopeptidase OS=Homo sapiens OX=9606 GN=MME PE=1 SV=1	17	0.00437376	1.23
Q9H6K4	Optic atrophy 3 protein OS=Homo sapiens OX=9606 GN=OPA3 PE=1 SV=1	5	0.00108948	1.23
C9JJ19	28S ribosomal protein S34, mitochondrial OS=Homo sapiens OX=9606 GN=MRPS34 PE=1 SV=2	8	0.000392971	1.23
Q9NV88	Integrator complex subunit 9 OS=Homo sapiens OX=9606 GN=INTS9 PE=1 SV=2	4	0.00060724	1.23
E9PFN4	Anion exchange protein OS=Homo sapiens OX=9606 GN=SLC4A7 PE=1 SV=1	16	0.00851167	1.22
Q9UHN1	DNA polymerase subunit gamma-2, mitochondrial OS=Homo sapiens OX=9606 GN=POLG2 PE=1 SV=1	2	0.000207418	1.22
O15235	28S ribosomal protein S12, mitochondrial OS=Homo sapiens OX=9606 GN=MRPS12 PE=1 SV=1	4	0.00325777	1.22
Q92945	Far upstream element-binding protein 2 OS=Homo sapiens OX=9606 GN=KHSRP PE=1 SV=4	32	0.00131662	1.22
Q8ND90	Paraneoplastic antigen Ma1 OS=Homo sapiens OX=9606 GN=PNMA1 PE=1 SV=2	3	1.36282e-05	1.22
P42704	Leucine-rich PPR motif-containing protein, mitochondrial OS=Homo sapiens OX=9606 GN=LRPPRC PE=1 SV=3	90	0.000392723	1.22
P35555	Fibrillin-1 OS=Homo sapiens OX=9606 GN=FBN1 PE=1 SV=4	1	0.032527	1.22
Q96HS1	Serine/threonine-protein phosphatase PGAM5, mitochondrial OS=Homo sapiens OX=9606 GN=PGAM5 PE=1 SV=2	13	0.00617816	1.21
O75695	Protein XRP2 OS=Homo sapiens OX=9606 GN=RP2 PE=1 SV=4	8	0.0071417	1.21
P20962	Parathymosin OS=Homo sapiens OX=9606 GN=PTMS PE=1 SV=2	4	0.0106782	1.21
P31943	Heterogeneous nuclear ribonucleoprotein H OS=Homo sapiens OX=9606 GN=HNRNPH1 PE=1 SV=4	20	0.0481362	1.21
P49790	Nuclear pore complex protein Nup153 OS=Homo sapiens OX=9606 GN=NUP153 PE=1 SV=2	36	0.000151054	1.21
B7Z1M9	C2 calcium-dependent domain-containing protein 4D OS=Homo sapiens OX=9606 GN=C2CD4D PE=2 SV=2	1	0.0172297	1.21
Q8NCD3	Holliday junction recognition protein OS=Homo sapiens OX=9606 GN=HJURP PE=1 SV=2	8	1.02954e-05	1.21
O96008	Mitochondrial import receptor subunit TOM40 homolog OS=Homo sapiens OX=9606 GN=TOMM40 PE=1 SV=1	11	0.000240687	1.21
H0YB81	Protein MTO1 homolog, mitochondrial OS=Homo sapiens OX=9606 GN=MTO1 PE=1 SV=2	3	0.00350323	1.21
P51991	Heterogeneous nuclear ribonucleoprotein A3 OS=Homo sapiens OX=9606 GN=HNRNPA3 PE=1 SV=2	19	0.00888714	1.21
Q7L3T8	Probable proline--tRNA ligase, mitochondrial OS=Homo sapiens OX=9606 GN=PARS2 PE=1 SV=1	6	0.0101583	1.21
Q7Z4V5	Hepatoma-derived growth factor-related protein 2 OS=Homo sapiens OX=9606 GN=HDGFL2 PE=1 SV=1	16	0.00677984	1.21
P24385	G1/S-specific cyclin-D1 OS=Homo sapiens OX=9606 GN=CCND1 PE=1 SV=1	1	0.0175139	1.21
P51398	28S ribosomal protein S29, mitochondrial OS=Homo sapiens OX=9606 GN=DAP3 PE=1 SV=1	18	0.000571524	1.21
Q8N9M1	Uncharacterized protein C19orf47 OS=Homo sapiens OX=9606 GN=C19orf47 PE=1 SV=1	3	0.00171273	1.21
Q494V2	Cilia- and flagella-associated protein 100 OS=Homo sapiens OX=9606 GN=CFAP100 PE=1 SV=1	1	0.000300121	1.2
Q96R05	Retinoid-binding protein 7 OS=Homo sapiens OX=9606 GN=RBP7 PE=1 SV=1	2	0.000209938	1.2
Q96JB5	CDK5 regulatory subunit-associated protein 3 OS=Homo sapiens OX=9606 GN=CDK5RAP3 PE=1 SV=2	17	0.00102122	1.2
Q8WUM9	Sodium-dependent phosphate transporter 1 OS=Homo sapiens OX=9606 GN=SLC20A1 PE=1 SV=1	7	0.00749738	1.2
O75027	Iron-sulfur clusters transporter ABCB7, mitochondrial OS=Homo sapiens OX=9606 GN=ABCB7 PE=1 SV=2	13	0.00232315	1.2
Q8TDZ2	[F-actin]-monooxygenase MICAL1 OS=Homo sapiens OX=9606 GN=MICAL1 PE=1 SV=2	2	0.0362719	1.2
P49411	Elongation factor Tu, mitochondrial OS=Homo sapiens OX=9606 GN=TUFM PE=1 SV=2	29	0.000152835	1.2
Q9BXY0	Protein MAK16 homolog OS=Homo sapiens OX=9606 GN=MAK16 PE=1 SV=2	5	0.00285721	1.2
Q15061	WD repeat-containing protein 43 OS=Homo sapiens OX=9606 GN=WDR43 PE=1 SV=3	18	0.00249802	1.2
Q15007	Pre-mRNA-splicing regulator WTAP OS=Homo sapiens OX=9606 GN=WTAP PE=1 SV=2	17	0.000304779	1.2
Q5TZA2	Rootletin OS=Homo sapiens OX=9606 GN=CROCC PE=1 SV=2	3	0.0287098	1.2
O00625	Pirin OS=Homo sapiens OX=9606 GN=PIR PE=1 SV=1	5	3.73757e-06	1.2
O60508	Pre-mRNA-processing factor 17 OS=Homo sapiens OX=9606 GN=CDC40 PE=1 SV=1	15	0.000349623	1.19
G5EA06	28S ribosomal protein S27, mitochondrial OS=Homo sapiens OX=9606 GN=MRPS27 PE=1 SV=1	16	0.000502094	1.19
Q9Y4W2	Ribosomal biogenesis protein LAS1L OS=Homo sapiens OX=9606 GN=LAS1L PE=1 SV=2	17	5.13903e-07	1.19
Q9BX68	Adenosine 5'-monophosphoramidase HINT2 OS=Homo sapiens OX=9606 GN=HINT2 PE=1 SV=1	7	0.000150806	1.19
Q5U5X0	Complex III assembly factor LYRM7 OS=Homo sapiens OX=9606 GN=LYRM7 PE=1 SV=1	4	0.000536273	1.19
Q9UPW6	DNA-binding protein SATB2 OS=Homo sapiens OX=9606 GN=SATB2 PE=1 SV=2	5	0.0261859	1.19
Q96RL1	BRCA1-A complex subunit RAP80 OS=Homo sapiens OX=9606 GN=UIMC1 PE=1 SV=2	3	2.43318e-06	1.19
P83876	Thioredoxin-like protein 4A OS=Homo sapiens OX=9606 GN=TXNL4A PE=1 SV=1	5	3.75038e-06	1.19
Q96JH7	Deubiquitinating protein VCPIP1 OS=Homo sapiens OX=9606 GN=VCPIP1 PE=1 SV=2	23	0.000551758	1.18
Q9BUR5	MICOS complex subunit MIC26 OS=Homo sapiens OX=9606 GN=APOO PE=1 SV=1	5	0.000206697	1.18
Q92484	Acid sphingomyelinase-like phosphodiesterase 3a OS=Homo sapiens OX=9606 GN=SMPDL3A PE=1 SV=2	12	0.0366274	1.18
E9PC15	Acylglycerol kinase, mitochondrial OS=Homo sapiens OX=9606 GN=AGK PE=1 SV=1	8	0.00045332	1.18
O43598	2'-deoxynucleoside 5'-phosphate N-hydrolase 1 OS=Homo sapiens OX=9606 GN=DNPH1 PE=1 SV=1	7	0.000207311	1.18
P56385	ATP synthase subunit e, mitochondrial OS=Homo sapiens OX=9606 GN=ATP5ME PE=1 SV=2	5	0.00227128	1.18
Q9NTX5	Ethylmalonyl-CoA decarboxylase OS=Homo sapiens OX=9606 GN=ECHDC1 PE=1 SV=2	8	1.56118e-07	1.17
Q14644	Ras GTPase-activating protein 3 OS=Homo sapiens OX=9606 GN=RASA3 PE=1 SV=3	6	0.011938	1.17
U3KQL2	Acylphosphatase OS=Homo sapiens OX=9606 GN=ACYP2 PE=1 SV=1	2	0.00118855	1.17
Q06481	Amyloid beta precursor like protein 2 OS=Homo sapiens OX=9606 GN=APLP2 PE=1 SV=2	23	0.00122346	1.17
P40189	Interleukin-6 receptor subunit beta OS=Homo sapiens OX=9606 GN=IL6ST PE=1 SV=2	4	0.0232459	1.17
Q15424	Scaffold attachment factor B1 OS=Homo sapiens OX=9606 GN=SAFB PE=1 SV=4	30	0.000223849	1.17
Q9NRW3	DNA dC->dU-editing enzyme APOBEC-3C OS=Homo sapiens OX=9606 GN=APOBEC3C PE=1 SV=2	5	0.000222155	1.17
Q8N9Z2	Coiled-coil domain-containing protein 71L OS=Homo sapiens OX=9606 GN=CCDC71L PE=1 SV=2	4	2.0393e-05	1.17
Q15717	ELAV-like protein 1 OS=Homo sapiens OX=9606 GN=ELAVL1 PE=1 SV=2	15	0.000637243	1.17
Q92575	UBX domain-containing protein 4 OS=Homo sapiens OX=9606 GN=UBXN4 PE=1 SV=2	9	0.00219273	1.17
Q9BRT6	Protein LLP homolog OS=Homo sapiens OX=9606 GN=LLPH PE=1 SV=1	4	0.00130418	1.17
Q9UJS0	Calcium-binding mitochondrial carrier protein Aralar2 OS=Homo sapiens OX=9606 GN=SLC25A13 PE=1 SV=2	22	0.000203324	1.17
O60739	Eukaryotic translation initiation factor 1b OS=Homo sapiens OX=9606 GN=EIF1B PE=1 SV=2	6	0.0219731	1.17
P28838	Cytosol aminopeptidase OS=Homo sapiens OX=9606 GN=LAP3 PE=1 SV=3	31	1.69267e-05	1.17
P82921	28S ribosomal protein S21, mitochondrial OS=Homo sapiens OX=9606 GN=MRPS21 PE=1 SV=3	1	0.00135908	1.17
A2ABF8	Histone-lysine N-methyltransferase EHMT2 OS=Homo sapiens OX=9606 GN=EHMT2 PE=1 SV=1	20	0.00391201	1.17
Q9C037	E3 ubiquitin-protein ligase TRIM4 OS=Homo sapiens OX=9606 GN=TRIM4 PE=1 SV=2	7	4.03115e-05	1.17
Q96JJ7	Protein disulfide-isomerase TMX3 OS=Homo sapiens OX=9606 GN=TMX3 PE=1 SV=2	7	0.00485916	1.17
Q9UKI2	Cdc42 effector protein 3 OS=Homo sapiens OX=9606 GN=CDC42EP3 PE=1 SV=1	1	0.00839285	1.17
Q96EV8	Dysbindin OS=Homo sapiens OX=9606 GN=DTNBP1 PE=1 SV=1	1	0.0164935	1.17
Q9UHK0	Nuclear fragile X mental retardation-interacting protein 1 OS=Homo sapiens OX=9606 GN=NUFIP1 PE=1 SV=2	3	0.010578	1.16
P78316	Nucleolar protein 14 OS=Homo sapiens OX=9606 GN=NOP14 PE=1 SV=3	14	0.0025016	1.16
F5H5X6	Probable 28S rRNA (cytosine(4447)-C(5))-methyltransferase (Fragment) OS=Homo sapiens OX=9606 GN=NOP2 PE=1 SV=1	6	0.00142937	1.16
P61812	Transforming growth factor beta-2 proprotein OS=Homo sapiens OX=9606 GN=TGFB2 PE=1 SV=1	4	0.00102211	1.16
P35612	Beta-adducin OS=Homo sapiens OX=9606 GN=ADD2 PE=1 SV=3	4	0.0346275	1.16
P51795	H(+)/Cl(-) exchange transporter 5 OS=Homo sapiens OX=9606 GN=CLCN5 PE=1 SV=2	7	0.0013712	1.16
P98179	RNA-binding protein 3 OS=Homo sapiens OX=9606 GN=RBM3 PE=1 SV=1	6	0.0212597	1.16
Q99590	Protein SCAF11 OS=Homo sapiens OX=9606 GN=SCAF11 PE=1 SV=2	18	0.00148865	1.16
Q16635	Tafazzin OS=Homo sapiens OX=9606 GN=TAFAZZIN PE=1 SV=2	2	0.0191602	1.16
Q5VUM1	Succinate dehydrogenase assembly factor 4, mitochondrial OS=Homo sapiens OX=9606 GN=SDHAF4 PE=1 SV=1	2	0.00171476	1.16
P30038	Delta-1-pyrroline-5-carboxylate dehydrogenase, mitochondrial OS=Homo sapiens OX=9606 GN=ALDH4A1 PE=1 SV=3	17	0.000530087	1.16
P56589	Peroxisomal biogenesis factor 3 OS=Homo sapiens OX=9606 GN=PEX3 PE=1 SV=1	6	0.00452571	1.16
Q9ULI0	ATPase family AAA domain-containing protein 2B OS=Homo sapiens OX=9606 GN=ATAD2B PE=1 SV=3	7	0.00968661	1.16
H0Y3N9	Histone lysine demethylase PHF8 (Fragment) OS=Homo sapiens OX=9606 GN=PHF8 PE=1 SV=1	4	0.00153934	1.16
P83111	Serine beta-lactamase-like protein LACTB, mitochondrial OS=Homo sapiens OX=9606 GN=LACTB PE=1 SV=2	16	0.00156443	1.15
Q8NFT2	Metalloreductase STEAP2 OS=Homo sapiens OX=9606 GN=STEAP2 PE=1 SV=3	6	0.000275293	1.15
E7EVJ4	Double-stranded RNA-binding protein Staufen homolog 2 OS=Homo sapiens OX=9606 GN=STAU2 PE=1 SV=1	11	0.0479305	1.15
Q16777	Histone H2A type 2-C OS=Homo sapiens OX=9606 GN=H2AC20 PE=1 SV=4	8	0.00465518	1.15
Q9Y2R9	28S ribosomal protein S7, mitochondrial OS=Homo sapiens OX=9606 GN=MRPS7 PE=1 SV=2	15	0.00185224	1.15
P49356	Protein farnesyltransferase subunit beta OS=Homo sapiens OX=9606 GN=FNTB PE=1 SV=1	5	0.0216894	1.15
A0A6I8PRS5	Coiled-coil domain-containing protein 75 OS=Homo sapiens OX=9606 GN=GPATCH11 PE=1 SV=1	3	0.0237676	1.15
O14924	Regulator of G-protein signaling 12 OS=Homo sapiens OX=9606 GN=RGS12 PE=1 SV=1	1	0.00485065	1.15
A0A5F9ZHX2	AP complex subunit sigma OS=Homo sapiens OX=9606 GN=AP1S2 PE=1 SV=1	4	0.000753349	1.15
Q96AQ8	Mitochondrial calcium uniporter regulator 1 OS=Homo sapiens OX=9606 GN=MCUR1 PE=1 SV=1	7	0.0126304	1.15
G5E954	Cyclin-C OS=Homo sapiens OX=9606 GN=CCNC PE=1 SV=1	1	0.0272221	1.15
Q9GZS1	DNA-directed RNA polymerase I subunit RPA49 OS=Homo sapiens OX=9606 GN=POLR1E PE=1 SV=3	16	0.00277088	1.15
Q96SB8	Structural maintenance of chromosomes protein 6 OS=Homo sapiens OX=9606 GN=SMC6 PE=1 SV=2	15	0.000404221	1.15
F8WE49	RING-type E3 ubiquitin transferase RAD18 OS=Homo sapiens OX=9606 GN=RAD18 PE=1 SV=1	4	0.00016894	1.15
Q86WA6	Valacyclovir hydrolase OS=Homo sapiens OX=9606 GN=BPHL PE=1 SV=1	10	0.00149276	1.14
O00629	Importin subunit alpha-3 OS=Homo sapiens OX=9606 GN=KPNA4 PE=1 SV=1	17	6.17776e-07	1.14
A4D1E9	GTP-binding protein 10 OS=Homo sapiens OX=9606 GN=GTPBP10 PE=1 SV=1	6	0.000144757	1.14
G3V1V1	Zinc finger CCHC-type and RNA binding motif 1, isoform CRA_b OS=Homo sapiens OX=9606 GN=ZCRB1 PE=1 SV=1	3	0.000703094	1.14
O14715	RANBP2-like and GRIP domain-containing protein 8 OS=Homo sapiens OX=9606 GN=RGPD8 PE=1 SV=2	41	0.000138643	1.14
Q9BRD0	BUD13 homolog OS=Homo sapiens OX=9606 GN=BUD13 PE=1 SV=1	13	6.77689e-07	1.14
O95202	Mitochondrial proton/calcium exchanger protein OS=Homo sapiens OX=9606 GN=LETM1 PE=1 SV=1	28	0.000231952	1.14
O75880	Protein SCO1 homolog, mitochondrial OS=Homo sapiens OX=9606 GN=SCO1 PE=1 SV=1	5	0.00730391	1.14
O00754	Lysosomal alpha-mannosidase OS=Homo sapiens OX=9606 GN=MAN2B1 PE=1 SV=3	13	0.0114874	1.14
Q13111	Chromatin assembly factor 1 subunit A OS=Homo sapiens OX=9606 GN=CHAF1A PE=1 SV=3	16	0.000685311	1.13
Q13112	Chromatin assembly factor 1 subunit B OS=Homo sapiens OX=9606 GN=CHAF1B PE=1 SV=1	9	0.00777439	1.13
O00767	Stearoyl-CoA desaturase OS=Homo sapiens OX=9606 GN=SCD PE=1 SV=2	4	0.0230848	1.13
H3BLX4	Zinc finger protein 462 (Fragment) OS=Homo sapiens OX=9606 GN=ZNF462 PE=1 SV=1	4	0.000321754	1.13
Q9NX01	Thioredoxin-like protein 4B OS=Homo sapiens OX=9606 GN=TXNL4B PE=1 SV=1	2	0.0158855	1.13
P35568	Insulin receptor substrate 1 OS=Homo sapiens OX=9606 GN=IRS1 PE=1 SV=1	3	0.00370483	1.13
P00519	Tyrosine-protein kinase ABL1 OS=Homo sapiens OX=9606 GN=ABL1 PE=1 SV=4	2	0.0111965	1.13
O95571	Persulfide dioxygenase ETHE1, mitochondrial OS=Homo sapiens OX=9606 GN=ETHE1 PE=1 SV=2	10	0.00194361	1.13
Q9P2D1	Chromodomain-helicase-DNA-binding protein 7 OS=Homo sapiens OX=9606 GN=CHD7 PE=1 SV=3	6	0.000164111	1.13
Q16629	Serine/arginine-rich splicing factor 7 OS=Homo sapiens OX=9606 GN=SRSF7 PE=1 SV=1	6	0.0372627	1.12
P12270	Nucleoprotein TPR OS=Homo sapiens OX=9606 GN=TPR PE=1 SV=3	117	6.39881e-05	1.12
Q8WXD5	Gem-associated protein 6 OS=Homo sapiens OX=9606 GN=GEMIN6 PE=1 SV=1	4	8.89568e-07	1.12
Q5SZE1	Ceramide synthase 2 (Fragment) OS=Homo sapiens OX=9606 GN=CERS2 PE=1 SV=2	4	0.00144691	1.12
Q15819	Ubiquitin-conjugating enzyme E2 variant 2 OS=Homo sapiens OX=9606 GN=UBE2V2 PE=1 SV=4	9	0.000407942	1.12
Q5HYJ3	Protein FAM76B OS=Homo sapiens OX=9606 GN=FAM76B PE=1 SV=3	6	8.29581e-05	1.12
O15446	DNA-directed RNA polymerase I subunit RPA34 OS=Homo sapiens OX=9606 GN=POLR1G PE=1 SV=1	9	3.3651e-05	1.12
A0A7I2V535	Non-POU domain-containing octamer-binding protein OS=Homo sapiens OX=9606 GN=NONO PE=1 SV=1	26	0.00448956	1.12
Q5QJE6	Deoxynucleotidyltransferase terminal-interacting protein 2 OS=Homo sapiens OX=9606 GN=DNTTIP2 PE=1 SV=2	20	0.00268897	1.12
P78552	Interleukin-13 receptor subunit alpha-1 OS=Homo sapiens OX=9606 GN=IL13RA1 PE=1 SV=1	2	0.0126499	1.12
C9JWZ6	Uncharacterized protein KIAA0895 (Fragment) OS=Homo sapiens OX=9606 GN=KIAA0895 PE=4 SV=1	1	0.00222071	1.11
O43240	Kallikrein-10 OS=Homo sapiens OX=9606 GN=KLK10 PE=1 SV=3	2	0.0456666	1.11
Q8WTT2	Nucleolar complex protein 3 homolog OS=Homo sapiens OX=9606 GN=NOC3L PE=1 SV=1	21	0.0270326	1.11
P84090	Enhancer of rudimentary homolog OS=Homo sapiens OX=9606 GN=ERH PE=1 SV=1	6	4.62286e-05	1.11
Q92667	A-kinase anchor protein 1, mitochondrial OS=Homo sapiens OX=9606 GN=AKAP1 PE=1 SV=1	22	3.23452e-05	1.11
P07686	Beta-hexosaminidase subunit beta OS=Homo sapiens OX=9606 GN=HEXB PE=1 SV=4	18	0.00102849	1.11
O95086	Battenin OS=Homo sapiens OX=9606 GN=CLN3 PE=1 SV=1	1	6.52316e-05	1.11
F8VZX2	Poly(rC)-binding protein 2 OS=Homo sapiens OX=9606 GN=PCBP2 PE=1 SV=1	13	0.00127797	1.11
Q9H936	Mitochondrial glutamate carrier 1 OS=Homo sapiens OX=9606 GN=SLC25A22 PE=1 SV=1	11	3.40272e-06	1.11
Q15573	TATA box-binding protein-associated factor RNA polymerase I subunit A OS=Homo sapiens OX=9606 GN=TAF1A PE=1 SV=1	2	0.000223781	1.11
P82650	28S ribosomal protein S22, mitochondrial OS=Homo sapiens OX=9606 GN=MRPS22 PE=1 SV=1	18	0.000172806	1.11
P45954	Short/branched chain specific acyl-CoA dehydrogenase, mitochondrial OS=Homo sapiens OX=9606 GN=ACADSB PE=1 SV=1	12	0.000875216	1.11
Q96T88	E3 ubiquitin-protein ligase UHRF1 OS=Homo sapiens OX=9606 GN=UHRF1 PE=1 SV=1	23	0.00120824	1.11
Q92547	DNA topoisomerase 2-binding protein 1 OS=Homo sapiens OX=9606 GN=TOPBP1 PE=1 SV=3	11	3.15284e-07	1.11
Q9H8H2	Probable ATP-dependent RNA helicase DDX31 OS=Homo sapiens OX=9606 GN=DDX31 PE=1 SV=2	10	0.000129155	1.11
O14925	Mitochondrial import inner membrane translocase subunit Tim23 OS=Homo sapiens OX=9606 GN=TIMM23 PE=1 SV=1	6	4.17788e-05	1.11
O43166	Signal-induced proliferation-associated 1-like protein 1 OS=Homo sapiens OX=9606 GN=SIPA1L1 PE=1 SV=4	15	0.00941117	1.1
F5H5P2	2-oxoisovalerate dehydrogenase subunit alpha OS=Homo sapiens OX=9606 PE=3 SV=1	12	0.00260167	1.1
Q86YH6	All trans-polyprenyl-diphosphate synthase PDSS2 OS=Homo sapiens OX=9606 GN=PDSS2 PE=1 SV=2	2	0.00020257	1.1
O75439	Mitochondrial-processing peptidase subunit beta OS=Homo sapiens OX=9606 GN=PMPCB PE=1 SV=2	18	0.00348059	1.1
Q13509	Tubulin beta-3 chain OS=Homo sapiens OX=9606 GN=TUBB3 PE=1 SV=2	25	0.000347567	1.1
Q9UMY1	Nucleolar protein 7 OS=Homo sapiens OX=9606 GN=NOL7 PE=1 SV=2	9	0.000446445	1.1
P32856	Syntaxin-2 OS=Homo sapiens OX=9606 GN=STX2 PE=1 SV=3	2	0.00296978	1.1
Q7Z7K6	Centromere protein V OS=Homo sapiens OX=9606 GN=CENPV PE=1 SV=1	7	0.00638079	1.1
O95822	Malonyl-CoA decarboxylase, mitochondrial OS=Homo sapiens OX=9606 GN=MLYCD PE=1 SV=3	4	0.000202486	1.1
B3KSW4	Regulator of G-protein-signaling 20 OS=Homo sapiens OX=9606 GN=RGS20 PE=1 SV=1	3	0.00982894	1.1
Q9Y2P8	RNA 3'-terminal phosphate cyclase-like protein OS=Homo sapiens OX=9606 GN=RCL1 PE=1 SV=3	9	0.0082991	1.1
Q13888	General transcription factor IIH subunit 2 OS=Homo sapiens OX=9606 GN=GTF2H2 PE=1 SV=1	7	0.00652783	1.1
O00566	U3 small nucleolar ribonucleoprotein protein MPP10 OS=Homo sapiens OX=9606 GN=MPHOSPH10 PE=1 SV=2	21	0.000354942	1.1
Q9NRZ7	1-acyl-sn-glycerol-3-phosphate acyltransferase gamma OS=Homo sapiens OX=9606 GN=AGPAT3 PE=1 SV=1	3	0.00225483	1.1
Q96E29	Transcription termination factor 3, mitochondrial OS=Homo sapiens OX=9606 GN=MTERF3 PE=1 SV=2	10	1.24004e-05	1.09
J3QTA6	MICOS complex subunit MIC25 OS=Homo sapiens OX=9606 GN=CHCHD6 PE=1 SV=1	6	0.00782732	1.09
P41212	Transcription factor ETV6 OS=Homo sapiens OX=9606 GN=ETV6 PE=1 SV=1	8	0.00393738	1.09
Q96QC0	Serine/threonine-protein phosphatase 1 regulatory subunit 10 OS=Homo sapiens OX=9606 GN=PPP1R10 PE=1 SV=1	14	0.00219003	1.09
Q16850	Lanosterol 14-alpha demethylase OS=Homo sapiens OX=9606 GN=CYP51A1 PE=1 SV=4	10	0.000647178	1.09
O96000	NADH dehydrogenase [ubiquinone] 1 beta subcomplex subunit 10 OS=Homo sapiens OX=9606 GN=NDUFB10 PE=1 SV=3	9	0.00581301	1.09
Q86UT8	Centrosomal AT-AC splicing factor OS=Homo sapiens OX=9606 GN=CENATAC PE=1 SV=1	2	0.00352018	1.09
Q8NBQ5	Estradiol 17-beta-dehydrogenase 11 OS=Homo sapiens OX=9606 GN=HSD17B11 PE=1 SV=3	7	0.000382115	1.09
P50281	Matrix metalloproteinase-14 OS=Homo sapiens OX=9606 GN=MMP14 PE=1 SV=3	5	0.0486378	1.09
Q9HB66	Alternative protein MKKS OS=Homo sapiens OX=9606 GN=MKKS PE=1 SV=1	2	0.000203967	1.09
Q16254	Transcription factor E2F4 OS=Homo sapiens OX=9606 GN=E2F4 PE=1 SV=2	1	0.0359548	1.09
A0A096LP22	Probable peptidyl-tRNA hydrolase (Fragment) OS=Homo sapiens OX=9606 GN=PTRH1 PE=1 SV=1	6	0.00559058	1.09
O43181	NADH dehydrogenase [ubiquinone] iron-sulfur protein 4, mitochondrial OS=Homo sapiens OX=9606 GN=NDUFS4 PE=1 SV=1	3	0.0147983	1.09
P18583	Protein SON OS=Homo sapiens OX=9606 GN=SON PE=1 SV=4	37	9.57935e-05	1.09
P43155	Carnitine O-acetyltransferase OS=Homo sapiens OX=9606 GN=CRAT PE=1 SV=5	11	0.000104446	1.09
P38159	RNA-binding motif protein, X chromosome OS=Homo sapiens OX=9606 GN=RBMX PE=1 SV=3	25	0.0210678	1.08
K7EKE6	Lon protease homolog, mitochondrial OS=Homo sapiens OX=9606 GN=LONP1 PE=1 SV=1	24	7.50619e-05	1.08
P06576	ATP synthase subunit beta, mitochondrial OS=Homo sapiens OX=9606 GN=ATP5F1B PE=1 SV=3	28	0.000421552	1.08
J3KTL2	Serine/arginine-rich splicing factor 1 OS=Homo sapiens OX=9606 GN=SRSF1 PE=1 SV=1	16	0.01837	1.08
Q15361	Transcription termination factor 1 OS=Homo sapiens OX=9606 GN=TTF1 PE=1 SV=3	4	0.00973944	1.08
P48454	Serine/threonine-protein phosphatase 2B catalytic subunit gamma isoform OS=Homo sapiens OX=9606 GN=PPP3CC PE=1 SV=3	4	0.00152937	1.08
A0A087X0W9	Ubiquitinyl hydrolase 1 OS=Homo sapiens OX=9606 GN=OTUD6B PE=1 SV=1	9	0.00822246	1.08
A2A2V1	Major prion protein (Fragment) OS=Homo sapiens OX=9606 GN=PRNP PE=1 SV=1	4	8.5729e-05	1.08
Q7LBR1	Charged multivesicular body protein 1b OS=Homo sapiens OX=9606 GN=CHMP1B PE=1 SV=1	5	0.00190262	1.08
Q5BKT4	Dol-P-Glc:Glc(2)Man(9)GlcNAc(2)-PP-Dol alpha-1,2-glucosyltransferase OS=Homo sapiens OX=9606 GN=ALG10 PE=1 SV=1	4	0.012664	1.08
Q9H501	ESF1 homolog OS=Homo sapiens OX=9606 GN=ESF1 PE=1 SV=1	18	0.0124054	1.08
G3V0I5	NADH dehydrogenase [ubiquinone] flavoprotein 1, mitochondrial OS=Homo sapiens OX=9606 GN=NDUFV1 PE=1 SV=1	20	0.00522038	1.08
Q9BVI4	Nucleolar complex protein 4 homolog OS=Homo sapiens OX=9606 GN=NOC4L PE=1 SV=1	16	1.18399e-07	1.08
Q9UFC0	Leucine-rich repeat and WD repeat-containing protein 1 OS=Homo sapiens OX=9606 GN=LRWD1 PE=1 SV=2	9	2.15609e-07	1.08
Q9GZT3	SRA stem-loop-interacting RNA-binding protein, mitochondrial OS=Homo sapiens OX=9606 GN=SLIRP PE=1 SV=1	11	0.00173325	1.08
A0A2R8YCW8	Band 4.1 OS=Homo sapiens OX=9606 GN=EPB41 PE=1 SV=1	4	0.00304828	1.08
Q96EL2	28S ribosomal protein S24, mitochondrial OS=Homo sapiens OX=9606 GN=MRPS24 PE=1 SV=1	4	0.00135294	1.07
A2RRP1	NBAS subunit of NRZ tethering complex OS=Homo sapiens OX=9606 GN=NBAS PE=1 SV=2	37	0.00172175	1.07
O43818	U3 small nucleolar RNA-interacting protein 2 OS=Homo sapiens OX=9606 GN=RRP9 PE=1 SV=1	14	3.83672e-06	1.07
Q6IE81	Protein Jade-1 OS=Homo sapiens OX=9606 GN=JADE1 PE=1 SV=1	3	0.0277045	1.07
Q9P275	Ubiquitin carboxyl-terminal hydrolase 36 OS=Homo sapiens OX=9606 GN=USP36 PE=1 SV=4	10	0.00369317	1.07
Q8IUH5	Palmitoyltransferase ZDHHC17 OS=Homo sapiens OX=9606 GN=ZDHHC17 PE=1 SV=2	1	0.00167161	1.07
Q9NUJ1	Palmitoyl-protein thioesterase ABHD10, mitochondrial OS=Homo sapiens OX=9606 GN=ABHD10 PE=1 SV=1	9	0.00132066	1.07
P33240	Cleavage stimulation factor subunit 2 OS=Homo sapiens OX=9606 GN=CSTF2 PE=1 SV=1	16	0.0038934	1.07
Q9BSJ8	Extended synaptotagmin-1 OS=Homo sapiens OX=9606 GN=ESYT1 PE=1 SV=1	34	0.00238452	1.07
Q9BUJ2	Heterogeneous nuclear ribonucleoprotein U-like protein 1 OS=Homo sapiens OX=9606 GN=HNRNPUL1 PE=1 SV=2	34	3.5121e-05	1.07
Q5QPA5	39S ribosomal protein S18a, mitochondrial (Fragment) OS=Homo sapiens OX=9606 GN=MRPS18A PE=1 SV=9	5	0.000214014	1.07
O43159	Ribosomal RNA-processing protein 8 OS=Homo sapiens OX=9606 GN=RRP8 PE=1 SV=2	9	0.00315794	1.06
K7ERC8	3-ketodihydrosphingosine reductase OS=Homo sapiens OX=9606 GN=KDSR PE=1 SV=2	2	0.00900838	1.06
B9A058	3-hydroxyisobutyryl-CoA hydrolase, mitochondrial OS=Homo sapiens OX=9606 GN=HIBCH PE=1 SV=1	10	0.0118291	1.06
Q8IWT6	Volume-regulated anion channel subunit LRRC8A OS=Homo sapiens OX=9606 GN=LRRC8A PE=1 SV=1	10	0.020678	1.06
Q9H8H0	Nucleolar protein 11 OS=Homo sapiens OX=9606 GN=NOL11 PE=1 SV=1	23	0.000314211	1.06
Q8IY18	Structural maintenance of chromosomes protein 5 OS=Homo sapiens OX=9606 GN=SMC5 PE=1 SV=2	13	0.000140172	1.06
Q9BXW7	Haloacid dehalogenase-like hydrolase domain-containing 5 OS=Homo sapiens OX=9606 GN=HDHD5 PE=1 SV=1	8	0.00241503	1.06
Q9BYN8	28S ribosomal protein S26, mitochondrial OS=Homo sapiens OX=9606 GN=MRPS26 PE=1 SV=1	9	0.0254449	1.06
Q9BZF1	Oxysterol-binding protein-related protein 8 OS=Homo sapiens OX=9606 GN=OSBPL8 PE=1 SV=3	13	0.0146916	1.06
Q5T4U5	Medium-chain specific acyl-CoA dehydrogenase, mitochondrial OS=Homo sapiens OX=9606 GN=ACADM PE=1 SV=1	17	0.0081037	1.06
A0A0C4DFM0	Maleylacetoacetate isomerase OS=Homo sapiens OX=9606 GN=GSTZ1 PE=1 SV=1	8	0.0119786	1.06
Q14684	Ribosomal RNA processing protein 1 homolog B OS=Homo sapiens OX=9606 GN=RRP1B PE=1 SV=3	19	0.0011885	1.06
P49750	YLP motif-containing protein 1 OS=Homo sapiens OX=9606 GN=YLPM1 PE=1 SV=4	55	0.000148706	1.05
Q8N690	Beta-defensin 119 OS=Homo sapiens OX=9606 GN=DEFB119 PE=2 SV=2	1	0.048264	1.05
Q9BVL2	Nucleoporin p58/p45 OS=Homo sapiens OX=9606 GN=NUP58 PE=1 SV=1	4	0.00243578	1.05
O75879	Glutamyl-tRNA(Gln) amidotransferase subunit B, mitochondrial OS=Homo sapiens OX=9606 GN=GATB PE=1 SV=1	11	0.000936478	1.05
Q96E22	Dehydrodolichyl diphosphate synthase complex subunit NUS1 OS=Homo sapiens OX=9606 GN=NUS1 PE=1 SV=1	1	9.03633e-05	1.05
Q8NEJ9	Neuroguidin OS=Homo sapiens OX=9606 GN=NGDN PE=1 SV=1	7	0.00603295	1.05
Q9H0W8	Nonsense-mediated mRNA decay factor SMG9 OS=Homo sapiens OX=9606 GN=SMG9 PE=1 SV=1	9	5.17554e-05	1.05
E5RI87	E3 ubiquitin-protein ligase RNF130 OS=Homo sapiens OX=9606 GN=RNF130 PE=1 SV=1	2	0.0239055	1.05
Q9NW81	Distal membrane-arm assembly complex protein 2 OS=Homo sapiens OX=9606 GN=DMAC2 PE=1 SV=3	3	0.00881821	1.05
Q96FJ0	AMSH-like protease OS=Homo sapiens OX=9606 GN=STAMBPL1 PE=1 SV=2	2	0.000569877	1.05
O75319	RNA/RNP complex-1-interacting phosphatase OS=Homo sapiens OX=9606 GN=DUSP11 PE=1 SV=2	8	0.00346173	1.05
P55347	Homeobox protein PKNOX1 OS=Homo sapiens OX=9606 GN=PKNOX1 PE=1 SV=3	1	0.00109552	1.05
Q9Y287	Integral membrane protein 2B OS=Homo sapiens OX=9606 GN=ITM2B PE=1 SV=1	8	0.00809309	1.05
H0YH69	Ethanolamine kinase 1 OS=Homo sapiens OX=9606 GN=ETNK1 PE=1 SV=2	3	8.18385e-05	1.05
Q969T7	7-methylguanosine phosphate-specific 5'-nucleotidase OS=Homo sapiens OX=9606 GN=NT5C3B PE=1 SV=4	3	0.00527298	1.05
P28676	Grancalcin OS=Homo sapiens OX=9606 GN=GCA PE=1 SV=2	5	0.00496748	1.05
A0A7I2V5U0	Phospholipid-transporting ATPase ABCA1 OS=Homo sapiens OX=9606 GN=ABCA1 PE=1 SV=1	1	0.00662251	1.05
P49427	Ubiquitin-conjugating enzyme E2 R1 OS=Homo sapiens OX=9606 GN=CDC34 PE=1 SV=2	4	2.10198e-07	1.04
C9J4P0	Claudin-12 (Fragment) OS=Homo sapiens OX=9606 GN=CLDN12 PE=1 SV=1	2	0.0198433	1.04
Q8N1G0	Zinc finger protein 687 OS=Homo sapiens OX=9606 GN=ZNF687 PE=1 SV=1	6	0.000259285	1.04
Q9BUQ8	Probable ATP-dependent RNA helicase DDX23 OS=Homo sapiens OX=9606 GN=DDX23 PE=1 SV=3	35	0.000363679	1.04
P23786	Carnitine O-palmitoyltransferase 2, mitochondrial OS=Homo sapiens OX=9606 GN=CPT2 PE=1 SV=2	25	0.00156033	1.04
Q8NFH4	Nucleoporin Nup37 OS=Homo sapiens OX=9606 GN=NUP37 PE=1 SV=1	12	2.38154e-05	1.04
O43676	NADH dehydrogenase [ubiquinone] 1 beta subcomplex subunit 3 OS=Homo sapiens OX=9606 GN=NDUFB3 PE=1 SV=3	5	9.2123e-05	1.04
Q9NWD8	Transmembrane protein 248 OS=Homo sapiens OX=9606 GN=TMEM248 PE=1 SV=1	2	1.3231e-05	1.04
P35914	Hydroxymethylglutaryl-CoA lyase, mitochondrial OS=Homo sapiens OX=9606 GN=HMGCL PE=1 SV=2	8	0.0217239	1.04
P61604	10 kDa heat shock protein, mitochondrial OS=Homo sapiens OX=9606 GN=HSPE1 PE=1 SV=2	9	0.00550229	1.04
Q9Y6G3	39S ribosomal protein L42, mitochondrial OS=Homo sapiens OX=9606 GN=MRPL42 PE=1 SV=1	3	0.0156358	1.04
Q6NYC8	Phostensin OS=Homo sapiens OX=9606 GN=PPP1R18 PE=1 SV=1	19	0.00420706	1.04
Q9H6R4	Nucleolar protein 6 OS=Homo sapiens OX=9606 GN=NOL6 PE=1 SV=2	16	0.000362762	1.04
A0A7P0TAQ9	DnaJ homolog subfamily C member 10 OS=Homo sapiens OX=9606 GN=DNAJC10 PE=1 SV=1	12	1.45195e-05	1.04
Q9Y3C1	Nucleolar protein 16 OS=Homo sapiens OX=9606 GN=NOP16 PE=1 SV=2	10	0.000165745	1.04
Q7L8L6	FAST kinase domain-containing protein 5, mitochondrial OS=Homo sapiens OX=9606 GN=FASTKD5 PE=1 SV=1	12	0.0145445	1.04
Q00534	Cyclin-dependent kinase 6 OS=Homo sapiens OX=9606 GN=CDK6 PE=1 SV=1	13	0.000439614	1.03
A8CG34	Nuclear envelope pore membrane protein POM 121C OS=Homo sapiens OX=9606 GN=POM121C PE=1 SV=3	6	0.00445214	1.03
Q68D85	Natural cytotoxicity triggering receptor 3 ligand 1 OS=Homo sapiens OX=9606 GN=NCR3LG1 PE=1 SV=1	1	0.00435922	1.03
Q68CP9	AT-rich interactive domain-containing protein 2 OS=Homo sapiens OX=9606 GN=ARID2 PE=1 SV=2	27	0.00216134	1.03
P15927	Replication protein A 32 kDa subunit OS=Homo sapiens OX=9606 GN=RPA2 PE=1 SV=1	10	0.0274854	1.03
Q9NPL8	Complex I assembly factor TIMMDC1, mitochondrial OS=Homo sapiens OX=9606 GN=TIMMDC1 PE=1 SV=2	7	0.000108224	1.03
Q08426	Peroxisomal bifunctional enzyme OS=Homo sapiens OX=9606 GN=EHHADH PE=1 SV=3	6	0.0147896	1.03
Q9HC36	rRNA methyltransferase 3, mitochondrial OS=Homo sapiens OX=9606 GN=MRM3 PE=1 SV=2	5	0.00377055	1.03
A0A6Q8PGB1	Centrosomal protein of 290 kDa OS=Homo sapiens OX=9606 GN=CEP290 PE=1 SV=1	5	0.0283163	1.03
A0A1B0GVR8	Ceroid-lipofuscinosis neuronal protein 6 OS=Homo sapiens OX=9606 GN=CLN6 PE=4 SV=1	1	0.00177359	1.03
F5GZ08	Amyloid beta precursor-like protein 1 OS=Homo sapiens OX=9606 GN=APLP1 PE=1 SV=1	2	0.00730561	1.03
P36383	Gap junction gamma-1 protein OS=Homo sapiens OX=9606 GN=GJC1 PE=1 SV=2	3	0.0142554	1.03
P43304	Glycerol-3-phosphate dehydrogenase, mitochondrial OS=Homo sapiens OX=9606 GN=GPD2 PE=1 SV=3	36	2.99298e-05	1.03
Q9HA92	Radical S-adenosyl methionine domain-containing protein 1, mitochondrial OS=Homo sapiens OX=9606 GN=RSAD1 PE=1 SV=2	5	0.0160773	1.03
B4DY08	Heterogeneous nuclear ribonucleoproteins C1/C2 OS=Homo sapiens OX=9606 GN=HNRNPC PE=1 SV=1	26	0.000535906	1.03
Q9H583	HEAT repeat-containing protein 1 OS=Homo sapiens OX=9606 GN=HEATR1 PE=1 SV=3	68	0.00164884	1.03
Q8TER5	Rho guanine nucleotide exchange factor 40 OS=Homo sapiens OX=9606 GN=ARHGEF40 PE=1 SV=3	6	0.000536109	1.03
Q9BZL1	Ubiquitin-like protein 5 OS=Homo sapiens OX=9606 GN=UBL5 PE=1 SV=1	6	0.00202891	1.03
P62487	DNA-directed RNA polymerase II subunit RPB7 OS=Homo sapiens OX=9606 GN=POLR2G PE=1 SV=1	6	0.000504238	1.03
P07948	Tyrosine-protein kinase Lyn OS=Homo sapiens OX=9606 GN=LYN PE=1 SV=3	6	0.00235868	1.03
Q9P0S2	Cytochrome c oxidase assembly protein COX16 homolog, mitochondrial OS=Homo sapiens OX=9606 GN=COX16 PE=1 SV=1	4	0.00313547	1.03
Q2TAA2	Isoamyl acetate-hydrolyzing esterase 1 homolog OS=Homo sapiens OX=9606 GN=IAH1 PE=1 SV=1	2	0.000115453	1.03
Q8IVQ6	Palmitoyltransferase ZDHHC21 OS=Homo sapiens OX=9606 GN=ZDHHC21 PE=1 SV=1	2	3.20321e-05	1.02
O75964	ATP synthase subunit g, mitochondrial OS=Homo sapiens OX=9606 GN=ATP5MG PE=1 SV=3	8	0.00134269	1.02
Q96CS2	HAUS augmin-like complex subunit 1 OS=Homo sapiens OX=9606 GN=HAUS1 PE=1 SV=1	3	0.0130756	1.02
Q8TCS8	Polyribonucleotide nucleotidyltransferase 1, mitochondrial OS=Homo sapiens OX=9606 GN=PNPT1 PE=1 SV=2	30	0.00159656	1.02
A0A087WYN0	Transporter OS=Homo sapiens OX=9606 GN=SLC6A6 PE=1 SV=1	1	0.00627914	1.02
A0A0D9SEM4	Serine/arginine-rich-splicing factor 4 (Fragment) OS=Homo sapiens OX=9606 GN=SRSF4 PE=1 SV=1	11	0.0227195	1.02
O00267	Transcription elongation factor SPT5 OS=Homo sapiens OX=9606 GN=SUPT5H PE=1 SV=1	35	0.00719883	1.02
P16930	Fumarylacetoacetase OS=Homo sapiens OX=9606 GN=FAH PE=1 SV=2	14	5.49884e-06	1.02
P98174	FYVE, RhoGEF and PH domain-containing protein 1 OS=Homo sapiens OX=9606 GN=FGD1 PE=1 SV=2	1	0.0118014	1.02
Q9BW92	Threonine--tRNA ligase, mitochondrial OS=Homo sapiens OX=9606 GN=TARS2 PE=1 SV=1	12	0.0117791	1.02
Q96JM3	Chromosome alignment-maintaining phosphoprotein 1 OS=Homo sapiens OX=9606 GN=CHAMP1 PE=1 SV=2	23	0.000342022	1.02
Q9Y619	Mitochondrial ornithine transporter 1 OS=Homo sapiens OX=9606 GN=SLC25A15 PE=1 SV=1	1	0.00362894	1.02
Q5MNZ6	WD repeat domain phosphoinositide-interacting protein 3 OS=Homo sapiens OX=9606 GN=WDR45B PE=1 SV=2	4	2.16233e-05	1.02
Q10713	Mitochondrial-processing peptidase subunit alpha OS=Homo sapiens OX=9606 GN=PMPCA PE=1 SV=2	20	0.00173187	1.02
Q12996	Cleavage stimulation factor subunit 3 OS=Homo sapiens OX=9606 GN=CSTF3 PE=1 SV=1	18	0.000298245	1.02
Q9BV38	WD repeat-containing protein 18 OS=Homo sapiens OX=9606 GN=WDR18 PE=1 SV=2	10	2.79358e-05	1.02
P41229	Lysine-specific demethylase 5C OS=Homo sapiens OX=9606 GN=KDM5C PE=1 SV=2	8	0.0475594	1.02
Q9UJ83	2-hydroxyacyl-CoA lyase 1 OS=Homo sapiens OX=9606 GN=HACL1 PE=1 SV=2	13	0.010753	1.01
P61019	Ras-related protein Rab-2A OS=Homo sapiens OX=9606 GN=RAB2A PE=1 SV=1	14	0.0031901	1.01
Q5TCZ7	Copper homeostasis protein cutC homolog (Fragment) OS=Homo sapiens OX=9606 GN=CUTC PE=1 SV=1	3	5.42492e-05	1.01
Q9BTD8	RNA-binding protein 42 OS=Homo sapiens OX=9606 GN=RBM42 PE=1 SV=1	8	0.00128215	1.01
Q86XZ4	Spermatogenesis-associated serine-rich protein 2 OS=Homo sapiens OX=9606 GN=SPATS2 PE=1 SV=1	7	0.0102217	1.01
Q96AY4	Tetratricopeptide repeat protein 28 OS=Homo sapiens OX=9606 GN=TTC28 PE=1 SV=4	1	0.000237571	1.01
Q9H5Q4	Dimethyladenosine transferase 2, mitochondrial OS=Homo sapiens OX=9606 GN=TFB2M PE=1 SV=1	15	0.0444533	1.01
Q9Y530	ADP-ribose glycohydrolase OARD1 OS=Homo sapiens OX=9606 GN=OARD1 PE=1 SV=2	3	1.87233e-06	1.01
O15440	ATP-binding cassette sub-family C member 5 OS=Homo sapiens OX=9606 GN=ABCC5 PE=1 SV=2	3	0.000357067	1.01
H0YJZ6	Endoribonuclease Dicer OS=Homo sapiens OX=9606 GN=DICER1 PE=1 SV=2	19	1.93136e-06	1.01
Q5BJF6	Outer dense fiber protein 2 OS=Homo sapiens OX=9606 GN=ODF2 PE=1 SV=1	6	1.91749e-06	1.01
Q69YN4	Protein virilizer homolog OS=Homo sapiens OX=9606 GN=VIRMA PE=1 SV=2	19	0.000995687	1.01
Q9NY12	H/ACA ribonucleoprotein complex subunit 1 OS=Homo sapiens OX=9606 GN=GAR1 PE=1 SV=1	6	0.0067186	1.01
Q9UJZ1	Stomatin-like protein 2, mitochondrial OS=Homo sapiens OX=9606 GN=STOML2 PE=1 SV=1	14	0.00328457	1.01
H0Y4N1	Succinate--hydroxymethylglutarate CoA-transferase OS=Homo sapiens OX=9606 GN=SUGCT PE=1 SV=2	2	0.00359316	1.01
P28331	NADH-ubiquinone oxidoreductase 75 kDa subunit, mitochondrial OS=Homo sapiens OX=9606 GN=NDUFS1 PE=1 SV=3	27	0.000229992	1.01
P37235	Hippocalcin-like protein 1 OS=Homo sapiens OX=9606 GN=HPCAL1 PE=1 SV=3	10	0.00105783	1.01
O75381	Peroxisomal membrane protein PEX14 OS=Homo sapiens OX=9606 GN=PEX14 PE=1 SV=1	9	0.00753664	1.01
H0YIC4	Citrate synthase (Fragment) OS=Homo sapiens OX=9606 GN=CS PE=1 SV=1	8	0.00482314	1.01
Q5JTZ9	Alanine--tRNA ligase, mitochondrial OS=Homo sapiens OX=9606 GN=AARS2 PE=1 SV=1	19	0.0109734	1.01
Q13315	Serine-protein kinase ATM OS=Homo sapiens OX=9606 GN=ATM PE=1 SV=4	21	2.20179e-05	1.01
Q9HAJ7	Histone deacetylase complex subunit SAP30L OS=Homo sapiens OX=9606 GN=SAP30L PE=1 SV=1	1	0.000301983	1.01
A3KMH1	von Willebrand factor A domain-containing protein 8 OS=Homo sapiens OX=9606 GN=VWA8 PE=1 SV=2	13	0.000879573	1.01
Q8WV22	Non-structural maintenance of chromosomes element 1 homolog OS=Homo sapiens OX=9606 GN=NSMCE1 PE=1 SV=5	5	0.0270839	1.01
O94985	Calsyntenin-1 OS=Homo sapiens OX=9606 GN=CLSTN1 PE=1 SV=1	3	0.000238147	1.01
O15400	Syntaxin-7 OS=Homo sapiens OX=9606 GN=STX7 PE=1 SV=4	9	0.00455861	1.01
Q9NPE3	H/ACA ribonucleoprotein complex subunit 3 OS=Homo sapiens OX=9606 GN=NOP10 PE=1 SV=1	3	0.00264772	1.01
Q14249	Endonuclease G, mitochondrial OS=Homo sapiens OX=9606 GN=ENDOG PE=1 SV=4	6	0.019438	1.01
O76031	ATP-dependent Clp protease ATP-binding subunit clpX-like, mitochondrial OS=Homo sapiens OX=9606 GN=CLPX PE=1 SV=2	23	0.000268003	1.01
Q93050	V-type proton ATPase 116 kDa subunit a 1 OS=Homo sapiens OX=9606 GN=ATP6V0A1 PE=1 SV=3	15	0.0153065	-1.01
O14681	Etoposide-induced protein 2.4 homolog OS=Homo sapiens OX=9606 GN=EI24 PE=1 SV=4	2	0.0042211	-1.01
P63151	Serine/threonine-protein phosphatase 2A 55 kDa regulatory subunit B alpha isoform OS=Homo sapiens OX=9606 GN=PPP2R2A PE=1 SV=1	14	8.97476e-06	-1.01
Q7Z4W1	L-xylulose reductase OS=Homo sapiens OX=9606 GN=DCXR PE=1 SV=2	9	0.000334204	-1.01
Q969X5	Endoplasmic reticulum-Golgi intermediate compartment protein 1 OS=Homo sapiens OX=9606 GN=ERGIC1 PE=1 SV=1	8	0.00643831	-1.01
Q9P0K7	Ankycorbin OS=Homo sapiens OX=9606 GN=RAI14 PE=1 SV=2	25	0.0016228	-1.02
O75182	Paired amphipathic helix protein Sin3b OS=Homo sapiens OX=9606 GN=SIN3B PE=1 SV=2	5	0.0414179	-1.02
Q8NFU3	Thiosulfate:glutathione sulfurtransferase OS=Homo sapiens OX=9606 GN=TSTD1 PE=1 SV=3	3	0.00572326	-1.02
P24534	Elongation factor 1-beta OS=Homo sapiens OX=9606 GN=EEF1B2 PE=1 SV=3	17	0.00906207	-1.02
Q92734	Protein TFG OS=Homo sapiens OX=9606 GN=TFG PE=1 SV=2	9	0.00960904	-1.02
Q9NRF2	SH2B adapter protein 1 OS=Homo sapiens OX=9606 GN=SH2B1 PE=1 SV=3	1	0.0076644	-1.02
E7EVA0	Microtubule-associated protein OS=Homo sapiens OX=9606 GN=MAP4 PE=1 SV=1	51	1.87003e-05	-1.02
P82094	TATA element modulatory factor OS=Homo sapiens OX=9606 GN=TMF1 PE=1 SV=2	16	6.46616e-05	-1.02
Q96KP4	Cytosolic non-specific dipeptidase OS=Homo sapiens OX=9606 GN=CNDP2 PE=1 SV=2	23	1.86562e-05	-1.03
P53367	Arfaptin-1 OS=Homo sapiens OX=9606 GN=ARFIP1 PE=1 SV=2	14	3.51987e-05	-1.03
O43237	Cytoplasmic dynein 1 light intermediate chain 2 OS=Homo sapiens OX=9606 GN=DYNC1LI2 PE=1 SV=1	14	0.000102155	-1.03
L0R6Q1	SLC35A4 upstream open reading frame protein OS=Homo sapiens OX=9606 GN=SLC35A4 PE=3 SV=1	5	0.0033787	-1.03
Q17RY0	Cytoplasmic polyadenylation element-binding protein 4 OS=Homo sapiens OX=9606 GN=CPEB4 PE=1 SV=1	4	0.0041072	-1.03
A0A087WYN9	ATP-dependent RNA helicase DHX29 OS=Homo sapiens OX=9606 GN=DHX29 PE=1 SV=1	11	0.000172467	-1.03
Q15758	Neutral amino acid transporter B(0) OS=Homo sapiens OX=9606 GN=SLC1A5 PE=1 SV=2	8	0.00742257	-1.03
O75635	Serpin B7 OS=Homo sapiens OX=9606 GN=SERPINB7 PE=1 SV=1	1	0.00542841	-1.03
E5RIA4	Aspartyl aminopeptidase OS=Homo sapiens OX=9606 GN=DNPEP PE=1 SV=1	14	0.000152606	-1.03
Q6P3S6	F-box only protein 42 OS=Homo sapiens OX=9606 GN=FBXO42 PE=1 SV=1	1	0.0127382	-1.03
Q15437	Protein transport protein Sec23B OS=Homo sapiens OX=9606 GN=SEC23B PE=1 SV=2	14	0.0054208	-1.03
P11216	Glycogen phosphorylase, brain form OS=Homo sapiens OX=9606 GN=PYGB PE=1 SV=5	60	0.000200526	-1.04
I3L2L5	Mapk-regulated corepressor-interacting protein 1 OS=Homo sapiens OX=9606 GN=MCRIP1 PE=1 SV=1	3	0.00478713	-1.04
A8MRB1	Protein S100-B OS=Homo sapiens OX=9606 GN=S100B PE=1 SV=1	1	0.00328537	-1.04
P48637	Glutathione synthetase OS=Homo sapiens OX=9606 GN=GSS PE=1 SV=1	22	0.00141521	-1.04
O60645	Exocyst complex component 3 OS=Homo sapiens OX=9606 GN=EXOC3 PE=1 SV=3	15	0.00068666	-1.04
Q8NBI6	Xyloside xylosyltransferase 1 OS=Homo sapiens OX=9606 GN=XXYLT1 PE=1 SV=1	5	0.00528416	-1.04
O60294	tRNA wybutosine-synthesizing protein 4 OS=Homo sapiens OX=9606 GN=LCMT2 PE=1 SV=3	2	0.0136596	-1.04
Q08AM6	Protein VAC14 homolog OS=Homo sapiens OX=9606 GN=VAC14 PE=1 SV=1	11	0.00235923	-1.04
Q9NRL3	Striatin-4 OS=Homo sapiens OX=9606 GN=STRN4 PE=1 SV=2	8	0.00630765	-1.04
Q96KA5	Cleft lip and palate transmembrane protein 1-like protein OS=Homo sapiens OX=9606 GN=CLPTM1L PE=1 SV=1	4	0.0425756	-1.04
F2Z3C5	Protein kinase C zeta type (Fragment) OS=Homo sapiens OX=9606 GN=PRKCZ PE=1 SV=1	2	0.00138912	-1.04
P19256	Lymphocyte function-associated antigen 3 OS=Homo sapiens OX=9606 GN=CD58 PE=1 SV=1	1	0.000900321	-1.04
H7BXI1	Extended synaptotagmin-2 OS=Homo sapiens OX=9606 GN=ESYT2 PE=1 SV=2	25	0.00430538	-1.05
Q2TAZ0	Autophagy-related protein 2 homolog A OS=Homo sapiens OX=9606 GN=ATG2A PE=1 SV=3	4	0.000190963	-1.05
Q9Y608	Leucine-rich repeat flightless-interacting protein 2 OS=Homo sapiens OX=9606 GN=LRRFIP2 PE=1 SV=1	13	0.00140118	-1.05
B0QY91	MICAL-like protein 1 OS=Homo sapiens OX=9606 GN=MICALL1 PE=1 SV=2	7	0.00088094	-1.05
O95749	Geranylgeranyl pyrophosphate synthase OS=Homo sapiens OX=9606 GN=GGPS1 PE=1 SV=1	6	0.04251	-1.05
P19012	Keratin, type I cytoskeletal 15 OS=Homo sapiens OX=9606 GN=KRT15 PE=1 SV=3	17	1.82154e-05	-1.05
E7EUN2	Arf-GAP with GTPase, ANK repeat and PH domain-containing protein 1 OS=Homo sapiens OX=9606 GN=AGAP1 PE=1 SV=1	7	0.00161562	-1.05
O75362	Zinc finger protein 217 OS=Homo sapiens OX=9606 GN=ZNF217 PE=1 SV=1	3	8.03621e-06	-1.05
P57078	Receptor-interacting serine/threonine-protein kinase 4 OS=Homo sapiens OX=9606 GN=RIPK4 PE=1 SV=1	2	0.0124168	-1.05
Q13287	N-myc-interactor OS=Homo sapiens OX=9606 GN=NMI PE=1 SV=2	11	0.00302661	-1.06
H0YBU9	RNA-binding protein with multiple-splicing (Fragment) OS=Homo sapiens OX=9606 GN=RBPMS PE=1 SV=1	2	0.0252628	-1.06
A0A2Q3DQE3	Calcium/calmodulin-dependent protein kinase OS=Homo sapiens OX=9606 GN=CAMK2G PE=1 SV=1	17	0.0423835	-1.06
P11413	Glucose-6-phosphate 1-dehydrogenase OS=Homo sapiens OX=9606 GN=G6PD PE=1 SV=4	30	0.000768158	-1.07
Q9NZT2	Opioid growth factor receptor OS=Homo sapiens OX=9606 GN=OGFR PE=1 SV=3	15	9.86071e-05	-1.07
E9PMY4	Interferon-related developmental regulator 1 (Fragment) OS=Homo sapiens OX=9606 GN=IFRD1 PE=1 SV=1	2	0.00660459	-1.07
D6RER5	Septin OS=Homo sapiens OX=9606 GN=SEPTIN11 PE=1 SV=1	21	0.00211602	-1.07
Q8TCY9	Up-regulator of cell proliferation OS=Homo sapiens OX=9606 GN=URGCP PE=1 SV=2	7	8.48009e-06	-1.07
Q86U86	Protein polybromo-1 OS=Homo sapiens OX=9606 GN=PBRM1 PE=1 SV=1	22	0.00517223	-1.07
P29350	Tyrosine-protein phosphatase non-receptor type 6 OS=Homo sapiens OX=9606 GN=PTPN6 PE=1 SV=1	2	0.0014358	-1.07
Q9Y6W5	Wiskott-Aldrich syndrome protein family member 2 OS=Homo sapiens OX=9606 GN=WASF2 PE=1 SV=3	10	0.000982849	-1.08
Q8N543	Prolyl 3-hydroxylase OGFOD1 OS=Homo sapiens OX=9606 GN=OGFOD1 PE=1 SV=1	4	0.0002582	-1.08
P26639	Threonine--tRNA ligase 1, cytoplasmic OS=Homo sapiens OX=9606 GN=TARS1 PE=1 SV=3	44	0.000812833	-1.08
P33527	Multidrug resistance-associated protein 1 OS=Homo sapiens OX=9606 GN=ABCC1 PE=1 SV=3	25	0.00570841	-1.08
A0A087WX35	BTB/POZ domain-containing protein KCTD17 OS=Homo sapiens OX=9606 GN=KCTD17 PE=1 SV=1	1	0.00116893	-1.08
Q06210	Glutamine--fructose-6-phosphate aminotransferase [isomerizing] 1 OS=Homo sapiens OX=9606 GN=GFPT1 PE=1 SV=3	28	8.90869e-05	-1.09
P18085	ADP-ribosylation factor 4 OS=Homo sapiens OX=9606 GN=ARF4 PE=1 SV=3	6	0.0105506	-1.09
P46940	Ras GTPase-activating-like protein IQGAP1 OS=Homo sapiens OX=9606 GN=IQGAP1 PE=1 SV=1	71	0.00070279	-1.09
Q5VWV2	Partitioning defective 3 homolog OS=Homo sapiens OX=9606 GN=PARD3 PE=1 SV=1	24	0.000869994	-1.09
A0A1W2PR17	6-phosphofructo-2-kinase/fructose-2,6-bisphosphatase 3 OS=Homo sapiens OX=9606 GN=PFKFB3 PE=1 SV=1	6	0.0130375	-1.09
Q9BYX4	Interferon-induced helicase C domain-containing protein 1 OS=Homo sapiens OX=9606 GN=IFIH1 PE=1 SV=3	3	5.30664e-05	-1.09
Q14847	LIM and SH3 domain protein 1 OS=Homo sapiens OX=9606 GN=LASP1 PE=1 SV=2	15	0.0150019	-1.09
Q15293	Reticulocalbin-1 OS=Homo sapiens OX=9606 GN=RCN1 PE=1 SV=1	20	0.000201946	-1.1
Q09666	Neuroblast differentiation-associated protein AHNAK OS=Homo sapiens OX=9606 GN=AHNAK PE=1 SV=2	322	1.16131e-05	-1.1
H3BTN5	Pyruvate kinase (Fragment) OS=Homo sapiens OX=9606 GN=PKM PE=1 SV=1	36	0.0100876	-1.1
F5GZ28	DNA ligase OS=Homo sapiens OX=9606 GN=LIG1 PE=1 SV=1	22	1.39134e-05	-1.1
C9J366	IQCJ-SCHIP1 readthrough transcript protein OS=Homo sapiens OX=9606 GN=IQCJ-SCHIP1 PE=1 SV=3	4	0.00020768	-1.1
G5EA48	SLIT-ROBO Rho GTPase activating protein 1, isoform CRA_a OS=Homo sapiens OX=9606 GN=SRGAP1 PE=1 SV=1	3	0.00441201	-1.1
O95486	Protein transport protein Sec24A OS=Homo sapiens OX=9606 GN=SEC24A PE=1 SV=2	14	0.00243966	-1.1
M0R0P8	Unconventional myosin-IXb OS=Homo sapiens OX=9606 GN=MYO9B PE=1 SV=1	19	9.29194e-05	-1.11
Q5ZPR3	CD276 antigen OS=Homo sapiens OX=9606 GN=CD276 PE=1 SV=1	3	2.00975e-05	-1.11
Q8IWE2	Protein NOXP20 OS=Homo sapiens OX=9606 GN=FAM114A1 PE=1 SV=2	16	3.95479e-06	-1.11
Q9H2M9	Rab3 GTPase-activating protein non-catalytic subunit OS=Homo sapiens OX=9606 GN=RAB3GAP2 PE=1 SV=1	25	0.015418	-1.11
P98160	Basement membrane-specific heparan sulfate proteoglycan core protein OS=Homo sapiens OX=9606 GN=HSPG2 PE=1 SV=4	7	0.000123835	-1.11
Q86TI0	TBC1 domain family member 1 OS=Homo sapiens OX=9606 GN=TBC1D1 PE=1 SV=2	3	0.00721462	-1.11
Q13136	Liprin-alpha-1 OS=Homo sapiens OX=9606 GN=PPFIA1 PE=1 SV=1	16	0.000102281	-1.12
P10644	cAMP-dependent protein kinase type I-alpha regulatory subunit OS=Homo sapiens OX=9606 GN=PRKAR1A PE=1 SV=1	17	0.00744994	-1.12
P78545	ETS-related transcription factor Elf-3 OS=Homo sapiens OX=9606 GN=ELF3 PE=1 SV=1	2	0.0102691	-1.12
Q8IY22	C-Maf-inducing protein OS=Homo sapiens OX=9606 GN=CMIP PE=1 SV=3	7	0.00164157	-1.12
Q9H477	Ribokinase OS=Homo sapiens OX=9606 GN=RBKS PE=1 SV=1	2	0.000299592	-1.12
O43399	Tumor protein D54 OS=Homo sapiens OX=9606 GN=TPD52L2 PE=1 SV=2	16	0.000519586	-1.13
Q6GMV3	Putative peptidyl-tRNA hydrolase PTRHD1 OS=Homo sapiens OX=9606 GN=PTRHD1 PE=1 SV=1	5	8.05961e-07	-1.13
Q8NBJ5	Procollagen galactosyltransferase 1 OS=Homo sapiens OX=9606 GN=COLGALT1 PE=1 SV=1	25	3.48974e-05	-1.13
Q9H7B4	Histone-lysine N-methyltransferase SMYD3 OS=Homo sapiens OX=9606 GN=SMYD3 PE=1 SV=4	2	0.00237594	-1.13
Q16763	Ubiquitin-conjugating enzyme E2 S OS=Homo sapiens OX=9606 GN=UBE2S PE=1 SV=2	5	0.000244677	-1.13
Q8N7R7	Cyclin-Y-like protein 1 OS=Homo sapiens OX=9606 GN=CCNYL1 PE=1 SV=2	5	0.0219493	-1.13
Q7LGC8	Carbohydrate sulfotransferase 3 OS=Homo sapiens OX=9606 GN=CHST3 PE=1 SV=3	1	0.00809729	-1.13
Q9Y5E4	Protocadherin beta-5 OS=Homo sapiens OX=9606 GN=PCDHB5 PE=2 SV=2	1	0.0139579	-1.13
Q96C23	Galactose mutarotase OS=Homo sapiens OX=9606 GN=GALM PE=1 SV=1	6	0.00178592	-1.13
Q9H074	Polyadenylate-binding protein-interacting protein 1 OS=Homo sapiens OX=9606 GN=PAIP1 PE=1 SV=1	11	0.02056	-1.14
Q5F2F8	Serine/threonine-protein phosphatase OS=Homo sapiens OX=9606 GN=PPP3CB PE=1 SV=1	7	0.000361743	-1.14
P15529	Membrane cofactor protein OS=Homo sapiens OX=9606 GN=CD46 PE=1 SV=3	6	0.0094755	-1.14
P17900	Ganglioside GM2 activator OS=Homo sapiens OX=9606 GN=GM2A PE=1 SV=4	4	0.00318098	-1.14
A0A087X0N3	Nucleolar protein 4-like OS=Homo sapiens OX=9606 GN=NOL4L PE=1 SV=1	2	0.00265543	-1.14
P55263	Adenosine kinase OS=Homo sapiens OX=9606 GN=ADK PE=1 SV=2	18	0.000682471	-1.14
P19525	Interferon-induced, double-stranded RNA-activated protein kinase OS=Homo sapiens OX=9606 GN=EIF2AK2 PE=1 SV=2	16	0.00507867	-1.14
P51531	Probable global transcription activator SNF2L2 OS=Homo sapiens OX=9606 GN=SMARCA2 PE=1 SV=2	14	0.000877213	-1.14
P61081	NEDD8-conjugating enzyme Ubc12 OS=Homo sapiens OX=9606 GN=UBE2M PE=1 SV=1	9	0.00170175	-1.14
C9JB30	Microtubule-associated protein RP/EB family member 3 (Fragment) OS=Homo sapiens OX=9606 GN=MAPRE3 PE=1 SV=1	3	0.00475554	-1.14
A0A087X0S7	Leucine-rich repeat-containing protein 41 OS=Homo sapiens OX=9606 GN=LRRC41 PE=1 SV=1	1	0.00267059	-1.14
Q7Z417	Nuclear fragile X mental retardation-interacting protein 2 OS=Homo sapiens OX=9606 GN=NUFIP2 PE=1 SV=1	18	1.52838e-06	-1.15
Q5T0W9	Protein FAM83B OS=Homo sapiens OX=9606 GN=FAM83B PE=1 SV=1	7	0.000780083	-1.15
P10620	Microsomal glutathione S-transferase 1 OS=Homo sapiens OX=9606 GN=MGST1 PE=1 SV=1	3	2.4181e-07	-1.15
O95292	Vesicle-associated membrane protein-associated protein B/C OS=Homo sapiens OX=9606 GN=VAPB PE=1 SV=3	11	0.00191379	-1.15
B0QY16	Uncharacterized protein KIAA0930 (Fragment) OS=Homo sapiens OX=9606 GN=KIAA0930 PE=1 SV=1	2	0.00543842	-1.15
P31948	Stress-induced-phosphoprotein 1 OS=Homo sapiens OX=9606 GN=STIP1 PE=1 SV=1	55	0.000193227	-1.16
Q9Y6Y0	Influenza virus NS1A-binding protein OS=Homo sapiens OX=9606 GN=IVNS1ABP PE=1 SV=3	10	0.000145631	-1.16
Q13017	Rho GTPase-activating protein 5 OS=Homo sapiens OX=9606 GN=ARHGAP5 PE=1 SV=2	9	0.0197224	-1.16
P02794	Ferritin heavy chain OS=Homo sapiens OX=9606 GN=FTH1 PE=1 SV=2	6	0.00055709	-1.16
Q9NRX6	Protein kish-B OS=Homo sapiens OX=9606 GN=TMEM167B PE=1 SV=1	3	0.0313329	-1.16
Q96FQ6	Protein S100-A16 OS=Homo sapiens OX=9606 GN=S100A16 PE=1 SV=1	5	9.94894e-05	-1.16
P19971	Thymidine phosphorylase OS=Homo sapiens OX=9606 GN=TYMP PE=1 SV=2	3	0.0185155	-1.16
A6NN40	Protein Shroom1 OS=Homo sapiens OX=9606 GN=SHROOM1 PE=1 SV=1	2	0.00227374	-1.16
Q8N1S5	Zinc transporter ZIP11 OS=Homo sapiens OX=9606 GN=SLC39A11 PE=2 SV=3	1	4.91305e-05	-1.16
Q9Y6D5	Brefeldin A-inhibited guanine nucleotide-exchange protein 2 OS=Homo sapiens OX=9606 GN=ARFGEF2 PE=1 SV=3	34	1.14234e-05	-1.17
P50502	Hsc70-interacting protein OS=Homo sapiens OX=9606 GN=ST13 PE=1 SV=2	13	0.000900854	-1.17
A0A3B3IRS1	Solute carrier family 25 member 48 OS=Homo sapiens OX=9606 GN=SLC25A48 PE=3 SV=1	1	0.0110591	-1.17
Q96NE9	FERM domain-containing protein 6 OS=Homo sapiens OX=9606 GN=FRMD6 PE=1 SV=1	2	0.000503767	-1.17
Q9UDY4	DnaJ homolog subfamily B member 4 OS=Homo sapiens OX=9606 GN=DNAJB4 PE=1 SV=1	3	2.09999e-05	-1.17
O14730	Serine/threonine-protein kinase RIO3 OS=Homo sapiens OX=9606 GN=RIOK3 PE=1 SV=2	5	0.000145581	-1.17
P0DQD5	Neuropeptide Y receptor type 4-2 OS=Homo sapiens OX=9606 GN=NPY4R2 PE=3 SV=1	1	0.0261541	-1.18
Q16851	UTP--glucose-1-phosphate uridylyltransferase OS=Homo sapiens OX=9606 GN=UGP2 PE=1 SV=5	23	0.00247059	-1.18
P08758	Annexin A5 OS=Homo sapiens OX=9606 GN=ANXA5 PE=1 SV=2	22	0.000341551	-1.18
Q14118	Dystroglycan 1 OS=Homo sapiens OX=9606 GN=DAG1 PE=1 SV=2	13	0.00517486	-1.18
Q09472	Histone acetyltransferase p300 OS=Homo sapiens OX=9606 GN=EP300 PE=1 SV=2	10	0.00125054	-1.18
Q96GX5	Serine/threonine-protein kinase greatwall OS=Homo sapiens OX=9606 GN=MASTL PE=1 SV=1	2	0.0411846	-1.18
Q9C0I1	Myotubularin-related protein 12 OS=Homo sapiens OX=9606 GN=MTMR12 PE=1 SV=2	4	2.8563e-05	-1.18
Q5T7F0	Neuropilin OS=Homo sapiens OX=9606 GN=NRP1 PE=1 SV=1	3	5.35589e-05	-1.18
Q9H4B6	Protein salvador homolog 1 OS=Homo sapiens OX=9606 GN=SAV1 PE=1 SV=2	1	0.00259797	-1.18
P20936	Ras GTPase-activating protein 1 OS=Homo sapiens OX=9606 GN=RASA1 PE=1 SV=1	17	0.000142184	-1.19
P07099	Epoxide hydrolase 1 OS=Homo sapiens OX=9606 GN=EPHX1 PE=1 SV=1	17	0.000107798	-1.19
O60825	6-phosphofructo-2-kinase/fructose-2,6-bisphosphatase 2 OS=Homo sapiens OX=9606 GN=PFKFB2 PE=1 SV=2	10	0.000240103	-1.19
P09417	Dihydropteridine reductase OS=Homo sapiens OX=9606 GN=QDPR PE=1 SV=2	7	0.000656503	-1.19
H3BS09	Deubiquitinating enzyme CYLD OS=Homo sapiens OX=9606 GN=CYLD PE=1 SV=1	2	0.00279872	-1.19
P13612	Integrin alpha-4 OS=Homo sapiens OX=9606 GN=ITGA4 PE=1 SV=3	6	7.85435e-05	-1.19
Q9HC16	DNA dC->dU-editing enzyme APOBEC-3G OS=Homo sapiens OX=9606 GN=APOBEC3G PE=1 SV=1	3	0.00351896	-1.19
Q08174	Protocadherin-1 OS=Homo sapiens OX=9606 GN=PCDH1 PE=1 SV=2	7	0.00572663	-1.2
Q9H1A3	Protein-L-histidine N-pros-methyltransferase OS=Homo sapiens OX=9606 GN=METTL9 PE=1 SV=1	4	0.00913284	-1.2
F8WC89	SAC3 domain-containing protein 1 OS=Homo sapiens OX=9606 GN=SAC3D1 PE=1 SV=1	1	0.00813086	-1.2
A0A804HKF9	DNA repair endonuclease XPF OS=Homo sapiens OX=9606 GN=ERCC4 PE=1 SV=1	3	3.05668e-06	-1.2
A0A024R4E5	High density lipoprotein binding protein (Vigilin), isoform CRA_a OS=Homo sapiens OX=9606 GN=HDLBP PE=1 SV=1	67	0.000297193	-1.2
Q53H96	Pyrroline-5-carboxylate reductase 3 OS=Homo sapiens OX=9606 GN=PYCR3 PE=1 SV=3	6	0.0444394	-1.2
E9PRY8	Elongation factor 1-delta OS=Homo sapiens OX=9606 GN=EEF1D PE=1 SV=1	28	0.00200862	-1.21
Q13188	Serine/threonine-protein kinase 3 OS=Homo sapiens OX=9606 GN=STK3 PE=1 SV=2	13	0.000805918	-1.21
Q9Y2A7	Nck-associated protein 1 OS=Homo sapiens OX=9606 GN=NCKAP1 PE=1 SV=1	35	0.00296605	-1.21
P80217	Interferon-induced 35 kDa protein OS=Homo sapiens OX=9606 GN=IFI35 PE=1 SV=5	7	0.0138874	-1.21
P31937	3-hydroxyisobutyrate dehydrogenase, mitochondrial OS=Homo sapiens OX=9606 GN=HIBADH PE=1 SV=2	7	0.00143566	-1.21
O00471	Exocyst complex component 5 OS=Homo sapiens OX=9606 GN=EXOC5 PE=1 SV=1	19	7.22085e-06	-1.21
P05783	Keratin, type I cytoskeletal 18 OS=Homo sapiens OX=9606 GN=KRT18 PE=1 SV=2	50	0.0063657	-1.22
A0A1B0GW68	Ceramidase OS=Homo sapiens OX=9606 GN=ASAH1 PE=1 SV=1	10	0.00132046	-1.22
P84085	ADP-ribosylation factor 5 OS=Homo sapiens OX=9606 GN=ARF5 PE=1 SV=2	9	0.000138188	-1.22
D6RAN1	PDZ and LIM domain protein 7 (Fragment) OS=Homo sapiens OX=9606 GN=PDLIM7 PE=1 SV=1	3	1.07839e-05	-1.23
P17301	Integrin alpha-2 OS=Homo sapiens OX=9606 GN=ITGA2 PE=1 SV=2	23	0.0010902	-1.23
Q92619	Rho GTPase-activating protein 45 OS=Homo sapiens OX=9606 GN=ARHGAP45 PE=1 SV=2	4	0.00397096	-1.23
O94885	SAM and SH3 domain-containing protein 1 OS=Homo sapiens OX=9606 GN=SASH1 PE=1 SV=3	3	0.000797301	-1.23
Q9H0B6	Kinesin light chain 2 OS=Homo sapiens OX=9606 GN=KLC2 PE=1 SV=1	14	8.85619e-05	-1.23
Q5VV41	Rho guanine nucleotide exchange factor 16 OS=Homo sapiens OX=9606 GN=ARHGEF16 PE=1 SV=1	10	0.00135344	-1.23
Q9Y2V2	Calcium-regulated heat-stable protein 1 OS=Homo sapiens OX=9606 GN=CARHSP1 PE=1 SV=2	9	4.5877e-05	-1.23
E9PF16	Medium-chain acyl-CoA ligase ACSF2, mitochondrial OS=Homo sapiens OX=9606 GN=ACSF2 PE=1 SV=1	7	0.000296654	-1.23
Q86UY6	N-alpha-acetyltransferase 40 OS=Homo sapiens OX=9606 GN=NAA40 PE=1 SV=1	2	0.0226191	-1.23
Q96H55	Unconventional myosin-XIX OS=Homo sapiens OX=9606 GN=MYO19 PE=1 SV=2	8	0.00102032	-1.24
Q9BXI6	TBC1 domain family member 10A OS=Homo sapiens OX=9606 GN=TBC1D10A PE=1 SV=1	6	0.000102861	-1.24
P17858	ATP-dependent 6-phosphofructokinase, liver type OS=Homo sapiens OX=9606 GN=PFKL PE=1 SV=6	32	5.00427e-05	-1.24
Q96M27	Protein PRRC1 OS=Homo sapiens OX=9606 GN=PRRC1 PE=1 SV=1	7	0.00168399	-1.24
Q9H2C0	Gigaxonin OS=Homo sapiens OX=9606 GN=GAN PE=1 SV=1	5	5.47805e-05	-1.24
A0A0G2JIW1	Heat shock 70 kDa protein 1B OS=Homo sapiens OX=9606 GN=HSPA1B PE=1 SV=1	41	0.00115339	-1.25
Q9BUL9	Ribonuclease P protein subunit p25 OS=Homo sapiens OX=9606 GN=RPP25 PE=1 SV=1	2	0.000853454	-1.25
Q9NQW6	Anillin OS=Homo sapiens OX=9606 GN=ANLN PE=1 SV=2	38	0.000450767	-1.25
Q9NV70	Exocyst complex component 1 OS=Homo sapiens OX=9606 GN=EXOC1 PE=1 SV=4	18	1.35246e-05	-1.25
Q9NXG2	THUMP domain-containing protein 1 OS=Homo sapiens OX=9606 GN=THUMPD1 PE=1 SV=2	8	6.5409e-05	-1.25
Q3ZCW2	Galectin-related protein OS=Homo sapiens OX=9606 GN=LGALSL PE=1 SV=2	2	0.000424135	-1.26
R4GN49	Protein S100-A2 OS=Homo sapiens OX=9606 GN=S100A2 PE=1 SV=1	2	0.00887181	-1.26
P05026	Sodium/potassium-transporting ATPase subunit beta-1 OS=Homo sapiens OX=9606 GN=ATP1B1 PE=1 SV=1	12	0.0105682	-1.26
Q6UXH1	Protein disulfide isomerase CRELD2 OS=Homo sapiens OX=9606 GN=CRELD2 PE=1 SV=1	3	2.79987e-05	-1.26
A6NNT2	Uncharacterized protein C16orf96 OS=Homo sapiens OX=9606 GN=C16orf96 PE=4 SV=3	1	4.10594e-06	-1.26
O00212	Rho-related GTP-binding protein RhoD OS=Homo sapiens OX=9606 GN=RHOD PE=1 SV=3	1	0.00132591	-1.26
Q02833	Ras association domain-containing protein 7 OS=Homo sapiens OX=9606 GN=RASSF7 PE=1 SV=1	2	0.000103179	-1.26
Q9ULD2	Microtubule-associated tumor suppressor 1 OS=Homo sapiens OX=9606 GN=MTUS1 PE=1 SV=2	2	0.012133	-1.26
Q96JY6	PDZ and LIM domain protein 2 OS=Homo sapiens OX=9606 GN=PDLIM2 PE=1 SV=1	9	0.00864221	-1.27
Q15274	Nicotinate-nucleotide pyrophosphorylase [carboxylating] OS=Homo sapiens OX=9606 GN=QPRT PE=1 SV=3	4	0.00354157	-1.27
Q5F1R6	DnaJ homolog subfamily C member 21 OS=Homo sapiens OX=9606 GN=DNAJC21 PE=1 SV=2	2	0.0054292	-1.27
O75712	Gap junction beta-3 protein OS=Homo sapiens OX=9606 GN=GJB3 PE=1 SV=1	1	0.00504043	-1.27
Q8WUF5	RelA-associated inhibitor OS=Homo sapiens OX=9606 GN=PPP1R13L PE=1 SV=4	21	0.00970201	-1.28
P31949	Protein S100-A11 OS=Homo sapiens OX=9606 GN=S100A11 PE=1 SV=2	7	0.0211151	-1.28
Q9H8M2	Bromodomain-containing protein 9 OS=Homo sapiens OX=9606 GN=BRD9 PE=1 SV=2	3	0.00139216	-1.28
B4DK73	WD repeat-containing protein 41 OS=Homo sapiens OX=9606 GN=WDR41 PE=1 SV=1	2	0.00078667	-1.28
J3KPM9	Signal transducer and activator of transcription OS=Homo sapiens OX=9606 GN=STAT1 PE=1 SV=1	29	0.031071	-1.28
P60981	Destrin OS=Homo sapiens OX=9606 GN=DSTN PE=1 SV=3	18	0.00620787	-1.29
A0A2R8YGH5	AP complex subunit sigma OS=Homo sapiens OX=9606 GN=AP1S1 PE=1 SV=1	6	0.000181595	-1.29
Q8WVS4	Cytoplasmic dynein 2 intermediate chain 1 OS=Homo sapiens OX=9606 GN=DYNC2I1 PE=1 SV=3	2	0.0264589	-1.29
A0A804HHS7	Tripartite motif-containing protein 5 OS=Homo sapiens OX=9606 GN=TRIM5 PE=1 SV=1	1	0.0129371	-1.29
Q14914	Prostaglandin reductase 1 OS=Homo sapiens OX=9606 GN=PTGR1 PE=1 SV=2	12	0.00040886	-1.29
P55210	Caspase-7 OS=Homo sapiens OX=9606 GN=CASP7 PE=1 SV=1	9	0.000712496	-1.29
Q9UHD8	Septin-9 OS=Homo sapiens OX=9606 GN=SEPTIN9 PE=1 SV=2	33	0.000714886	-1.29
P15144	Aminopeptidase N OS=Homo sapiens OX=9606 GN=ANPEP PE=1 SV=4	35	0.000399261	-1.3
P68366	Tubulin alpha-4A chain OS=Homo sapiens OX=9606 GN=TUBA4A PE=1 SV=1	24	2.61383e-05	-1.3
P20248	Cyclin-A2 OS=Homo sapiens OX=9606 GN=CCNA2 PE=1 SV=2	1	0.00538822	-1.3
P35579	Myosin-9 OS=Homo sapiens OX=9606 GN=MYH9 PE=1 SV=4	160	0.00370735	-1.31
Q9UBB4	Ataxin-10 OS=Homo sapiens OX=9606 GN=ATXN10 PE=1 SV=1	20	0.00471097	-1.31
A0A0A0MS54	cAMP-dependent protein kinase OS=Homo sapiens OX=9606 GN=PRKACB PE=1 SV=1	11	0.000148888	-1.31
A0A6Q8PFI7	E3 ubiquitin-protein ligase OS=Homo sapiens OX=9606 GN=NEDD4L PE=1 SV=1	9	3.42682e-07	-1.31
O43896	Kinesin-like protein KIF1C OS=Homo sapiens OX=9606 GN=KIF1C PE=1 SV=3	14	0.00257013	-1.31
Q96ED9	Protein Hook homolog 2 OS=Homo sapiens OX=9606 GN=HOOK2 PE=1 SV=3	7	0.00707168	-1.31
Q66K14	TBC1 domain family member 9B OS=Homo sapiens OX=9606 GN=TBC1D9B PE=1 SV=3	16	0.000111417	-1.32
O95747	Serine/threonine-protein kinase OSR1 OS=Homo sapiens OX=9606 GN=OXSR1 PE=1 SV=1	15	2.14861e-05	-1.32
Q9H788	SH2 domain-containing protein 4A OS=Homo sapiens OX=9606 GN=SH2D4A PE=1 SV=1	13	8.15749e-05	-1.32
O94919	Endonuclease domain-containing 1 protein OS=Homo sapiens OX=9606 GN=ENDOD1 PE=1 SV=2	9	0.000168791	-1.32
Q9P206	Uncharacterized protein KIAA1522 OS=Homo sapiens OX=9606 GN=KIAA1522 PE=1 SV=2	11	2.43002e-07	-1.32
Q6ZUT6	Coiled-coil domain-containing protein 9B OS=Homo sapiens OX=9606 GN=CCDC9B PE=1 SV=1	1	0.00303024	-1.32
P34931	Heat shock 70 kDa protein 1-like OS=Homo sapiens OX=9606 GN=HSPA1L PE=1 SV=2	24	0.012575	-1.33
Q96A65	Exocyst complex component 4 OS=Homo sapiens OX=9606 GN=EXOC4 PE=1 SV=1	18	0.00154604	-1.33
A0A0C4DGB5	Calpain inhibitor OS=Homo sapiens OX=9606 GN=CAST PE=1 SV=2	40	0.00237299	-1.33
Q9UHN6	Cell surface hyaluronidase OS=Homo sapiens OX=9606 GN=CEMIP2 PE=1 SV=1	8	0.0156234	-1.33
P30622	CAP-Gly domain-containing linker protein 1 OS=Homo sapiens OX=9606 GN=CLIP1 PE=1 SV=2	57	2.88793e-09	-1.34
Q9BYG5	Partitioning defective 6 homolog beta OS=Homo sapiens OX=9606 GN=PARD6B PE=1 SV=1	8	0.000191924	-1.34
C9JUM1	Actin, cytoplasmic 1 (Fragment) OS=Homo sapiens OX=9606 GN=ACTB PE=1 SV=2	9	0.0113429	-1.34
Q9BRG2	SH2 domain-containing protein 3A OS=Homo sapiens OX=9606 GN=SH2D3A PE=1 SV=1	4	0.00185496	-1.34
Q9BYM8	RanBP-type and C3HC4-type zinc finger-containing protein 1 OS=Homo sapiens OX=9606 GN=RBCK1 PE=1 SV=2	1	0.00182549	-1.35
B9A041	Malate dehydrogenase, cytoplasmic OS=Homo sapiens OX=9606 GN=MDH1 PE=1 SV=1	18	4.89516e-05	-1.35
Q8TF42	Ubiquitin-associated and SH3 domain-containing protein B OS=Homo sapiens OX=9606 GN=UBASH3B PE=1 SV=2	9	2.12213e-05	-1.35
Q9GZT9	Egl nine homolog 1 OS=Homo sapiens OX=9606 GN=EGLN1 PE=1 SV=1	5	0.000545783	-1.35
Q5VZK9	F-actin-uncapping protein LRRC16A OS=Homo sapiens OX=9606 GN=CARMIL1 PE=1 SV=1	27	4.32853e-06	-1.36
P35240	Merlin OS=Homo sapiens OX=9606 GN=NF2 PE=1 SV=1	9	2.9351e-06	-1.37
Q96FX8	p53 apoptosis effector related to PMP-22 OS=Homo sapiens OX=9606 GN=PERP PE=1 SV=1	1	0.000781749	-1.37
O43852	Calumenin OS=Homo sapiens OX=9606 GN=CALU PE=1 SV=2	25	3.18177e-05	-1.37
P17931	Galectin-3 OS=Homo sapiens OX=9606 GN=LGALS3 PE=1 SV=5	10	1.49608e-05	-1.37
P49006	MARCKS-related protein OS=Homo sapiens OX=9606 GN=MARCKSL1 PE=1 SV=2	7	2.69921e-06	-1.37
Q49AR2	UPF0489 protein C5orf22 OS=Homo sapiens OX=9606 GN=C5orf22 PE=1 SV=2	3	4.89861e-05	-1.37
Q6UWB1	Interleukin-27 receptor subunit alpha OS=Homo sapiens OX=9606 GN=IL27RA PE=1 SV=2	1	0.0033911	-1.37
Q8IYI6	Exocyst complex component 8 OS=Homo sapiens OX=9606 GN=EXOC8 PE=1 SV=2	13	1.62373e-05	-1.38
Q8N6T3	ADP-ribosylation factor GTPase-activating protein 1 OS=Homo sapiens OX=9606 GN=ARFGAP1 PE=1 SV=2	11	5.39596e-05	-1.38
P16885	1-phosphatidylinositol 4,5-bisphosphate phosphodiesterase gamma-2 OS=Homo sapiens OX=9606 GN=PLCG2 PE=1 SV=4	4	0.00277747	-1.38
P52789	Hexokinase-2 OS=Homo sapiens OX=9606 GN=HK2 PE=1 SV=2	25	0.000151709	-1.38
Q9H1H9	Kinesin-like protein KIF13A OS=Homo sapiens OX=9606 GN=KIF13A PE=1 SV=2	10	9.33369e-05	-1.38
P15170	Eukaryotic peptide chain release factor GTP-binding subunit ERF3A OS=Homo sapiens OX=9606 GN=GSPT1 PE=1 SV=1	26	8.43951e-06	-1.39
Q9H1P3	Oxysterol-binding protein-related protein 2 OS=Homo sapiens OX=9606 GN=OSBPL2 PE=1 SV=1	10	5.40533e-05	-1.39
Q9UHB6	LIM domain and actin-binding protein 1 OS=Homo sapiens OX=9606 GN=LIMA1 PE=1 SV=1	53	0.0012862	-1.39
O75962	Triple functional domain protein OS=Homo sapiens OX=9606 GN=TRIO PE=1 SV=2	25	1.49151e-05	-1.39
P17812	CTP synthase 1 OS=Homo sapiens OX=9606 GN=CTPS1 PE=1 SV=2	19	0.000103262	-1.4
Q6WKZ4	Rab11 family-interacting protein 1 OS=Homo sapiens OX=9606 GN=RAB11FIP1 PE=1 SV=3	26	0.00804567	-1.4
Q9Y2D4	Exocyst complex component 6B OS=Homo sapiens OX=9606 GN=EXOC6B PE=1 SV=3	9	0.0009143	-1.4
J3QRV5	LLGL scribble cell polarity complex component 2 OS=Homo sapiens OX=9606 GN=LLGL2 PE=1 SV=1	8	3.79174e-06	-1.4
O75907	Diacylglycerol O-acyltransferase 1 OS=Homo sapiens OX=9606 GN=DGAT1 PE=1 SV=2	2	0.0203581	-1.41
P0CAP1	Myocardial zonula adherens protein OS=Homo sapiens OX=9606 GN=MYZAP PE=1 SV=1	2	0.00214013	-1.41
P46821	Microtubule-associated protein 1B OS=Homo sapiens OX=9606 GN=MAP1B PE=1 SV=2	32	0.00231423	-1.41
Q9H6S3	Epidermal growth factor receptor kinase substrate 8-like protein 2 OS=Homo sapiens OX=9606 GN=EPS8L2 PE=1 SV=2	19	5.69106e-07	-1.41
P35520	Cystathionine beta-synthase OS=Homo sapiens OX=9606 GN=CBS PE=1 SV=2	10	1.48869e-06	-1.41
Q06190	Serine/threonine-protein phosphatase 2A regulatory subunit B'' subunit alpha OS=Homo sapiens OX=9606 GN=PPP2R3A PE=1 SV=1	2	0.00139758	-1.41
Q08209	Serine/threonine-protein phosphatase 2B catalytic subunit alpha isoform OS=Homo sapiens OX=9606 GN=PPP3CA PE=1 SV=1	14	2.50734e-07	-1.42
O95817	BAG family molecular chaperone regulator 3 OS=Homo sapiens OX=9606 GN=BAG3 PE=1 SV=3	14	0.000272323	-1.42
Q96DG6	Carboxymethylenebutenolidase homolog OS=Homo sapiens OX=9606 GN=CMBL PE=1 SV=1	10	0.000213134	-1.42
G8JLA2	Myosin light polypeptide 6 OS=Homo sapiens OX=9606 GN=MYL6 PE=1 SV=1	10	0.000228104	-1.42
O75044	SLIT-ROBO Rho GTPase-activating protein 2 OS=Homo sapiens OX=9606 GN=SRGAP2 PE=1 SV=3	8	1.69863e-05	-1.42
A0A0C4DGG1	Protein kinase C and casein kinase substrate in neurons protein 3 (Fragment) OS=Homo sapiens OX=9606 GN=PACSIN3 PE=1 SV=1	8	0.00229578	-1.42
P04075	Fructose-bisphosphate aldolase A OS=Homo sapiens OX=9606 GN=ALDOA PE=1 SV=2	32	0.00231402	-1.42
H0YL33	Annexin OS=Homo sapiens OX=9606 GN=ANXA2 PE=1 SV=2	25	6.59589e-06	-1.42
Q96HC4	PDZ and LIM domain protein 5 OS=Homo sapiens OX=9606 GN=PDLIM5 PE=1 SV=5	22	1.78762e-06	-1.42
P12931	Proto-oncogene tyrosine-protein kinase Src OS=Homo sapiens OX=9606 GN=SRC PE=1 SV=3	9	2.66514e-06	-1.42
A0A7P0T8Y0	Probable ATP-dependent RNA helicase DDX60 OS=Homo sapiens OX=9606 GN=DDX60 PE=1 SV=1	7	1.25889e-05	-1.42
O75146	Huntingtin-interacting protein 1-related protein OS=Homo sapiens OX=9606 GN=HIP1R PE=1 SV=2	27	0.000277281	-1.42
A0A087WUR6	Calcium/calmodulin-dependent protein kinase type 1D OS=Homo sapiens OX=9606 GN=CAMK1D PE=1 SV=1	5	0.00633071	-1.42
Q9UII4	E3 ISG15--protein ligase HERC5 OS=Homo sapiens OX=9606 GN=HERC5 PE=1 SV=2	6	1.21895e-05	-1.42
O00764	Pyridoxal kinase OS=Homo sapiens OX=9606 GN=PDXK PE=1 SV=1	20	0.00175702	-1.43
Q6AWC2	Protein WWC2 OS=Homo sapiens OX=9606 GN=WWC2 PE=1 SV=2	4	0.00364739	-1.43
Q9UJK0	18S rRNA aminocarboxypropyltransferase OS=Homo sapiens OX=9606 GN=TSR3 PE=1 SV=1	3	1.0882e-05	-1.43
P07996	Thrombospondin-1 OS=Homo sapiens OX=9606 GN=THBS1 PE=1 SV=2	9	0.000665143	-1.43
Q9BQK8	Phosphatidate phosphatase LPIN3 OS=Homo sapiens OX=9606 GN=LPIN3 PE=1 SV=3	4	6.96886e-05	-1.43
Q96FN4	Copine-2 OS=Homo sapiens OX=9606 GN=CPNE2 PE=1 SV=3	10	0.00478469	-1.43
Q96P70	Importin-9 OS=Homo sapiens OX=9606 GN=IPO9 PE=1 SV=3	20	5.33601e-06	-1.44
Q9UHG3	Prenylcysteine oxidase 1 OS=Homo sapiens OX=9606 GN=PCYOX1 PE=1 SV=3	14	9.05563e-06	-1.44
Q9UJ70	N-acetyl-D-glucosamine kinase OS=Homo sapiens OX=9606 GN=NAGK PE=1 SV=4	13	2.2067e-05	-1.44
Q5CZC0	Fibrous sheath-interacting protein 2 OS=Homo sapiens OX=9606 GN=FSIP2 PE=2 SV=4	3	0.0203811	-1.45
Q7Z7C8	Transcription initiation factor TFIID subunit 8 OS=Homo sapiens OX=9606 GN=TAF8 PE=1 SV=1	1	0.00633483	-1.45
Q9HDC9	Adipocyte plasma membrane-associated protein OS=Homo sapiens OX=9606 GN=APMAP PE=1 SV=2	17	0.00167581	-1.45
C9JCK8	Checkpoint protein HUS1 (Fragment) OS=Homo sapiens OX=9606 GN=HUS1 PE=1 SV=1	1	8.9528e-06	-1.45
A0A3B3ISU0	Desmocollin-2 OS=Homo sapiens OX=9606 GN=DSC2 PE=1 SV=1	7	0.000288142	-1.46
O75113	NEDD4-binding protein 1 OS=Homo sapiens OX=9606 GN=N4BP1 PE=1 SV=4	7	3.0233e-05	-1.47
Q8NC54	Keratinocyte-associated transmembrane protein 2 OS=Homo sapiens OX=9606 GN=KCT2 PE=1 SV=2	6	0.000117744	-1.47
Q8NDH3	Probable aminopeptidase NPEPL1 OS=Homo sapiens OX=9606 GN=NPEPL1 PE=1 SV=3	3	0.000930626	-1.47
Q5W0V3	FHF complex subunit HOOK interacting protein 2A OS=Homo sapiens OX=9606 GN=FHIP2A PE=1 SV=1	6	0.000620008	-1.48
P17676	CCAAT/enhancer-binding protein beta OS=Homo sapiens OX=9606 GN=CEBPB PE=1 SV=2	4	0.00612467	-1.48
Q96JK2	DDB1- and CUL4-associated factor 5 OS=Homo sapiens OX=9606 GN=DCAF5 PE=1 SV=2	2	1.21323e-07	-1.48
Q12774	Rho guanine nucleotide exchange factor 5 OS=Homo sapiens OX=9606 GN=ARHGEF5 PE=1 SV=3	7	2.27602e-05	-1.48
O43520	Phospholipid-transporting ATPase IC OS=Homo sapiens OX=9606 GN=ATP8B1 PE=1 SV=3	2	0.0256171	-1.48
H0YMT9	Annexin (Fragment) OS=Homo sapiens OX=9606 GN=ANXA2 PE=1 SV=1	13	4.77568e-05	-1.49
O75874	Isocitrate dehydrogenase [NADP] cytoplasmic OS=Homo sapiens OX=9606 GN=IDH1 PE=1 SV=2	28	7.0446e-05	-1.49
Q15645	Pachytene checkpoint protein 2 homolog OS=Homo sapiens OX=9606 GN=TRIP13 PE=1 SV=2	11	0.000589183	-1.49
H7BYD9	Peptidylamidoglycolate lyase (Fragment) OS=Homo sapiens OX=9606 GN=PAM PE=1 SV=1	7	1.14488e-05	-1.49
P52179	Myomesin-1 OS=Homo sapiens OX=9606 GN=MYOM1 PE=1 SV=2	2	0.000233988	-1.49
P35241	Radixin OS=Homo sapiens OX=9606 GN=RDX PE=1 SV=1	41	5.15301e-06	-1.49
Q68DQ2	Very large A-kinase anchor protein OS=Homo sapiens OX=9606 GN=CRYBG3 PE=1 SV=3	4	4.15903e-05	-1.5
H3BRV9	Nuclear transport factor 2 (Fragment) OS=Homo sapiens OX=9606 GN=NUTF2 PE=1 SV=1	5	0.000296405	-1.5
Q12894	Interferon-related developmental regulator 2 OS=Homo sapiens OX=9606 GN=IFRD2 PE=1 SV=3	1	0.00690337	-1.5
J3KN36	Nodal modulator 3 OS=Homo sapiens OX=9606 GN=NOMO3 PE=1 SV=1	36	0.0157545	-1.51
Q4VC05	B-cell CLL/lymphoma 7 protein family member A OS=Homo sapiens OX=9606 GN=BCL7A PE=1 SV=1	3	0.00786762	-1.51
O75369	Filamin-B OS=Homo sapiens OX=9606 GN=FLNB PE=1 SV=2	136	7.59567e-07	-1.51
P36952	Serpin B5 OS=Homo sapiens OX=9606 GN=SERPINB5 PE=1 SV=2	18	2.68357e-05	-1.51
O14879	Interferon-induced protein with tetratricopeptide repeats 3 OS=Homo sapiens OX=9606 GN=IFIT3 PE=1 SV=1	15	2.18911e-07	-1.51
P52566	Rho GDP-dissociation inhibitor 2 OS=Homo sapiens OX=9606 GN=ARHGDIB PE=1 SV=3	6	0.000162308	-1.51
P54920	Alpha-soluble NSF attachment protein OS=Homo sapiens OX=9606 GN=NAPA PE=1 SV=3	16	2.24158e-06	-1.51
Q9P2M7	Cingulin OS=Homo sapiens OX=9606 GN=CGN PE=1 SV=3	46	0.00284459	-1.52
Q9BST9	Rhotekin OS=Homo sapiens OX=9606 GN=RTKN PE=1 SV=2	14	5.00294e-05	-1.52
Q9BX40	Protein LSM14 homolog B OS=Homo sapiens OX=9606 GN=LSM14B PE=1 SV=1	8	0.000108736	-1.53
C9JRL4	Cytosolic malate dehydrogenase (Fragment) OS=Homo sapiens OX=9606 GN=MDH1 PE=1 SV=8	8	0.0058888	-1.54
Q5VWQ8	Disabled homolog 2-interacting protein OS=Homo sapiens OX=9606 GN=DAB2IP PE=1 SV=2	6	6.85572e-06	-1.54
Q6NUK4	Receptor expression-enhancing protein 3 OS=Homo sapiens OX=9606 GN=REEP3 PE=1 SV=1	4	0.00254326	-1.54
A0A804HJA9	Doublecortin domain-containing protein 1 OS=Homo sapiens OX=9606 GN=DCDC1 PE=1 SV=1	1	0.0331185	-1.54
Q01813	ATP-dependent 6-phosphofructokinase, platelet type OS=Homo sapiens OX=9606 GN=PFKP PE=1 SV=2	36	5.74408e-05	-1.55
Q56VL3	OCIA domain-containing protein 2 OS=Homo sapiens OX=9606 GN=OCIAD2 PE=1 SV=1	4	0.000132794	-1.55
Q96DD7	Protein shisa-4 OS=Homo sapiens OX=9606 GN=SHISA4 PE=1 SV=3	1	0.000137701	-1.55
O60671	Cell cycle checkpoint protein RAD1 OS=Homo sapiens OX=9606 GN=RAD1 PE=1 SV=1	2	0.00049656	-1.55
Q8NDI1	EH domain-binding protein 1 OS=Homo sapiens OX=9606 GN=EHBP1 PE=1 SV=3	17	0.00205606	-1.55
Q9Y2T3	Guanine deaminase OS=Homo sapiens OX=9606 GN=GDA PE=1 SV=1	20	3.94782e-06	-1.56
Q8WWH5	Probable tRNA pseudouridine synthase 1 OS=Homo sapiens OX=9606 GN=TRUB1 PE=1 SV=1	5	4.99393e-07	-1.56
O95274	Ly6/PLAUR domain-containing protein 3 OS=Homo sapiens OX=9606 GN=LYPD3 PE=1 SV=2	3	0.0114163	-1.56
Q9UQB8	Brain-specific angiogenesis inhibitor 1-associated protein 2 OS=Homo sapiens OX=9606 GN=BAIAP2 PE=1 SV=1	31	5.65508e-06	-1.56
A0A3B3ITQ1	Inositol 1,4,5-trisphosphate receptor (Fragment) OS=Homo sapiens OX=9606 GN=ITPR1 PE=1 SV=1	4	3.28043e-05	-1.56
Q96KP1	Exocyst complex component 2 OS=Homo sapiens OX=9606 GN=EXOC2 PE=1 SV=1	12	2.39336e-06	-1.57
Q96CX2	BTB/POZ domain-containing protein KCTD12 OS=Homo sapiens OX=9606 GN=KCTD12 PE=1 SV=1	3	5.6279e-05	-1.57
Q99685	Monoglyceride lipase OS=Homo sapiens OX=9606 GN=MGLL PE=1 SV=2	10	5.75469e-06	-1.58
P13674	Prolyl 4-hydroxylase subunit alpha-1 OS=Homo sapiens OX=9606 GN=P4HA1 PE=1 SV=2	19	3.90466e-05	-1.58
O43639	Cytoplasmic protein NCK2 OS=Homo sapiens OX=9606 GN=NCK2 PE=1 SV=2	2	0.00185363	-1.58
Q7Z6R9	Transcription factor AP-2-delta OS=Homo sapiens OX=9606 GN=TFAP2D PE=1 SV=1	2	0.00286829	-1.58
Q14141	Septin-6 OS=Homo sapiens OX=9606 GN=SEPTIN6 PE=1 SV=4	14	8.32944e-07	-1.59
O14562	Ubiquitin domain-containing protein UBFD1 OS=Homo sapiens OX=9606 GN=UBFD1 PE=1 SV=2	11	1.52704e-06	-1.59
A0A7P0RGI5	CMP-N-acetylneuraminate-beta-galactosamide-alpha-2,3-sialyltransferase 4 OS=Homo sapiens OX=9606 GN=ST3GAL4 PE=1 SV=1	5	0.00523692	-1.59
C9J7Q4	Protein ABHD11 OS=Homo sapiens OX=9606 GN=ABHD11 PE=1 SV=2	3	0.00162371	-1.59
Q8IWE4	DCN1-like protein 3 OS=Homo sapiens OX=9606 GN=DCUN1D3 PE=1 SV=1	3	0.00017004	-1.59
P51397	Death-associated protein 1 OS=Homo sapiens OX=9606 GN=DAP PE=1 SV=3	3	0.000238586	-1.59
Q8IVT2	Mitotic interactor and substrate of PLK1 OS=Homo sapiens OX=9606 GN=MISP PE=1 SV=1	20	0.0093253	-1.59
O94925	Glutaminase kidney isoform, mitochondrial OS=Homo sapiens OX=9606 GN=GLS PE=1 SV=1	20	3.21303e-06	-1.6
O94832	Unconventional myosin-Id OS=Homo sapiens OX=9606 GN=MYO1D PE=1 SV=2	25	2.14597e-05	-1.6
Q86X29	Lipolysis-stimulated lipoprotein receptor OS=Homo sapiens OX=9606 GN=LSR PE=1 SV=4	7	0.000415526	-1.6
O43795	Unconventional myosin-Ib OS=Homo sapiens OX=9606 GN=MYO1B PE=1 SV=3	51	0.00411804	-1.61
Q14696	LRP chaperone MESD OS=Homo sapiens OX=9606 GN=MESD PE=1 SV=2	10	4.31042e-07	-1.61
P28062	Proteasome subunit beta type-8 OS=Homo sapiens OX=9606 GN=PSMB8 PE=1 SV=3	6	0.000805327	-1.61
Q9UGI8	Testin OS=Homo sapiens OX=9606 GN=TES PE=1 SV=1	24	3.25982e-05	-1.61
Q14145	Kelch-like ECH-associated protein 1 OS=Homo sapiens OX=9606 GN=KEAP1 PE=1 SV=2	10	2.17134e-07	-1.61
A0A0A0MQV6	Fibroblast growth factor OS=Homo sapiens OX=9606 GN=FGF2 PE=1 SV=1	5	6.10295e-05	-1.61
Q9GZT4	Serine racemase OS=Homo sapiens OX=9606 GN=SRR PE=1 SV=1	1	0.000241481	-1.62
Q68CZ2	Tensin-3 OS=Homo sapiens OX=9606 GN=TNS3 PE=1 SV=2	22	1.92099e-07	-1.62
J3QLU9	Receptor protein-tyrosine kinase OS=Homo sapiens OX=9606 GN=ERBB2 PE=1 SV=1	4	0.001267	-1.62
P02675	Fibrinogen beta chain OS=Homo sapiens OX=9606 GN=FGB PE=1 SV=2	2	0.00550161	-1.62
Q9UJU6	Drebrin-like protein OS=Homo sapiens OX=9606 GN=DBNL PE=1 SV=1	17	2.84741e-06	-1.64
Q969Z3	Mitochondrial amidoxime reducing component 2 OS=Homo sapiens OX=9606 GN=MTARC2 PE=1 SV=1	2	0.0109189	-1.64
P23470	Receptor-type tyrosine-protein phosphatase gamma OS=Homo sapiens OX=9606 GN=PTPRG PE=1 SV=4	4	0.000177591	-1.64
O43175	D-3-phosphoglycerate dehydrogenase OS=Homo sapiens OX=9606 GN=PHGDH PE=1 SV=4	14	0.00623529	-1.64
P48200	Iron-responsive element-binding protein 2 OS=Homo sapiens OX=9606 GN=IREB2 PE=1 SV=4	12	2.67993e-05	-1.65
O60784	Target of Myb protein 1 OS=Homo sapiens OX=9606 GN=TOM1 PE=1 SV=2	7	0.00327879	-1.65
Q8IWB9	Testis-expressed protein 2 OS=Homo sapiens OX=9606 GN=TEX2 PE=1 SV=2	4	1.95409e-06	-1.66
A0A0A0MT16	ATP-binding cassette sub-family A member 13 OS=Homo sapiens OX=9606 GN=ABCA13 PE=1 SV=1	4	0.00244092	-1.66
Q05DH4	FHF complex subunit HOOK interacting protein 1A OS=Homo sapiens OX=9606 GN=FHIP1A PE=1 SV=2	2	7.20467e-07	-1.66
Q9Y3D2	Methionine-R-sulfoxide reductase B2, mitochondrial OS=Homo sapiens OX=9606 GN=MSRB2 PE=1 SV=2	5	0.00825918	-1.67
Q8N2K0	Lysophosphatidylserine lipase ABHD12 OS=Homo sapiens OX=9606 GN=ABHD12 PE=1 SV=2	4	4.21385e-05	-1.67
A8K727	Pleckstrin homology domain-containing family A member 2 OS=Homo sapiens OX=9606 GN=PLEKHA2 PE=1 SV=1	1	2.08065e-05	-1.68
P15291	Beta-1,4-galactosyltransferase 1 OS=Homo sapiens OX=9606 GN=B4GALT1 PE=1 SV=5	7	0.00118583	-1.68
Q04912	Macrophage-stimulating protein receptor OS=Homo sapiens OX=9606 GN=MST1R PE=1 SV=3	4	0.00104171	-1.68
P26374	Rab proteins geranylgeranyltransferase component A 2 OS=Homo sapiens OX=9606 GN=CHML PE=1 SV=2	4	0.00246241	-1.68
Q9H4A6	Golgi phosphoprotein 3 OS=Homo sapiens OX=9606 GN=GOLPH3 PE=1 SV=1	8	0.000516912	-1.7
Q9Y4D1	Disheveled-associated activator of morphogenesis 1 OS=Homo sapiens OX=9606 GN=DAAM1 PE=1 SV=2	3	0.00025529	-1.7
Q9UJF2	Ras GTPase-activating protein nGAP OS=Homo sapiens OX=9606 GN=RASAL2 PE=1 SV=2	8	0.00294374	-1.71
Q9NYV6	RNA polymerase I-specific transcription initiation factor RRN3 OS=Homo sapiens OX=9606 GN=RRN3 PE=1 SV=1	6	0.000129157	-1.71
P11498	Pyruvate carboxylase, mitochondrial OS=Homo sapiens OX=9606 GN=PC PE=1 SV=2	37	0.000502073	-1.71
Q8N4C8	Misshapen-like kinase 1 OS=Homo sapiens OX=9606 GN=MINK1 PE=1 SV=2	14	2.98422e-05	-1.71
P15121	Aldo-keto reductase family 1 member B1 OS=Homo sapiens OX=9606 GN=AKR1B1 PE=1 SV=3	13	2.56093e-06	-1.71
P00966	Argininosuccinate synthase OS=Homo sapiens OX=9606 GN=ASS1 PE=1 SV=2	7	0.000344295	-1.72
F8WCF8	Postacrosomal sheath WW domain-binding protein OS=Homo sapiens OX=9606 GN=WBP2NL PE=1 SV=1	1	0.000273725	-1.72
A7KAX9	Rho GTPase-activating protein 32 OS=Homo sapiens OX=9606 GN=ARHGAP32 PE=1 SV=1	6	6.15667e-05	-1.72
Q00978	Interferon regulatory factor 9 OS=Homo sapiens OX=9606 GN=IRF9 PE=1 SV=1	2	0.000102045	-1.72
Q14393	Growth arrest-specific protein 6 OS=Homo sapiens OX=9606 GN=GAS6 PE=1 SV=3	1	0.00049758	-1.72
H0YDU8	Serine/threonine-protein phosphatase (Fragment) OS=Homo sapiens OX=9606 GN=PPP5C PE=1 SV=1	19	0.00436252	-1.73
Q9P1Y5	Calmodulin-regulated spectrin-associated protein 3 OS=Homo sapiens OX=9606 GN=CAMSAP3 PE=1 SV=2	6	2.94682e-05	-1.73
A0A494C0P1	Glucocorticoid receptor OS=Homo sapiens OX=9606 GN=NR3C1 PE=1 SV=1	3	0.000155269	-1.73
Q01581	Hydroxymethylglutaryl-CoA synthase, cytoplasmic OS=Homo sapiens OX=9606 GN=HMGCS1 PE=1 SV=2	12	0.000319669	-1.74
Q8TF72	Protein Shroom3 OS=Homo sapiens OX=9606 GN=SHROOM3 PE=1 SV=2	6	0.00113726	-1.74
A0A087X0T5	Protein N-terminal asparagine amidohydrolase OS=Homo sapiens OX=9606 GN=NTAN1 PE=1 SV=1	1	0.00262369	-1.74
Q9UM22	Mammalian ependymin-related protein 1 OS=Homo sapiens OX=9606 GN=EPDR1 PE=1 SV=2	3	0.000376887	-1.75
H0YDN1	Plectin OS=Homo sapiens OX=9606 GN=PLEC PE=1 SV=9	239	6.80527e-07	-1.76
Q5K651	Sterile alpha motif domain-containing protein 9 OS=Homo sapiens OX=9606 GN=SAMD9 PE=1 SV=1	5	0.00156415	-1.76
A0A7I2YQC7	S-phase kinase-associated protein 2 OS=Homo sapiens OX=9606 GN=SKP2 PE=1 SV=1	1	8.36512e-05	-1.76
Q9UJY4	ADP-ribosylation factor-binding protein GGA2 OS=Homo sapiens OX=9606 GN=GGA2 PE=1 SV=3	7	1.14118e-06	-1.76
H3BMA1	Mesothelin (Fragment) OS=Homo sapiens OX=9606 GN=MSLN PE=1 SV=2	3	1.95573e-05	-1.77
P50443	Sulfate transporter OS=Homo sapiens OX=9606 GN=SLC26A2 PE=1 SV=2	7	0.00191855	-1.78
Q9UPQ0	LIM and calponin homology domains-containing protein 1 OS=Homo sapiens OX=9606 GN=LIMCH1 PE=1 SV=4	6	1.58376e-05	-1.78
O75052	Carboxyl-terminal PDZ ligand of neuronal nitric oxide synthase protein OS=Homo sapiens OX=9606 GN=NOS1AP PE=1 SV=3	4	2.04966e-07	-1.78
P21980	Protein-glutamine gamma-glutamyltransferase 2 OS=Homo sapiens OX=9606 GN=TGM2 PE=1 SV=2	30	6.63561e-06	-1.8
Q10471	Polypeptide N-acetylgalactosaminyltransferase 2 OS=Homo sapiens OX=9606 GN=GALNT2 PE=1 SV=1	27	0.0049937	-1.8
Q5VWU8	Partitioning defective 3 homolog OS=Homo sapiens OX=9606 GN=PARD3 PE=1 SV=1	22	1.39545e-06	-1.8
Q86X27	Ras-specific guanine nucleotide-releasing factor RalGPS2 OS=Homo sapiens OX=9606 GN=RALGPS2 PE=1 SV=1	5	3.97656e-05	-1.81
O75689	Arf-GAP with dual PH domain-containing protein 1 OS=Homo sapiens OX=9606 GN=ADAP1 PE=1 SV=2	11	2.20793e-06	-1.82
P15941	Mucin-1 OS=Homo sapiens OX=9606 GN=MUC1 PE=1 SV=3	2	0.0426812	-1.82
F5GWI4	Adenosine deaminase OS=Homo sapiens OX=9606 GN=ADA PE=1 SV=1	3	2.57795e-06	-1.83
Q12965	Unconventional myosin-Ie OS=Homo sapiens OX=9606 GN=MYO1E PE=1 SV=2	30	2.80695e-06	-1.83
B0QZ18	Copine-1 OS=Homo sapiens OX=9606 GN=CPNE1 PE=1 SV=1	17	1.19947e-05	-1.83
O14684	Prostaglandin E synthase OS=Homo sapiens OX=9606 GN=PTGES PE=1 SV=2	4	0.00416605	-1.84
P40763	Signal transducer and activator of transcription 3 OS=Homo sapiens OX=9606 GN=STAT3 PE=1 SV=2	21	0.000254582	-1.84
O95834	Echinoderm microtubule-associated protein-like 2 OS=Homo sapiens OX=9606 GN=EML2 PE=1 SV=1	9	0.00133877	-1.84
P05109	Protein S100-A8 OS=Homo sapiens OX=9606 GN=S100A8 PE=1 SV=1	2	0.0400123	-1.84
Q5TCU3	Tropomyosin beta chain OS=Homo sapiens OX=9606 GN=TPM2 PE=1 SV=1	29	0.000659125	-1.85
Q6Q0C0	E3 ubiquitin-protein ligase TRAF7 OS=Homo sapiens OX=9606 GN=TRAF7 PE=1 SV=1	5	0.000532736	-1.85
Q07065	Cytoskeleton-associated protein 4 OS=Homo sapiens OX=9606 GN=CKAP4 PE=1 SV=2	13	0.00155712	-1.86
Q9Y250	Leucine zipper putative tumor suppressor 1 OS=Homo sapiens OX=9606 GN=LZTS1 PE=1 SV=3	1	0.00343157	-1.86
H0YN28	Annexin (Fragment) OS=Homo sapiens OX=9606 GN=ANXA2 PE=1 SV=1	19	0.01466	-1.86
P16402	Histone H1.3 OS=Homo sapiens OX=9606 GN=H1-3 PE=1 SV=2	13	0.0385745	-1.86
Q460N5	Protein mono-ADP-ribosyltransferase PARP14 OS=Homo sapiens OX=9606 GN=PARP14 PE=1 SV=3	6	0.013711	-1.87
F5H3M2	Kinesin-like protein OS=Homo sapiens OX=9606 GN=KIFC3 PE=1 SV=1	3	0.000104981	-1.87
Q96HE7	ERO1-like protein alpha OS=Homo sapiens OX=9606 GN=ERO1A PE=1 SV=2	25	4.91196e-07	-1.88
Q9UNF0	Protein kinase C and casein kinase substrate in neurons protein 2 OS=Homo sapiens OX=9606 GN=PACSIN2 PE=1 SV=2	22	7.33604e-09	-1.88
B8ZZA8	Glutaminase OS=Homo sapiens OX=9606 GN=GLS PE=1 SV=1	6	1.11881e-05	-1.88
Q13470	Non-receptor tyrosine-protein kinase TNK1 OS=Homo sapiens OX=9606 GN=TNK1 PE=1 SV=3	1	7.8912e-05	-1.88
P13797	Plastin-3 OS=Homo sapiens OX=9606 GN=PLS3 PE=1 SV=4	35	0.000856585	-1.89
P31276	Homeobox protein Hox-C13 OS=Homo sapiens OX=9606 GN=HOXC13 PE=1 SV=3	1	0.00448686	-1.89
P67936	Tropomyosin alpha-4 chain OS=Homo sapiens OX=9606 GN=TPM4 PE=1 SV=3	24	0.0382809	-1.9
Q12955	Ankyrin-3 OS=Homo sapiens OX=9606 GN=ANK3 PE=1 SV=3	13	0.00032871	-1.9
P35052	Glypican-1 OS=Homo sapiens OX=9606 GN=GPC1 PE=1 SV=2	6	8.68424e-06	-1.9
Q15582	Transforming growth factor-beta-induced protein ig-h3 OS=Homo sapiens OX=9606 GN=TGFBI PE=1 SV=1	6	0.00821831	-1.9
E9PP21	Cysteine and glycine-rich protein 1 OS=Homo sapiens OX=9606 GN=CSRP1 PE=1 SV=1	5	0.00524059	-1.9
Q8TDB6	E3 ubiquitin-protein ligase DTX3L OS=Homo sapiens OX=9606 GN=DTX3L PE=1 SV=1	2	0.000171982	-1.9
O14950	Myosin regulatory light chain 12B OS=Homo sapiens OX=9606 GN=MYL12B PE=1 SV=2	10	4.18856e-07	-1.9
Q96AC1	Fermitin family homolog 2 OS=Homo sapiens OX=9606 GN=FERMT2 PE=1 SV=1	17	0.00320846	-1.91
A0AV96	RNA-binding protein 47 OS=Homo sapiens OX=9606 GN=RBM47 PE=1 SV=2	12	1.31097e-06	-1.91
P24390	ER lumen protein-retaining receptor 1 OS=Homo sapiens OX=9606 GN=KDELR1 PE=1 SV=1	2	2.61108e-06	-1.92
Q8N8S7	Protein enabled homolog OS=Homo sapiens OX=9606 GN=ENAH PE=1 SV=2	14	2.46248e-06	-1.92
Q02809	Procollagen-lysine,2-oxoglutarate 5-dioxygenase 1 OS=Homo sapiens OX=9606 GN=PLOD1 PE=1 SV=2	25	0.00023338	-1.92
Q9BQI0	Allograft inflammatory factor 1-like OS=Homo sapiens OX=9606 GN=AIF1L PE=1 SV=1	3	1.48355e-07	-1.93
Q96B36	Proline-rich AKT1 substrate 1 OS=Homo sapiens OX=9606 GN=AKT1S1 PE=1 SV=1	2	0.000219363	-1.93
Q15172	Serine/threonine-protein phosphatase 2A 56 kDa regulatory subunit alpha isoform OS=Homo sapiens OX=9606 GN=PPP2R5A PE=1 SV=1	12	0.000237077	-1.93
B1AHJ7	Protein-tyrosine sulfotransferase (Fragment) OS=Homo sapiens OX=9606 GN=TPST2 PE=1 SV=1	1	0.00105001	-1.93
B4DEE8	6-O-methylguanine-DNA methyltransferase OS=Homo sapiens OX=9606 GN=MGMT PE=1 SV=1	5	8.39103e-05	-1.94
Q9H4M3	F-box only protein 44 OS=Homo sapiens OX=9606 GN=FBXO44 PE=1 SV=3	1	0.00021328	-1.95
Q9Y6E2	eIF5-mimic protein 1 OS=Homo sapiens OX=9606 GN=BZW2 PE=1 SV=1	31	7.35104e-05	-1.95
Q9Y3B6	ER membrane protein complex subunit 9 OS=Homo sapiens OX=9606 GN=EMC9 PE=1 SV=3	1	0.00159578	-1.96
A0A0A6YYH1	Arpin OS=Homo sapiens OX=9606 GN=C15orf38-AP3S2 PE=3 SV=1	3	0.000693252	-1.96
P07305	Histone H1.0 OS=Homo sapiens OX=9606 GN=H1-0 PE=1 SV=3	3	0.0412073	-1.96
Q08J23	RNA cytosine C(5)-methyltransferase NSUN2 OS=Homo sapiens OX=9606 GN=NSUN2 PE=1 SV=2	35	1.62588e-06	-1.97
C9JRD2	DnaJ homolog subfamily B member 2 (Fragment) OS=Homo sapiens OX=9606 GN=DNAJB2 PE=1 SV=1	5	0.000205898	-1.98
A0A6I8PIV6	Adhesion G protein-coupled receptor L2 OS=Homo sapiens OX=9606 GN=ADGRL2 PE=1 SV=1	5	0.000123013	-1.99
Q6ZN40	Tropomyosin 1 (Alpha), isoform CRA_f OS=Homo sapiens OX=9606 GN=TPM1 PE=1 SV=1	33	4.96244e-05	-1.99
P60903	Protein S100-A10 OS=Homo sapiens OX=9606 GN=S100A10 PE=1 SV=2	5	0.00637898	-1.99
O75340	Programmed cell death protein 6 OS=Homo sapiens OX=9606 GN=PDCD6 PE=1 SV=1	7	5.84283e-05	-2
Q969L2	Protein MAL2 OS=Homo sapiens OX=9606 GN=MAL2 PE=1 SV=1	1	0.000129215	-2.01
A0A2R8YHD2	Tropomyosin alpha-4 chain (Fragment) OS=Homo sapiens OX=9606 GN=TPM4 PE=1 SV=2	28	0.00474573	-2.01
P36871	Phosphoglucomutase-1 OS=Homo sapiens OX=9606 GN=PGM1 PE=1 SV=3	25	1.3888e-05	-2.02
A0A7P0TAU8	2'-5' oligoadenylate synthase OS=Homo sapiens OX=9606 GN=OAS3 PE=1 SV=1	21	3.00342e-05	-2.03
Q96KN1	Protein LRATD2 OS=Homo sapiens OX=9606 GN=LRATD2 PE=1 SV=1	12	6.72296e-05	-2.05
C9JP19	Smoothelin (Fragment) OS=Homo sapiens OX=9606 GN=SMTN PE=1 SV=1	1	0.000100113	-2.06
P37802	Transgelin-2 OS=Homo sapiens OX=9606 GN=TAGLN2 PE=1 SV=3	16	0.000875477	-2.08
H7C0V4	Reticulon-4 receptor (Fragment) OS=Homo sapiens OX=9606 GN=RTN4R PE=1 SV=1	1	7.36925e-05	-2.08
O95340	Bifunctional 3'-phosphoadenosine 5'-phosphosulfate synthase 2 OS=Homo sapiens OX=9606 GN=PAPSS2 PE=1 SV=2	21	1.07195e-06	-2.09
Q9NRY4	Rho GTPase-activating protein 35 OS=Homo sapiens OX=9606 GN=ARHGAP35 PE=1 SV=3	21	1.38084e-06	-2.09
P45877	Peptidyl-prolyl cis-trans isomerase C OS=Homo sapiens OX=9606 GN=PPIC PE=1 SV=1	5	0.00185536	-2.1
Q9NZU0	Leucine-rich repeat transmembrane protein FLRT3 OS=Homo sapiens OX=9606 GN=FLRT3 PE=1 SV=1	1	9.80876e-05	-2.1
A7XZE4	Beta tropomyosin isoform OS=Homo sapiens OX=9606 GN=TPM2 PE=1 SV=1	29	0.000123127	-2.11
Q14244	Ensconsin OS=Homo sapiens OX=9606 GN=MAP7 PE=1 SV=1	12	4.34514e-06	-2.11
Q86X02	Cerebellar degeneration-related protein 2-like OS=Homo sapiens OX=9606 GN=CDR2L PE=1 SV=2	2	4.12576e-06	-2.11
Q5T0N5	Formin-binding protein 1-like OS=Homo sapiens OX=9606 GN=FNBP1L PE=1 SV=3	11	0.00023339	-2.11
Q96CC6	Inactive rhomboid protein 1 OS=Homo sapiens OX=9606 GN=RHBDF1 PE=1 SV=2	3	0.00170902	-2.11
H7BYY1	Tropomyosin 1 (Alpha), isoform CRA_m OS=Homo sapiens OX=9606 GN=TPM1 PE=1 SV=1	23	0.000163125	-2.12
Q8N3V7	Synaptopodin OS=Homo sapiens OX=9606 GN=SYNPO PE=1 SV=2	12	0.000750692	-2.12
O00499	Myc box-dependent-interacting protein 1 OS=Homo sapiens OX=9606 GN=BIN1 PE=1 SV=1	15	2.0788e-08	-2.12
P42224	Signal transducer and activator of transcription 1-alpha/beta OS=Homo sapiens OX=9606 GN=STAT1 PE=1 SV=2	29	2.1329e-06	-2.13
P06737	Glycogen phosphorylase, liver form OS=Homo sapiens OX=9606 GN=PYGL PE=1 SV=4	34	5.06398e-05	-2.13
P50454	Serpin H1 OS=Homo sapiens OX=9606 GN=SERPINH1 PE=1 SV=2	21	6.23525e-05	-2.14
Q9NZL4	Hsp70-binding protein 1 OS=Homo sapiens OX=9606 GN=HSPBP1 PE=1 SV=2	10	0.000704449	-2.14
J3KRP9	Protein TANC2 (Fragment) OS=Homo sapiens OX=9606 GN=TANC2 PE=1 SV=1	3	1.92354e-05	-2.14
Q99959	Plakophilin-2 OS=Homo sapiens OX=9606 GN=PKP2 PE=1 SV=2	20	2.7664e-06	-2.14
Q9UDY2	Tight junction protein ZO-2 OS=Homo sapiens OX=9606 GN=TJP2 PE=1 SV=2	52	8.98935e-06	-2.15
Q8N961	Ankyrin repeat and BTB/POZ domain-containing protein 2 OS=Homo sapiens OX=9606 GN=ABTB2 PE=2 SV=2	1	0.0010187	-2.15
Q53FA7	Quinone oxidoreductase PIG3 OS=Homo sapiens OX=9606 GN=TP53I3 PE=1 SV=2	13	4.82014e-05	-2.15
P31321	cAMP-dependent protein kinase type I-beta regulatory subunit OS=Homo sapiens OX=9606 GN=PRKAR1B PE=1 SV=4	8	3.32209e-07	-2.16
Q14126	Desmoglein-2 OS=Homo sapiens OX=9606 GN=DSG2 PE=1 SV=2	28	1.54902e-06	-2.18
P31431	Syndecan-4 OS=Homo sapiens OX=9606 GN=SDC4 PE=1 SV=2	7	0.0149765	-2.18
O95081	Arf-GAP domain and FG repeat-containing protein 2 OS=Homo sapiens OX=9606 GN=AGFG2 PE=1 SV=2	6	0.000266351	-2.18
P40306	Proteasome subunit beta type-10 OS=Homo sapiens OX=9606 GN=PSMB10 PE=1 SV=1	2	1.21674e-06	-2.18
Q9GZM7	Tubulointerstitial nephritis antigen-like OS=Homo sapiens OX=9606 GN=TINAGL1 PE=1 SV=1	1	5.05326e-05	-2.18
Q16831	Uridine phosphorylase 1 OS=Homo sapiens OX=9606 GN=UPP1 PE=1 SV=1	13	0.000797624	-2.2
P19367	Hexokinase-1 OS=Homo sapiens OX=9606 GN=HK1 PE=1 SV=3	33	8.01339e-08	-2.2
A0A0S2Z4G6	Tropomyosin 1 (Alpha), isoform CRA_o (Fragment) OS=Homo sapiens OX=9606 GN=TPM1 PE=1 SV=1	34	4.85077e-05	-2.21
P06703	Protein S100-A6 OS=Homo sapiens OX=9606 GN=S100A6 PE=1 SV=1	6	0.00108623	-2.21
O14732	Inositol monophosphatase 2 OS=Homo sapiens OX=9606 GN=IMPA2 PE=1 SV=1	1	0.000303164	-2.22
P40121	Macrophage-capping protein OS=Homo sapiens OX=9606 GN=CAPG PE=1 SV=2	14	6.15761e-06	-2.22
Q7L5N7	Lysophosphatidylcholine acyltransferase 2 OS=Homo sapiens OX=9606 GN=LPCAT2 PE=1 SV=1	2	0.00152138	-2.22
Q9NSY0	Nuclear receptor-binding protein 2 OS=Homo sapiens OX=9606 GN=NRBP2 PE=1 SV=2	3	4.91309e-06	-2.23
G3V5P5	Feline leukemia virus subgroup C receptor-related protein 2 OS=Homo sapiens OX=9606 GN=FLVCR2 PE=1 SV=1	1	0.00186946	-2.24
Q9Y446	Plakophilin-3 OS=Homo sapiens OX=9606 GN=PKP3 PE=1 SV=1	30	2.93127e-05	-2.27
P08727	Keratin, type I cytoskeletal 19 OS=Homo sapiens OX=9606 GN=KRT19 PE=1 SV=4	51	7.4392e-05	-2.28
P48735	Isocitrate dehydrogenase [NADP], mitochondrial OS=Homo sapiens OX=9606 GN=IDH2 PE=1 SV=2	20	1.50689e-05	-2.28
A2ACR1	Proteasome subunit beta OS=Homo sapiens OX=9606 GN=PSMB9 PE=1 SV=1	3	3.1374e-06	-2.28
Q15646	2'-5'-oligoadenylate synthase-like protein OS=Homo sapiens OX=9606 GN=OASL PE=1 SV=2	8	4.28e-06	-2.29
A0A0C4DGB3	Sodium/hydrogen exchanger 9B2 (Fragment) OS=Homo sapiens OX=9606 GN=SLC9B2 PE=1 SV=1	1	0.00246886	-2.29
P31944	Caspase-14 OS=Homo sapiens OX=9606 GN=CASP14 PE=1 SV=2	3	9.8985e-06	-2.3
P78310	Coxsackievirus and adenovirus receptor OS=Homo sapiens OX=9606 GN=CXADR PE=1 SV=1	10	0.000943619	-2.31
I3L3X1	Claudin (Fragment) OS=Homo sapiens OX=9606 GN=CLDN7 PE=1 SV=8	1	0.0374191	-2.32
Q96T60	Bifunctional polynucleotide phosphatase/kinase OS=Homo sapiens OX=9606 GN=PNKP PE=1 SV=1	7	9.16096e-07	-2.33
Q4TT34	Nucleoside diphosphate kinase OS=Homo sapiens OX=9606 GN=NME4 PE=1 SV=1	2	5.62434e-05	-2.33
Q86SF2	N-acetylgalactosaminyltransferase 7 OS=Homo sapiens OX=9606 GN=GALNT7 PE=1 SV=1	21	1.39834e-05	-2.33
P02538	Keratin, type II cytoskeletal 6A OS=Homo sapiens OX=9606 GN=KRT6A PE=1 SV=3	19	0.0139218	-2.34
O75629	Protein CREG1 OS=Homo sapiens OX=9606 GN=CREG1 PE=1 SV=1	2	5.96128e-06	-2.35
A0A0C4DH22	Band 4.1-like protein 1 OS=Homo sapiens OX=9606 GN=EPB41L1 PE=1 SV=1	29	4.60324e-06	-2.36
P80723	Brain acid soluble protein 1 OS=Homo sapiens OX=9606 GN=BASP1 PE=1 SV=2	12	0.00138374	-2.36
A0A494C1T9	Protein FAM83H OS=Homo sapiens OX=9606 GN=FAM83H PE=1 SV=1	33	6.79315e-06	-2.36
Q9BTX7	Alpha-tocopherol transfer protein-like OS=Homo sapiens OX=9606 GN=TTPAL PE=1 SV=2	3	0.00274417	-2.36
Q9UL18	Protein argonaute-1 OS=Homo sapiens OX=9606 GN=AGO1 PE=1 SV=3	6	0.000295276	-2.37
Q96H79	Zinc finger CCCH-type antiviral protein 1-like OS=Homo sapiens OX=9606 GN=ZC3HAV1L PE=1 SV=2	6	2.61216e-05	-2.38
A5PLL7	Plasmanylethanolamine desaturase OS=Homo sapiens OX=9606 GN=PEDS1 PE=1 SV=3	2	0.00301119	-2.38
P05161	Ubiquitin-like protein ISG15 OS=Homo sapiens OX=9606 GN=ISG15 PE=1 SV=5	6	1.01383e-06	-2.4
Q9ULH7	Myocardin-related transcription factor B OS=Homo sapiens OX=9606 GN=MRTFB PE=1 SV=3	7	8.4176e-08	-2.41
Q5TBP9	Protein LSM14 homolog B (Fragment) OS=Homo sapiens OX=9606 GN=LSM14B PE=1 SV=1	4	4.33163e-06	-2.41
O43310	CBP80/20-dependent translation initiation factor OS=Homo sapiens OX=9606 GN=CTIF PE=1 SV=1	2	0.0238086	-2.41
O95786	Antiviral innate immune response receptor RIG-I OS=Homo sapiens OX=9606 GN=DDX58 PE=1 SV=2	8	5.4311e-06	-2.42
H3BUN4	Nucleolar protein 3 (Fragment) OS=Homo sapiens OX=9606 GN=NOL3 PE=1 SV=1	5	5.50116e-06	-2.42
Q9BRF8	Serine/threonine-protein phosphatase CPPED1 OS=Homo sapiens OX=9606 GN=CPPED1 PE=1 SV=3	9	3.49823e-05	-2.43
P14174	Macrophage migration inhibitory factor OS=Homo sapiens OX=9606 GN=MIF PE=1 SV=4	3	0.00439095	-2.47
Q99962	Endophilin-A1 OS=Homo sapiens OX=9606 GN=SH3GL2 PE=1 SV=1	5	0.000181142	-2.48
O75326	Semaphorin-7A OS=Homo sapiens OX=9606 GN=SEMA7A PE=1 SV=1	3	0.00618146	-2.48
Q14435	Polypeptide N-acetylgalactosaminyltransferase 3 OS=Homo sapiens OX=9606 GN=GALNT3 PE=1 SV=2	8	0.000353539	-2.49
A0A669KB05	Catenin delta-1 OS=Homo sapiens OX=9606 GN=CTNND1 PE=1 SV=1	51	7.38103e-08	-2.5
Q9UNQ0	Broad substrate specificity ATP-binding cassette transporter ABCG2 OS=Homo sapiens OX=9606 GN=ABCG2 PE=1 SV=3	7	6.30005e-05	-2.5
A0A2R8YCH5	Catenin beta-1 (Fragment) OS=Homo sapiens OX=9606 GN=CTNNB1 PE=1 SV=1	34	7.13419e-05	-2.52
P13807	Glycogen [starch] synthase, muscle OS=Homo sapiens OX=9606 GN=GYS1 PE=1 SV=2	19	0.00011463	-2.52
Q9HAB8	Phosphopantothenate--cysteine ligase OS=Homo sapiens OX=9606 GN=PPCS PE=1 SV=2	13	1.54314e-05	-2.52
Q9BQE5	Apolipoprotein L2 OS=Homo sapiens OX=9606 GN=APOL2 PE=1 SV=1	8	9.80685e-05	-2.52
A0A0B4J1R9	Synaptonemal complex central element protein 1 OS=Homo sapiens OX=9606 GN=SYCE1 PE=1 SV=1	2	2.59761e-05	-2.54
Q9UK22	F-box only protein 2 OS=Homo sapiens OX=9606 GN=FBXO2 PE=1 SV=2	6	7.79344e-06	-2.55
P26012	Integrin beta-8 OS=Homo sapiens OX=9606 GN=ITGB8 PE=1 SV=1	3	0.00230317	-2.55
Q14134	Tripartite motif-containing protein 29 OS=Homo sapiens OX=9606 GN=TRIM29 PE=1 SV=2	3	0.000286288	-2.56
F8VS78	Tetraspanin-31 OS=Homo sapiens OX=9606 GN=TSPAN31 PE=1 SV=1	1	0.000493442	-2.58
P31947	14-3-3 protein sigma OS=Homo sapiens OX=9606 GN=SFN PE=1 SV=1	22	0.0011274	-2.59
Q8NF37	Lysophosphatidylcholine acyltransferase 1 OS=Homo sapiens OX=9606 GN=LPCAT1 PE=1 SV=2	3	0.000948499	-2.6
Q5TCZ1	SH3 and PX domain-containing protein 2A OS=Homo sapiens OX=9606 GN=SH3PXD2A PE=1 SV=1	1	3.34124e-05	-2.63
P09668	Pro-cathepsin H OS=Homo sapiens OX=9606 GN=CTSH PE=1 SV=4	5	1.36447e-06	-2.64
O00151	PDZ and LIM domain protein 1 OS=Homo sapiens OX=9606 GN=PDLIM1 PE=1 SV=4	21	5.93646e-05	-2.64
Q5T0Z8	Uncharacterized protein C6orf132 OS=Homo sapiens OX=9606 GN=C6orf132 PE=1 SV=4	2	0.0107248	-2.65
O76061	Stanniocalcin-2 OS=Homo sapiens OX=9606 GN=STC2 PE=1 SV=1	1	2.33303e-06	-2.65
P13647	Keratin, type II cytoskeletal 5 OS=Homo sapiens OX=9606 GN=KRT5 PE=1 SV=3	41	0.00014159	-2.66
Q9Y5Y6	Suppressor of tumorigenicity 14 protein OS=Homo sapiens OX=9606 GN=ST14 PE=1 SV=2	10	0.00023846	-2.67
Q03169	Tumor necrosis factor alpha-induced protein 2 OS=Homo sapiens OX=9606 GN=TNFAIP2 PE=1 SV=2	9	3.37348e-07	-2.67
O95361	Tripartite motif-containing protein 16 OS=Homo sapiens OX=9606 GN=TRIM16 PE=1 SV=3	5	1.32062e-06	-2.67
Q9UI42	Carboxypeptidase A4 OS=Homo sapiens OX=9606 GN=CPA4 PE=1 SV=2	3	6.94313e-05	-2.67
P23469	Receptor-type tyrosine-protein phosphatase epsilon OS=Homo sapiens OX=9606 GN=PTPRE PE=1 SV=1	2	0.00727448	-2.67
P51178	1-phosphatidylinositol 4,5-bisphosphate phosphodiesterase delta-1 OS=Homo sapiens OX=9606 GN=PLCD1 PE=1 SV=2	2	2.20988e-05	-2.68
Q6DKJ4	Nucleoredoxin OS=Homo sapiens OX=9606 GN=NXN PE=1 SV=2	11	1.47456e-05	-2.7
O00472	RNA polymerase II elongation factor ELL2 OS=Homo sapiens OX=9606 GN=ELL2 PE=1 SV=2	2	2.23156e-07	-2.7
O75923	Dysferlin OS=Homo sapiens OX=9606 GN=DYSF PE=1 SV=1	5	0.000198854	-2.72
Q9P2B2	Prostaglandin F2 receptor negative regulator OS=Homo sapiens OX=9606 GN=PTGFRN PE=1 SV=2	4	8.29007e-05	-2.72
O43291	Kunitz-type protease inhibitor 2 OS=Homo sapiens OX=9606 GN=SPINT2 PE=1 SV=2	7	0.00444422	-2.73
P32926	Desmoglein-3 OS=Homo sapiens OX=9606 GN=DSG3 PE=1 SV=2	8	5.47225e-05	-2.74
Q9NNX1	Tuftelin OS=Homo sapiens OX=9606 GN=TUFT1 PE=1 SV=1	5	3.38197e-07	-2.74
A8K2U0	Alpha-2-macroglobulin-like protein 1 OS=Homo sapiens OX=9606 GN=A2ML1 PE=1 SV=3	11	6.72997e-07	-2.75
P06702	Protein S100-A9 OS=Homo sapiens OX=9606 GN=S100A9 PE=1 SV=1	2	0.00339326	-2.75
K7EKI0	Envoplakin OS=Homo sapiens OX=9606 GN=EVPL PE=1 SV=1	42	3.05901e-06	-2.76
Q9H492	Microtubule-associated proteins 1A/1B light chain 3A OS=Homo sapiens OX=9606 GN=MAP1LC3A PE=1 SV=2	2	0.0306935	-2.76
Q9NX18	Succinate dehydrogenase assembly factor 2, mitochondrial OS=Homo sapiens OX=9606 GN=SDHAF2 PE=1 SV=1	4	6.35261e-06	-2.77
Q7Z5R6	Amyloid beta A4 precursor protein-binding family B member 1-interacting protein OS=Homo sapiens OX=9606 GN=APBB1IP PE=1 SV=1	3	3.39806e-05	-2.77
Q3MIP1	Inositol 1,4,5-trisphosphate receptor-interacting protein-like 2 OS=Homo sapiens OX=9606 GN=ITPRIPL2 PE=1 SV=1	3	0.000173764	-2.77
E9PNK6	Tumor protein D53 OS=Homo sapiens OX=9606 GN=TPD52L1 PE=1 SV=1	5	1.15679e-05	-2.78
H7C2K6	Band 4.1-like protein 1 (Fragment) OS=Homo sapiens OX=9606 GN=EPB41L1 PE=1 SV=1	11	0.0013117	-2.78
P18827	Syndecan-1 OS=Homo sapiens OX=9606 GN=SDC1 PE=1 SV=3	2	0.0015479	-2.8
O15231	Zinc finger protein 185 OS=Homo sapiens OX=9606 GN=ZNF185 PE=1 SV=3	6	1.74955e-05	-2.81
E9PGZ1	Caldesmon OS=Homo sapiens OX=9606 GN=CALD1 PE=1 SV=1	17	6.96758e-05	-2.83
Q8IVL5	Prolyl 3-hydroxylase 2 OS=Homo sapiens OX=9606 GN=P3H2 PE=1 SV=1	14	8.85194e-06	-2.84
Q9UMD9	Collagen alpha-1(XVII) chain OS=Homo sapiens OX=9606 GN=COL17A1 PE=1 SV=3	14	3.21041e-05	-2.84
A0A0A0MSA0	Laminin subunit alpha-3 OS=Homo sapiens OX=9606 GN=LAMA3 PE=1 SV=1	8	1.86126e-05	-2.86
Q9Y251	Heparanase OS=Homo sapiens OX=9606 GN=HPSE PE=1 SV=2	3	2.57746e-06	-2.86
P35221	Catenin alpha-1 OS=Homo sapiens OX=9606 GN=CTNNA1 PE=1 SV=1	44	2.40575e-07	-2.87
Q5T2T1	MAGUK p55 subfamily member 7 OS=Homo sapiens OX=9606 GN=MPP7 PE=1 SV=1	8	2.58208e-07	-2.87
Q05639	Elongation factor 1-alpha 2 OS=Homo sapiens OX=9606 GN=EEF1A2 PE=1 SV=1	23	0.00126542	-2.89
Q9NZN4	EH domain-containing protein 2 OS=Homo sapiens OX=9606 GN=EHD2 PE=1 SV=2	25	5.60015e-07	-2.9
Q9Y624	Junctional adhesion molecule A OS=Homo sapiens OX=9606 GN=F11R PE=1 SV=1	12	1.51038e-05	-2.9
Q12841	Follistatin-related protein 1 OS=Homo sapiens OX=9606 GN=FSTL1 PE=1 SV=1	1	4.10416e-05	-2.9
P98082	Disabled homolog 2 OS=Homo sapiens OX=9606 GN=DAB2 PE=1 SV=3	4	1.14345e-06	-2.91
O15460	Prolyl 4-hydroxylase subunit alpha-2 OS=Homo sapiens OX=9606 GN=P4HA2 PE=1 SV=1	18	4.84883e-06	-2.94
Q13308	Inactive tyrosine-protein kinase 7 OS=Homo sapiens OX=9606 GN=PTK7 PE=1 SV=2	8	5.99709e-05	-2.95
K7EL76	Kinesin light chain (Fragment) OS=Homo sapiens OX=9606 GN=KLC3 PE=1 SV=8	4	0.000636577	-2.96
Q8WX93	Palladin OS=Homo sapiens OX=9606 GN=PALLD PE=1 SV=3	17	4.8985e-06	-2.96
P17936	Insulin-like growth factor-binding protein 3 OS=Homo sapiens OX=9606 GN=IGFBP3 PE=1 SV=2	3	4.19149e-05	-2.97
Q6P996	Pyridoxal-dependent decarboxylase domain-containing protein 1 OS=Homo sapiens OX=9606 GN=PDXDC1 PE=1 SV=2	25	2.12646e-06	-2.98
Q86VP1	Tax1-binding protein 1 OS=Homo sapiens OX=9606 GN=TAX1BP1 PE=1 SV=2	26	1.25052e-06	-3
P20908	Collagen alpha-1(V) chain OS=Homo sapiens OX=9606 GN=COL5A1 PE=1 SV=3	6	1.20957e-06	-3.01
Q8N4X5	Actin filament-associated protein 1-like 2 OS=Homo sapiens OX=9606 GN=AFAP1L2 PE=1 SV=1	8	3.2875e-06	-3.02
Q92597	Protein NDRG1 OS=Homo sapiens OX=9606 GN=NDRG1 PE=1 SV=1	9	1.88221e-07	-3.03
Q52LW3	Rho GTPase-activating protein 29 OS=Homo sapiens OX=9606 GN=ARHGAP29 PE=1 SV=2	1	4.8333e-06	-3.04
Q6EMK4	Vasorin OS=Homo sapiens OX=9606 GN=VASN PE=1 SV=1	1	4.39858e-05	-3.04
Q9BV40	Vesicle-associated membrane protein 8 OS=Homo sapiens OX=9606 GN=VAMP8 PE=1 SV=1	5	5.55502e-05	-3.06
P56199	Integrin alpha-1 OS=Homo sapiens OX=9606 GN=ITGA1 PE=1 SV=2	3	8.79677e-06	-3.06
P16422	Epithelial cell adhesion molecule OS=Homo sapiens OX=9606 GN=EPCAM PE=1 SV=2	12	9.23343e-06	-3.07
Q08380	Galectin-3-binding protein OS=Homo sapiens OX=9606 GN=LGALS3BP PE=1 SV=1	19	7.36605e-06	-3.08
Q9ULR3	Protein phosphatase 1H OS=Homo sapiens OX=9606 GN=PPM1H PE=1 SV=2	2	2.00256e-08	-3.09
E7EX44	Caldesmon OS=Homo sapiens OX=9606 GN=CALD1 PE=1 SV=1	16	9.61852e-05	-3.11
P18065	Insulin-like growth factor-binding protein 2 OS=Homo sapiens OX=9606 GN=IGFBP2 PE=1 SV=2	1	4.72642e-05	-3.15
O00469	Procollagen-lysine,2-oxoglutarate 5-dioxygenase 2 OS=Homo sapiens OX=9606 GN=PLOD2 PE=1 SV=2	23	9.11473e-08	-3.15
J3QSU6	Tenascin OS=Homo sapiens OX=9606 GN=TNC PE=1 SV=1	1	0.0109216	-3.15
O60437	Periplakin OS=Homo sapiens OX=9606 GN=PPL PE=1 SV=4	87	7.97273e-08	-3.17
P54652	Heat shock-related 70 kDa protein 2 OS=Homo sapiens OX=9606 GN=HSPA2 PE=1 SV=1	32	1.42916e-06	-3.21
O00515	Ladinin-1 OS=Homo sapiens OX=9606 GN=LAD1 PE=1 SV=2	26	7.60493e-06	-3.21
P09914	Interferon-induced protein with tetratricopeptide repeats 1 OS=Homo sapiens OX=9606 GN=IFIT1 PE=1 SV=2	10	9.44126e-07	-3.25
Q7Z406	Myosin-14 OS=Homo sapiens OX=9606 GN=MYH14 PE=1 SV=2	69	2.91469e-07	-3.27
E7ETM8	Nexilin (Fragment) OS=Homo sapiens OX=9606 GN=NEXN PE=1 SV=1	4	1.89187e-05	-3.28
Q70J99	Protein unc-13 homolog D OS=Homo sapiens OX=9606 GN=UNC13D PE=1 SV=1	8	2.92935e-06	-3.29
P07476	Involucrin OS=Homo sapiens OX=9606 GN=IVL PE=1 SV=2	9	7.07075e-08	-3.3
P15924	Desmoplakin OS=Homo sapiens OX=9606 GN=DSP PE=1 SV=3	167	5.79357e-06	-3.32
P09486	SPARC OS=Homo sapiens OX=9606 GN=SPARC PE=1 SV=1	3	4.44132e-05	-3.32
P14923	Junction plakoglobin OS=Homo sapiens OX=9606 GN=JUP PE=1 SV=3	39	5.57398e-07	-3.37
E7ETU9	Procollagen-lysine 5-dioxygenase OS=Homo sapiens OX=9606 GN=PLOD2 PE=1 SV=1	23	6.55419e-05	-3.37
Q53Z42	HLA class I antigen OS=Homo sapiens OX=9606 GN=HLA-A PE=1 SV=1	10	4.90652e-07	-3.43
Q96IR7	4-hydroxyphenylpyruvate dioxygenase-like protein OS=Homo sapiens OX=9606 GN=HPDL PE=1 SV=1	3	0.00440869	-3.43
P05114	Non-histone chromosomal protein HMG-14 OS=Homo sapiens OX=9606 GN=HMGN1 PE=1 SV=3	9	1.77843e-05	-3.48
O95833	Chloride intracellular channel protein 3 OS=Homo sapiens OX=9606 GN=CLIC3 PE=1 SV=2	7	3.16432e-05	-3.48
O00204	Sulfotransferase 2B1 OS=Homo sapiens OX=9606 GN=SULT2B1 PE=1 SV=2	11	1.92022e-07	-3.5
Q8IWA5	Choline transporter-like protein 2 OS=Homo sapiens OX=9606 GN=SLC44A2 PE=1 SV=3	7	6.27598e-05	-3.55
O14807	Ras-related protein M-Ras OS=Homo sapiens OX=9606 GN=MRAS PE=1 SV=2	1	0.0133219	-3.63
Q96Q06	Perilipin-4 OS=Homo sapiens OX=9606 GN=PLIN4 PE=1 SV=2	1	0.000104413	-3.68
Q6NXG1	Epithelial splicing regulatory protein 1 OS=Homo sapiens OX=9606 GN=ESRP1 PE=1 SV=2	7	0.00155324	-3.71
P09471	Guanine nucleotide-binding protein G(o) subunit alpha OS=Homo sapiens OX=9606 GN=GNAO1 PE=1 SV=4	4	0.000111687	-3.71
P03973	Antileukoproteinase OS=Homo sapiens OX=9606 GN=SLPI PE=1 SV=2	1	0.00131065	-3.78
O43278	Kunitz-type protease inhibitor 1 OS=Homo sapiens OX=9606 GN=SPINT1 PE=1 SV=2	10	6.69221e-07	-3.83
H3BVC8	Prostasin (Fragment) OS=Homo sapiens OX=9606 GN=PRSS8 PE=1 SV=8	1	0.00223912	-3.84
P05187	Alkaline phosphatase, placental type OS=Homo sapiens OX=9606 GN=ALPP PE=1 SV=2	20	6.72556e-08	-3.89
O60479	Homeobox protein DLX-3 OS=Homo sapiens OX=9606 GN=DLX3 PE=1 SV=1	1	0.00668147	-3.91
P07203	Glutathione peroxidase 1 OS=Homo sapiens OX=9606 GN=GPX1 PE=1 SV=4	7	6.42353e-07	-3.92
P12830	Cadherin-1 OS=Homo sapiens OX=9606 GN=CDH1 PE=1 SV=3	19	6.36405e-06	-3.94
Q8NFX7	Syntaxin-binding protein 6 OS=Homo sapiens OX=9606 GN=STXBP6 PE=1 SV=2	2	4.44592e-05	-3.96
D6RGW0	Endoplasmic reticulum aminopeptidase 2 (Fragment) OS=Homo sapiens OX=9606 GN=ERAP2 PE=1 SV=1	1	0.00229538	-3.96
P12429	Annexin A3 OS=Homo sapiens OX=9606 GN=ANXA3 PE=1 SV=3	21	1.3472e-05	-3.99
P29728	2'-5'-oligoadenylate synthase 2 OS=Homo sapiens OX=9606 GN=OAS2 PE=1 SV=3	4	0.000255714	-3.99
Q969G5	Caveolae-associated protein 3 OS=Homo sapiens OX=9606 GN=CAVIN3 PE=1 SV=3	7	0.000766502	-4.02
Q13938	Calcyphosin OS=Homo sapiens OX=9606 GN=CAPS PE=1 SV=2	3	0.0039435	-4.03
A0A3B3IRR3	Fibrosin-1-like protein OS=Homo sapiens OX=9606 GN=FBRSL1 PE=1 SV=1	1	0.00314881	-4.05
A0A7P0T8I6	Cathepsin X OS=Homo sapiens OX=9606 GN=CTSZ PE=1 SV=1	6	8.1758e-05	-4.12
P09758	Tumor-associated calcium signal transducer 2 OS=Homo sapiens OX=9606 GN=TACSTD2 PE=1 SV=3	8	9.47685e-06	-4.15
A0A087X1Z2	EF-hand domain-containing protein D1 OS=Homo sapiens OX=9606 GN=EFHD1 PE=1 SV=1	3	0.000194753	-4.15
M0QY43	Myosin-14 (Fragment) OS=Homo sapiens OX=9606 GN=MYH14 PE=1 SV=8	35	8.89801e-05	-4.18
Q9HCY8	Protein S100-A14 OS=Homo sapiens OX=9606 GN=S100A14 PE=1 SV=1	6	4.70804e-05	-4.19
P40261	Nicotinamide N-methyltransferase OS=Homo sapiens OX=9606 GN=NNMT PE=1 SV=1	2	4.28082e-05	-4.24
Q9Y6Q5	AP-1 complex subunit mu-2 OS=Homo sapiens OX=9606 GN=AP1M2 PE=1 SV=4	9	0.000184751	-4.29
Q10589	Bone marrow stromal antigen 2 OS=Homo sapiens OX=9606 GN=BST2 PE=1 SV=1	3	0.000347614	-4.29
B1AHC3	PRR5-ARHGAP8 readthrough OS=Homo sapiens OX=9606 GN=PRR5-ARHGAP8 PE=1 SV=1	2	0.00121665	-4.3
Q99732	Lipopolysaccharide-induced tumor necrosis factor-alpha factor OS=Homo sapiens OX=9606 GN=LITAF PE=1 SV=2	1	0.00197045	-4.3
P32119	Peroxiredoxin-2 OS=Homo sapiens OX=9606 GN=PRDX2 PE=1 SV=5	10	0.000197596	-4.4
P08779	Keratin, type I cytoskeletal 16 OS=Homo sapiens OX=9606 GN=KRT16 PE=1 SV=4	39	0.000157557	-4.41
P32455	Guanylate-binding protein 1 OS=Homo sapiens OX=9606 GN=GBP1 PE=1 SV=2	4	5.82413e-05	-4.42
A0A7P0T9I6	Interferon-induced GTP-binding protein Mx1 OS=Homo sapiens OX=9606 GN=MX1 PE=1 SV=1	19	9.06826e-07	-4.51
P22223	Cadherin-3 OS=Homo sapiens OX=9606 GN=CDH3 PE=1 SV=2	16	1.20851e-05	-4.56
Q6YHK3	CD109 antigen OS=Homo sapiens OX=9606 GN=CD109 PE=1 SV=2	9	2.07944e-06	-4.62
P04792	Heat shock protein beta-1 OS=Homo sapiens OX=9606 GN=HSPB1 PE=1 SV=2	13	1.05783e-06	-4.65
H3BNQ7	(S)-3-amino-2-methylpropionate transaminase OS=Homo sapiens OX=9606 GN=ABAT PE=1 SV=1	3	2.52963e-06	-4.7
A0A6Q8PGM6	Heat shock protein beta-8 OS=Homo sapiens OX=9606 GN=HSPB8 PE=1 SV=1	1	0.000186234	-4.85
Q04695	Keratin, type I cytoskeletal 17 OS=Homo sapiens OX=9606 GN=KRT17 PE=1 SV=2	23	5.63835e-07	-4.86
P09913	Interferon-induced protein with tetratricopeptide repeats 2 OS=Homo sapiens OX=9606 GN=IFIT2 PE=1 SV=1	7	2.30319e-06	-4.86
P24844	Myosin regulatory light polypeptide 9 OS=Homo sapiens OX=9606 GN=MYL9 PE=1 SV=4	10	2.69598e-06	-4.96
P29373	Cellular retinoic acid-binding protein 2 OS=Homo sapiens OX=9606 GN=CRABP2 PE=1 SV=2	8	0.000143015	-5.16
P08729	Keratin, type II cytoskeletal 7 OS=Homo sapiens OX=9606 GN=KRT7 PE=1 SV=5	40	0.00179061	-5.58

## Sheet: SDT2
Supplementary Data Table 2: GO enrichment analysis of downregulated total proteins in proteomics (p<0.05, <-2Log2FC) more than 1 peptide
GO	Category	Description	Count	%	Log10(P)	Log10(q)
GO:0098609	GO Biological Processes	cell-cell adhesion	27	14.92	-16.35	-12.01
R-HSA-6809371	Reactome Gene Sets	Formation of the cornified envelope	15	8.29	-15.06	-11.02
R-HSA-909733	Reactome Gene Sets	Interferon alpha/beta signaling	10	5.52	-11.08	-7.81
hsa04820	KEGG Pathway	Cytoskeleton in muscle cells	15	8.29	-10.93	-7.7
GO:0097435	GO Biological Processes	supramolecular fiber organization	22	12.15	-10.75	-7.56
GO:0002934	GO Biological Processes	desmosome organization	6	3.31	-10.16	-7.02
R-HSA-1474244	Reactome Gene Sets	Extracellular matrix organization	14	7.73	-8.75	-5.81
R-HSA-6798695	Reactome Gene Sets	Neutrophil degranulation	16	8.84	-8.04	-5.2
GO:0009611	GO Biological Processes	response to wounding	16	8.84	-7.86	-5.03
GO:0048729	GO Biological Processes	tissue morphogenesis	17	9.39	-7.08	-4.39
WP2005	WikiPathways	miR targeted genes in muscle cell	13	7.18	-6.63	-3.99
R-HSA-1474290	Reactome Gene Sets	Collagen formation	7	3.87	-6.27	-3.69
GO:0061061	GO Biological Processes	muscle structure development	15	8.29	-6.12	-3.55
GO:0032970	GO Biological Processes	regulation of actin filament-based process	13	7.18	-6.04	-3.49
M3468	Canonical Pathways	NABA ECM REGULATORS	10	5.52	-5.73	-3.2
WP3888	WikiPathways	VEGFA VEGFR2 signaling	13	7.18	-5.65	-3.13
R-HSA-9725554	Reactome Gene Sets	Differentiation of Keratinocytes in Interfollicular Epidermis in Mammalian Skin	5	2.76	-5.57	-3.08
WP619	WikiPathways	Type II interferon signaling	5	2.76	-5.51	-3.04
GO:0002064	GO Biological Processes	epithelial cell development	9	4.97	-5.51	-3.04
WP5115	WikiPathways	Network map of SARS CoV 2 signaling	10	5.52	-5.48	-3.02

## Sheet: SDT3
Supplementary Data Table 3: MCODE analysis of significantly downregulated proteins in total proteomics (p<0.05, <-2Log2FC) more than 1 peptide
GO	Description	Log10(P)		Color	MCODE	GO	Description	Log10(P)
GO:0098609	cell-cell adhesion	-17.8			MCODE_1	GO:0002934	desmosome organization	-18.9
R-HSA-6809371	Formation of the cornified envelope	-17.1			MCODE_1	R-HSA-6809371	Formation of the cornified envelope	-15.3
GO:0030855	epithelial cell differentiation	-16.1			MCODE_1	R-HSA-6805567	Keratinization	-13.6
					MCODE_2	WP383	Striated muscle contraction pathway	-10.5
					MCODE_2	hsa04820	Cytoskeleton in muscle cells	-9.8
					MCODE_2	GO:0007015	actin filament organization	-9.4
					MCODE_3	M184	PID ECADHERIN KERATINOCYTE PATHWAY	-12.1
					MCODE_3	GO:0044331	cell-cell adhesion mediated by cadherin	-11.3
					MCODE_3	M156	PID ECADHERIN NASCENT AJ PATHWAY	-10.9
					MCODE_4	GO:0034340	response to type I interferon	-10.2
					MCODE_4	GO:0051607	defense response to virus	-10.1
					MCODE_4	R-HSA-909733	Interferon alpha/beta signaling	-10
					MCODE_5	R-HSA-432720	Lysosome Vesicle Biogenesis	-12.1
					MCODE_5	R-HSA-199992	trans-Golgi Network Vesicle Budding	-10.9
					MCODE_5	R-HSA-432722	Golgi Associated Vesicle Biogenesis	-7.9
					MCODE_6	GO:0045109	intermediate filament organization	-7.2
					MCODE_6	GO:0031424	keratinization	-7.1
					MCODE_6	GO:0045104	intermediate filament cytoskeleton organization	-6.9
					MCODE_7	GO:0045109	intermediate filament organization	-7.8
					MCODE_7	GO:0045104	intermediate filament cytoskeleton organization	-7.5
					MCODE_7	GO:0045103	intermediate filament-based process	-7.5

## Sheet: SDT4
Supplemental Data Table 4: GO enrichment analysis of upregulated total proteins in proteomics (p<0.05, <-2Log2FC) more than 1 peptide
GO	Category	Description	Count	%	Log10(P)	Log10(q)
R-HSA-1428517	Reactome Gene Sets	Aerobic respiration and respiratory electron transport	76	10.8	-62.08	-57.74
R-HSA-9837999	Reactome Gene Sets	Mitochondrial protein degradation	34	4.83	-31.18	-28.55
GO:0022613	GO Biological Processes	ribonucleoprotein complex biogenesis	66	9.38	-30.6	-27.97
CORUM:315	CORUM	28S ribosomal subunit, mitochondrial	20	2.84	-25.87	-23.36
R-HSA-8953854	Reactome Gene Sets	Metabolism of RNA	67	9.52	-24.05	-21.55
R-HSA-9609507	Reactome Gene Sets	Protein localization	34	4.83	-23.13	-20.64
WP2004	WikiPathways	miR targeted genes in lymphocytes	43	6.11	-15.15	-12.76
CORUM:2920	CORUM	Respiratory chain complex I (lambda subunit) mitochondrial	11	1.56	-14.41	-12.03
R-HSA-9864848	Reactome Gene Sets	Complex IV assembly	16	2.27	-14.33	-11.95
R-HSA-163210	Reactome Gene Sets	Formation of ATP by chemiosmotic coupling	10	1.42	-11.48	-9.16
GO:0042274	GO Biological Processes	ribosomal small subunit biogenesis	19	2.7	-11.16	-8.85
GO:0007006	GO Biological Processes	mitochondrial membrane organization	19	2.7	-10.53	-8.24
GO:0006259	GO Biological Processes	DNA metabolic process	49	6.96	-10.02	-7.74
GO:0044248	GO Biological Processes	cellular catabolic process	29	4.12	-9.94	-7.67
GO:0031507	GO Biological Processes	heterochromatin formation	20	2.84	-9.35	-7.11
GO:0006520	GO Biological Processes	amino acid metabolic process	26	3.69	-8.81	-6.58
GO:0051052	GO Biological Processes	regulation of DNA metabolic process	36	5.11	-8.44	-6.22
R-HSA-8949215	Reactome Gene Sets	Mitochondrial calcium ion transport	8	1.14	-7.71	-5.5
GO:0015931	GO Biological Processes	nucleobase-containing compound transport	22	3.12	-7.66	-5.45
GO:0042273	GO Biological Processes	ribosomal large subunit biogenesis	12	1.7	-7.53	-5.32

## Sheet: SDT5
Supplemental Data Table 5: TRRUST enrichment analysis of upregulated proteins in total proteomics (p<0.05, >1Log2FC) more than 1 peptide
GO	Description	Count	%	Log10(P)	Log10(q)
TRR01256	Regulated by: SP1	29	4.1	-4.7	-2.7
TRR00345	Regulated by: FOSL2	4	0.57	-3.3	-1.5
TRR00230	Regulated by: E2F1	11	1.6	-3.2	-1.5
TRR00678	Regulated by: KLF8	3	0.43	-3	-1.4
TRR00780	Regulated by: MYC	9	1.3	-2.9	-1.3
TRR01580	Regulated by: ZNF382	3	0.43	-2.9	-1.3
TRR00484	Regulated by: HIF1A	8	1.1	-2.7	-1.1
TRR00075	Regulated by: BRCA1	6	0.85	-2.6	-1
TRR01277	Regulated by: STAT3	10	1.4	-2.3	-0.84
TRR01061	Regulated by: PPARD	3	0.43	-2.3	-0.8
TRR01062	Regulated by: PPARG	6	0.85	-2	-0.63

## Sheet: SDT6
Supplemental Data Table 10: Targeted analysis of NuRD complex proteins differentially regulated in shB56a total proteomics
Protein	p-value	Log2FC
Chd3	0.00832243	-0.56
Chd4	0.977345	0.02
Gatad2a	0.0273998	0.52
Gatad2b	0.160025	0.27
Hdac1	0.742123	0.03
Hdac2	0.000164624	1.47
Mbd2	0.175834	0.38
Mbd3	0.00114682	0.45
Mta1	0.000351175	0.97
Mta2	0.0420988	0.21
Mta3	0.0600369	0.23
Rbbp4	0.494629	0.16
Rbbp7	0.013673	0.67

## Sheet: SDT7
Supplementary Data Table 6: Phosphoproteomics data up and downregulated p<0.05 and <-1Log2FC, >1Log2FC
Accession Number	Description	Phosphosites	p-value	Log2FC
P08670	Vimentin OS=Homo sapiens OX=9606 GN=VIM PE=1 SV=4	P08670 1xPhospho [S25(100)]	0.00229033	6.1
Q13523	Serine/threonine-protein kinase PRP4 homolog OS=Homo sapiens OX=9606 GN=PRPF4B PE=1 SV=3	Q13523 2xPhospho [S87(100); S93(100)]	0.000300599	5.85
P52926	High mobility group protein HMGI-C OS=Homo sapiens OX=9606 GN=HMGA2 PE=1 SV=1	P52926 1xPhospho [S101(99.4)]	3.45754e-07	5.38
P08670	Vimentin OS=Homo sapiens OX=9606 GN=VIM PE=1 SV=4		0.000344307	5.38
Q8NCD3	Holliday junction recognition protein OS=Homo sapiens OX=9606 GN=HJURP PE=1 SV=2		0.00245638	5.37
P08670	Vimentin OS=Homo sapiens OX=9606 GN=VIM PE=1 SV=4	P08670 1xPhospho [S214(100)]	0.00684817	5.22
P52926	High mobility group protein HMGI-C OS=Homo sapiens OX=9606 GN=HMGA2 PE=1 SV=1	P52926 1xPhospho [S44(100)]	6.02079e-05	5.15
Q14315	Filamin-C OS=Homo sapiens OX=9606 GN=FLNC PE=1 SV=3	Q14315 1xPhospho [S2233(100)]	2.19911e-05	5.14
P52926	High mobility group protein HMGI-C OS=Homo sapiens OX=9606 GN=HMGA2 PE=1 SV=1	P52926 2xPhospho [S102(99.8); T/S]	0.00898082	4.95
A0A1B0GVD3	Protein lin-28 homolog B OS=Homo sapiens OX=9606 GN=LIN28B PE=1 SV=1	A0A1B0GVD3 1xPhospho [S229(100)]	0.00495673	4.91
P08670	Vimentin OS=Homo sapiens OX=9606 GN=VIM PE=1 SV=4		9.94987e-05	4.68
O43290	U4/U6.U5 tri-snRNP-associated protein 1 OS=Homo sapiens OX=9606 GN=SART1 PE=1 SV=1	O43290 2xPhospho [S474(100); S486(100)]	8.54714e-07	4.35
P52926	High mobility group protein HMGI-C OS=Homo sapiens OX=9606 GN=HMGA2 PE=1 SV=1	P52926 3xPhospho [S101(99.3); S102(99.3); S105(100)]	1.25416e-06	4.28
P08670	Vimentin OS=Homo sapiens OX=9606 GN=VIM PE=1 SV=4	P08670 1xPhospho [S7(100)]	5.53053e-05	4.25
Q16799	Reticulon-1 OS=Homo sapiens OX=9606 GN=RTN1 PE=1 SV=1	Q16799 2xPhospho [S350(100); S352(100)]	0.0108841	4.06
A0A075B7B1	Desmuslin, isoform CRA_a OS=Homo sapiens OX=9606 GN=SYNM PE=1 SV=1	A0A075B7B1 2xPhospho [S1044(100); S1049(100)]	0.000144821	4.04
Q92797	Symplekin OS=Homo sapiens OX=9606 GN=SYMPK PE=1 SV=2	Q92797 3xPhospho [S1243(100); T1257(100); S1259(100)]	2.03959e-05	4.02
B1AN62	Nicotinamide/nicotinic acid mononucleotide adenylyltransferase 1 OS=Homo sapiens OX=9606 GN=NMNAT1 PE=1 SV=1	B1AN62 1xPhospho [S117(100)]	0.00180087	3.97
O43290	U4/U6.U5 tri-snRNP-associated protein 1 OS=Homo sapiens OX=9606 GN=SART1 PE=1 SV=1	O43290 2xPhospho [S474(100); S486(100)]	0.000713289	3.97
P08670	Vimentin OS=Homo sapiens OX=9606 GN=VIM PE=1 SV=4	P08670 1xPhospho [S56(99.7)]	0.000618617	3.94
E9PRZ1	Protein SAAL1 OS=Homo sapiens OX=9606 GN=SAAL1 PE=1 SV=1	E9PRZ1 1xPhospho [S6(100)]	0.00597055	3.93
P08670	Vimentin OS=Homo sapiens OX=9606 GN=VIM PE=1 SV=4	P08670 1xPhospho [S73(100)]	0.00170502	3.9
A0A0A0MQW0	Myelin expression factor 2 OS=Homo sapiens OX=9606 GN=MYEF2 PE=1 SV=1	A0A0A0MQW0 1xPhospho [S17(100)]	0.000278186	3.89
Q93074	Mediator of RNA polymerase II transcription subunit 12 OS=Homo sapiens OX=9606 GN=MED12 PE=1 SV=4	Q93074 2xPhospho [S698(100); S700(100)]	0.000260603	3.88
Q16799	Reticulon-1 OS=Homo sapiens OX=9606 GN=RTN1 PE=1 SV=1	Q16799 1xPhospho [S352(99.8)]	1.8183e-06	3.78
P08670	Vimentin OS=Homo sapiens OX=9606 GN=VIM PE=1 SV=4	P08670 1xPhospho [S430(100)]	2.79716e-06	3.74
Q02952	A-kinase anchor protein 12 OS=Homo sapiens OX=9606 GN=AKAP12 PE=1 SV=4	Q02952 1xPhospho [S514(100)]	1.02797e-05	3.73
E5RJF9	GTP-binding protein GEM (Fragment) OS=Homo sapiens OX=9606 GN=GEM PE=1 SV=1	E5RJF9 1xPhospho [S23(100)]	0.00841417	3.65
H0Y8K6	Hydroxymethylglutaryl-CoA reductase (NADPH) (Fragment) OS=Homo sapiens OX=9606 GN=HMGCR PE=1 SV=1	H0Y8K6 1xPhospho [S149(100)]	0.0372553	3.65
Q02952	A-kinase anchor protein 12 OS=Homo sapiens OX=9606 GN=AKAP12 PE=1 SV=4	Q02952 2xPhospho [S696(100); S698(100)]	0.0292714	3.61
Q02952	A-kinase anchor protein 12 OS=Homo sapiens OX=9606 GN=AKAP12 PE=1 SV=4	Q02952 1xPhospho [S612(100)]	0.000263591	3.59
Q02952	A-kinase anchor protein 12 OS=Homo sapiens OX=9606 GN=AKAP12 PE=1 SV=4	Q02952 1xPhospho [S371(100)]	0.0145033	3.59
P30989	Neurotensin receptor type 1 OS=Homo sapiens OX=9606 GN=NTSR1 PE=1 SV=2	P30989 1xPhospho [S401(100)]	0.0111282	3.57
Q9NZM3	Intersectin-2 OS=Homo sapiens OX=9606 GN=ITSN2 PE=1 SV=3	Q9NZM3 1xPhospho [S889(99.4)]	0.0489552	3.52
P52926	High mobility group protein HMGI-C OS=Homo sapiens OX=9606 GN=HMGA2 PE=1 SV=1	P52926 1xPhospho [S44(100)]	0.000188809	3.48
P46013	Proliferation marker protein Ki-67 OS=Homo sapiens OX=9606 GN=MKI67 PE=1 SV=2	P46013 1xPhospho [S2105(100)]	0.00392716	3.45
Q92797	Symplekin OS=Homo sapiens OX=9606 GN=SYMPK PE=1 SV=2	Q92797 2xPhospho [T1257(98.6); S1259(100)]	0.00753514	3.45
Q76FK4	Nucleolar protein 8 OS=Homo sapiens OX=9606 GN=NOL8 PE=1 SV=1	Q76FK4 1xPhospho [S365(100)]	0.0123657	3.43
E7EVJ4	Double-stranded RNA-binding protein Staufen homolog 2 OS=Homo sapiens OX=9606 GN=STAU2 PE=1 SV=1	E7EVJ4 2xPhospho [T488(99.6); S492(100)]	0.000690916	3.43
O94854	Uncharacterized protein KIAA0754 OS=Homo sapiens OX=9606 GN=KIAA0754 PE=2 SV=4	O94854 1xPhospho [S77(100)]	0.000363133	3.41
P62995	Transformer-2 protein homolog beta OS=Homo sapiens OX=9606 GN=TRA2B PE=1 SV=1	P62995 1xPhospho [T33(100)]	0.0303404	3.39
Q02952	A-kinase anchor protein 12 OS=Homo sapiens OX=9606 GN=AKAP12 PE=1 SV=4	Q02952 1xPhospho [S1331(100)]	0.0111086	3.33
O94826	Mitochondrial import receptor subunit TOM70 OS=Homo sapiens OX=9606 GN=TOMM70 PE=1 SV=1	O94826 2xPhospho [S91(100); S110(100)]	0.00612987	3.32
Q93074	Mediator of RNA polymerase II transcription subunit 12 OS=Homo sapiens OX=9606 GN=MED12 PE=1 SV=4	Q93074 1xPhospho [S698(100)]	0.00049485	3.31
Q86T24	Transcriptional regulator Kaiso OS=Homo sapiens OX=9606 GN=ZBTB33 PE=1 SV=2	Q86T24 1xPhospho [S188(100)]	4.89704e-05	3.29
Q96QD8	Sodium-coupled neutral amino acid transporter 2 OS=Homo sapiens OX=9606 GN=SLC38A2 PE=1 SV=2		0.00029007	3.26
O95817	BAG family molecular chaperone regulator 3 OS=Homo sapiens OX=9606 GN=BAG3 PE=1 SV=3	O95817 2xPhospho [T285(99.5); S289(99.5)]	0.0148991	3.25
A0A7P0Z436	WD repeat-containing protein 62 OS=Homo sapiens OX=9606 GN=WDR62 PE=1 SV=1	A0A7P0Z436 1xPhospho [S49(100)]	0.00349393	3.24
A0A087WVZ6	Protein kinase C-binding protein 1 OS=Homo sapiens OX=9606 GN=ZMYND8 PE=1 SV=2	A0A087WVZ6 3xPhospho [S455(100); S457(100); S460(100)]	0.0433027	3.19
Q16352	Alpha-internexin OS=Homo sapiens OX=9606 GN=INA PE=1 SV=2	Q16352 1xPhospho [S30(100)]	0.00033909	3.18
Q9NPR2	Semaphorin-4B OS=Homo sapiens OX=9606 GN=SEMA4B PE=1 SV=4	Q9NPR2 1xPhospho [S793(100)]	0.00130751	3.16
Q12888	TP53-binding protein 1 OS=Homo sapiens OX=9606 GN=TP53BP1 PE=1 SV=2	Q12888 1xPhospho [S265(100)]	8.94403e-05	3.16
Q92797	Symplekin OS=Homo sapiens OX=9606 GN=SYMPK PE=1 SV=2	Q92797 1xPhospho [S1243(100)]	0.0069042	3.15
Q8IVF2	Protein AHNAK2 OS=Homo sapiens OX=9606 GN=AHNAK2 PE=1 SV=2	Q8IVF2 1xPhospho [S4419(99.4)]	0.0392065	3.13
Q02952	A-kinase anchor protein 12 OS=Homo sapiens OX=9606 GN=AKAP12 PE=1 SV=4	Q02952 1xPhospho [S627(100)]	0.0003256	3.13
Q5TZA2	Rootletin OS=Homo sapiens OX=9606 GN=CROCC PE=1 SV=2	Q5TZA2 2xPhospho [S1451(100); S1460(100)]	0.00151121	3.13
Q07666	KH domain-containing, RNA-binding, signal transduction-associated protein 1 OS=Homo sapiens OX=9606 GN=KHDRBS1 PE=1 SV=1	Q07666 1xPhospho [S20(100)]	0.0427345	3.13
Q63HR2	Tensin-2 OS=Homo sapiens OX=9606 GN=TNS2 PE=1 SV=2	Q63HR2 1xPhospho [S931(100)]	0.00157579	3.13
P30989	Neurotensin receptor type 1 OS=Homo sapiens OX=9606 GN=NTSR1 PE=1 SV=2	P30989 2xPhospho [S401(100); S404(100)]	0.000377256	3.12
Q96DF8	Splicing factor ESS-2 homolog OS=Homo sapiens OX=9606 GN=ESS2 PE=1 SV=1	Q96DF8 2xPhospho [S391(100); S395(100)]	0.0145142	3.1
E9PK52	Band 4.1-like protein 2 OS=Homo sapiens OX=9606 GN=EPB41L2 PE=1 SV=1		0.00403622	3.09
Q96DF8	Splicing factor ESS-2 homolog OS=Homo sapiens OX=9606 GN=ESS2 PE=1 SV=1	Q96DF8 2xPhospho [T419(100); S421(100)]	0.0182949	3.08
Q14676	Mediator of DNA damage checkpoint protein 1 OS=Homo sapiens OX=9606 GN=MDC1 PE=1 SV=3	Q14676 2xPhospho [S299(99.4); T/S]	0.00147618	3.08
P38432	Coilin OS=Homo sapiens OX=9606 GN=COIL PE=1 SV=1	P38432 2xPhospho [S301(100); T303(100)]	0.00656343	3.05
Q9NWQ4	G patch domain-containing protein 2-like OS=Homo sapiens OX=9606 GN=GPATCH2L PE=1 SV=3	Q9NWQ4 1xPhospho [S447(100)]	0.000674417	3.05
A0A2R8YFX5	Neuron navigator 3 OS=Homo sapiens OX=9606 GN=NAV3 PE=1 SV=1		0.0488728	3.04
E9PK52	Band 4.1-like protein 2 OS=Homo sapiens OX=9606 GN=EPB41L2 PE=1 SV=1		0.00625863	3.03
Q8IVF2	Protein AHNAK2 OS=Homo sapiens OX=9606 GN=AHNAK2 PE=1 SV=2	Q8IVF2 1xPhospho [S3408(100)]	0.00419366	3.02
P17096	High mobility group protein HMG-I/HMG-Y OS=Homo sapiens OX=9606 GN=HMGA1 PE=1 SV=3	P17096 1xPhospho [S9(100)]	0.000267813	3.02
E9PPY3	Ribosomal RNA-processing protein 8 OS=Homo sapiens OX=9606 GN=RRP8 PE=1 SV=1	E9PPY3 2xPhospho [S62(100); S64(100)]	0.00690543	3.01
O43166	Signal-induced proliferation-associated 1-like protein 1 OS=Homo sapiens OX=9606 GN=SIPA1L1 PE=1 SV=4		0.00791485	3.01
P13639	Elongation factor 2 OS=Homo sapiens OX=9606 GN=EEF2 PE=1 SV=4	P13639 1xPhospho [T57(100)]	0.00380654	3
O00629	Importin subunit alpha-3 OS=Homo sapiens OX=9606 GN=KPNA4 PE=1 SV=1	O00629 1xPhospho [S60(100)]	0.000279393	3
P43358	Melanoma-associated antigen 4 OS=Homo sapiens OX=9606 GN=MAGEA4 PE=1 SV=2	P43358 2xPhospho [S89(99.4); S90(100)]	0.00066938	2.93
Q92769	Histone deacetylase 2 OS=Homo sapiens OX=9606 GN=HDAC2 PE=1 SV=2	Q92769 2xPhospho [S422(100); S424(100)]	0.00108752	2.92
Q86UE4	Protein LYRIC OS=Homo sapiens OX=9606 GN=MTDH PE=1 SV=2	Q86UE4 1xPhospho [S568(100)]	0.00497144	2.92
O60292	Signal-induced proliferation-associated 1-like protein 3 OS=Homo sapiens OX=9606 GN=SIPA1L3 PE=1 SV=3		0.0423542	2.92
Q92797	Symplekin OS=Homo sapiens OX=9606 GN=SYMPK PE=1 SV=2	Q92797 2xPhospho [T1257(100); S1259(100)]	0.00110054	2.91
Q9UKE5	TRAF2 and NCK-interacting protein kinase OS=Homo sapiens OX=9606 GN=TNIK PE=1 SV=1	Q9UKE5 1xPhospho [S769(100)]	2.52637e-05	2.87
Q96C19	EF-hand domain-containing protein D2 OS=Homo sapiens OX=9606 GN=EFHD2 PE=1 SV=1	Q96C19 1xPhospho [S74(99.7)]	0.00117655	2.85
Q14676	Mediator of DNA damage checkpoint protein 1 OS=Homo sapiens OX=9606 GN=MDC1 PE=1 SV=3	Q14676 2xPhospho [T1403(100); S/T]	0.0112344	2.84
Q14676	Mediator of DNA damage checkpoint protein 1 OS=Homo sapiens OX=9606 GN=MDC1 PE=1 SV=3	Q14676 1xPhospho [S793(100)]	0.0169714	2.82
Q86WB0	Nuclear-interacting partner of ALK OS=Homo sapiens OX=9606 GN=ZC3HC1 PE=1 SV=1	Q86WB0 3xPhospho [S370(98.6); S/T]	0.00732866	2.82
Q02952	A-kinase anchor protein 12 OS=Homo sapiens OX=9606 GN=AKAP12 PE=1 SV=4	Q02952 3xPhospho [S696(100); S697(100); S698(100)]	0.00215669	2.8
P15407	Fos-related antigen 1 OS=Homo sapiens OX=9606 GN=FOSL1 PE=1 SV=1	P15407 3xPhospho [S252(97.5); S/T]	0.0237953	2.8
Q14676	Mediator of DNA damage checkpoint protein 1 OS=Homo sapiens OX=9606 GN=MDC1 PE=1 SV=3	Q14676 2xPhospho [S376(100); T378(100)]	0.00159474	2.8
A0A087WVZ6	Protein kinase C-binding protein 1 OS=Homo sapiens OX=9606 GN=ZMYND8 PE=1 SV=2	A0A087WVZ6 2xPhospho [S455(100); S457(100)]	0.0220805	2.8
Q86WB0	Nuclear-interacting partner of ALK OS=Homo sapiens OX=9606 GN=ZC3HC1 PE=1 SV=1	Q86WB0 3xPhospho [S370(100); S/T]	0.00169242	2.78
H7C127	Bromodomain-containing protein 8 (Fragment) OS=Homo sapiens OX=9606 GN=BRD8 PE=1 SV=1	H7C127 2xPhospho [T259(100); S263(100)]	0.00487166	2.77
Q86VM9	Zinc finger CCCH domain-containing protein 18 OS=Homo sapiens OX=9606 GN=ZC3H18 PE=1 SV=2	Q86VM9 2xPhospho [S852(99.3); S857(100)]	0.00310316	2.77
H7C3I4	Disintegrin and metalloproteinase domain-containing protein 22 OS=Homo sapiens OX=9606 GN=ADAM22 PE=1 SV=2	H7C3I4 1xPhospho [S863(99.4)]	0.00557965	2.76
Q9UJX2	Cell division cycle protein 23 homolog OS=Homo sapiens OX=9606 GN=CDC23 PE=1 SV=3	Q9UJX2 2xPhospho [S588(100); S594(99.7)]	0.014595	2.75
Q7Z460	CLIP-associating protein 1 OS=Homo sapiens OX=9606 GN=CLASP1 PE=1 SV=1		6.65517e-05	2.75
P55197	Protein AF-10 OS=Homo sapiens OX=9606 GN=MLLT10 PE=1 SV=2	P55197 3xPhospho [S684(100); S686(100); S689(100)]	0.0023997	2.75
Q02952	A-kinase anchor protein 12 OS=Homo sapiens OX=9606 GN=AKAP12 PE=1 SV=4	Q02952 2xPhospho [S627(100); S629(100)]	0.00330529	2.74
A0A075B784	Ubiquitin carboxyl-terminal hydrolase OS=Homo sapiens OX=9606 GN=USP36 PE=1 SV=1	A0A075B784 1xPhospho [S742(100)]	0.0152916	2.74
Q9UK61	Protein TASOR OS=Homo sapiens OX=9606 GN=TASOR PE=1 SV=3	Q9UK61 2xPhospho [S971(99.5); S979(100)]	9.00376e-05	2.72
Q14676	Mediator of DNA damage checkpoint protein 1 OS=Homo sapiens OX=9606 GN=MDC1 PE=1 SV=3	Q14676 2xPhospho [S453(100); T455(100)]	0.00156839	2.71
Q9BYD2	39S ribosomal protein L9, mitochondrial OS=Homo sapiens OX=9606 GN=MRPL9 PE=1 SV=2	Q9BYD2 1xPhospho [S264(100)]	0.0159316	2.71
Q9NQS7	Inner centromere protein OS=Homo sapiens OX=9606 GN=INCENP PE=1 SV=3	Q9NQS7 3xPhospho [S263(100); S269(100); S275(100)]	0.0235811	2.7
Q96PD2	Discoidin, CUB and LCCL domain-containing protein 2 OS=Homo sapiens OX=9606 GN=DCBLD2 PE=1 SV=1	Q96PD2 1xPhospho [S724(100)]	0.000705651	2.69
Q03164	Histone-lysine N-methyltransferase 2A OS=Homo sapiens OX=9606 GN=KMT2A PE=1 SV=5	Q03164 1xPhospho [S2938(100)]	0.00192969	2.69
Q86VM9	Zinc finger CCCH domain-containing protein 18 OS=Homo sapiens OX=9606 GN=ZC3H18 PE=1 SV=2		0.0153128	2.69
Q02952	A-kinase anchor protein 12 OS=Homo sapiens OX=9606 GN=AKAP12 PE=1 SV=4	Q02952 1xPhospho [S1395(100)]	1.44443e-05	2.67
Q9H6F5	Coiled-coil domain-containing protein 86 OS=Homo sapiens OX=9606 GN=CCDC86 PE=1 SV=1	Q9H6F5 2xPhospho [S18(100); S21(99.2)]	0.00335885	2.67
O43166	Signal-induced proliferation-associated 1-like protein 1 OS=Homo sapiens OX=9606 GN=SIPA1L1 PE=1 SV=4	O43166 2xPhospho [S1549(100); S1554(100)]	0.000187794	2.67
A0A3B3IS71	Retinoblastoma-associated protein OS=Homo sapiens OX=9606 GN=RB1 PE=1 SV=1	A0A3B3IS71 2xPhospho [S788(100); S795(99.4)]	0.00996008	2.66
Q92769	Histone deacetylase 2 OS=Homo sapiens OX=9606 GN=HDAC2 PE=1 SV=2	Q92769 2xPhospho [S422(100); S424(100)]	0.000509112	2.65
Q96P16	Regulation of nuclear pre-mRNA domain-containing protein 1A OS=Homo sapiens OX=9606 GN=RPRD1A PE=1 SV=1	Q96P16 1xPhospho [S156(100)]	0.0271191	2.65
Q86Y82	Syntaxin-12 OS=Homo sapiens OX=9606 GN=STX12 PE=1 SV=1	Q86Y82 2xPhospho [S139(100); S142(100)]	0.0218725	2.65
Q02952	A-kinase anchor protein 12 OS=Homo sapiens OX=9606 GN=AKAP12 PE=1 SV=4	Q02952 1xPhospho [S371(100)]	0.0166326	2.64
P43358	Melanoma-associated antigen 4 OS=Homo sapiens OX=9606 GN=MAGEA4 PE=1 SV=2	P43358 1xPhospho [S99(100)]	0.000890373	2.64
M0QXD6	Transcription initiation factor IIF subunit alpha (Fragment) OS=Homo sapiens OX=9606 GN=GTF2F1 PE=1 SV=1	M0QXD6 2xPhospho [S301(100); T305(100)]	0.00766765	2.63
Q02952	A-kinase anchor protein 12 OS=Homo sapiens OX=9606 GN=AKAP12 PE=1 SV=4	Q02952 2xPhospho [S627(100); S629(100)]	0.00783074	2.6
Q9NXH8	Torsin-4A OS=Homo sapiens OX=9606 GN=TOR4A PE=1 SV=2	Q9NXH8 1xPhospho [S63(99)]	0.00604415	2.6
A0A2R8YFS5	RNA helicase OS=Homo sapiens OX=9606 GN=DDX3X PE=1 SV=1	A0A2R8YFS5 1xPhospho [S90(99.7)]	0.00505574	2.59
P13639	Elongation factor 2 OS=Homo sapiens OX=9606 GN=EEF2 PE=1 SV=4	P13639 1xPhospho [T57(100)]	0.0437701	2.58
Q9UQC2	GRB2-associated-binding protein 2 OS=Homo sapiens OX=9606 GN=GAB2 PE=1 SV=1	Q9UQC2 1xPhospho [S210(100)]	0.0119858	2.58
B4DP61	Survival motor neuron protein OS=Homo sapiens OX=9606 GN=SMN1 PE=1 SV=1	B4DP61 3xPhospho [T25(100); S28(100); S31(100)]	0.000844259	2.58
F8W6I7	Helix-destabilizing protein OS=Homo sapiens OX=9606 GN=HNRNPA1 PE=1 SV=2	F8W6I7 1xPhospho [S298(100)]	0.00458098	2.57
Q9P0P8	Mitochondrial transcription rescue factor 1 OS=Homo sapiens OX=9606 GN=MTRES1 PE=1 SV=1	Q9P0P8 2xPhospho [S106(100); S116(98.2)]	0.00567863	2.57
Q96T23	Remodeling and spacing factor 1 OS=Homo sapiens OX=9606 GN=RSF1 PE=1 SV=2	Q96T23 2xPhospho [S622(98.9); S629(98.9)]	0.0137818	2.57
O00635	E3 ubiquitin-protein ligase TRIM38 OS=Homo sapiens OX=9606 GN=TRIM38 PE=1 SV=1	O00635 1xPhospho [S240(100)]	0.00356655	2.57
Q5T200	Zinc finger CCCH domain-containing protein 13 OS=Homo sapiens OX=9606 GN=ZC3H13 PE=1 SV=1	Q5T200 2xPhospho [S875(100); S877(100)]	0.00433139	2.57
A2AJT9	BCLAF1 and THRAP3 family member 3 OS=Homo sapiens OX=9606 GN=BCLAF3 PE=1 SV=1	A2AJT9 2xPhospho [S15(100); S17(100)]	0.007679	2.56
Q9C086	INO80 complex subunit B OS=Homo sapiens OX=9606 GN=INO80B PE=1 SV=2	Q9C086 2xPhospho [S130(100); S132(100)]	0.00662232	2.56
Q9UKE5	TRAF2 and NCK-interacting protein kinase OS=Homo sapiens OX=9606 GN=TNIK PE=1 SV=1	Q9UKE5 1xPhospho [S680(100)]	0.00190604	2.56
P35568	Insulin receptor substrate 1 OS=Homo sapiens OX=9606 GN=IRS1 PE=1 SV=1	P35568 2xPhospho [S329(99.2); S348(100)]	0.0147813	2.55
Q14676	Mediator of DNA damage checkpoint protein 1 OS=Homo sapiens OX=9606 GN=MDC1 PE=1 SV=3	Q14676 1xPhospho [S168(100)]	0.00469064	2.55
Q14676	Mediator of DNA damage checkpoint protein 1 OS=Homo sapiens OX=9606 GN=MDC1 PE=1 SV=3	Q14676 1xPhospho [S505(99.4)]	0.00323937	2.55
Q02952	A-kinase anchor protein 12 OS=Homo sapiens OX=9606 GN=AKAP12 PE=1 SV=4	Q02952 2xPhospho [S627(100); S629(100)]	0.0288824	2.54
P49792; Q99666	E3 SUMO-protein ligase RanBP2 OS=Homo sapiens OX=9606 GN=RANBP2 PE=1 SV=2 RANBP2-like and GRIP domain-containing protein 5/6 OS=Homo sapiens OX=9606 GN=RGPD5 PE=1 SV=3	P49792 3xPhospho [S2457(99.4); T2458(100); S2462(100)]; Q99666 3xPhospho [S1481(99.4); T1482(100); S1486(100)]	0.00321749	2.54
Q86VM9	Zinc finger CCCH domain-containing protein 18 OS=Homo sapiens OX=9606 GN=ZC3H18 PE=1 SV=2	Q86VM9 2xPhospho [S117(100); S118(100)]	0.00216236	2.53
P16104	Histone H2AX OS=Homo sapiens OX=9606 GN=H2AX PE=1 SV=2	P16104 1xPhospho [S122(100)]	0.0073122	2.52
Q86WB0	Nuclear-interacting partner of ALK OS=Homo sapiens OX=9606 GN=ZC3HC1 PE=1 SV=1	Q86WB0 2xPhospho [S359(99); S370(99.5)]	0.00222212	2.52
Q96JM3	Chromosome alignment-maintaining phosphoprotein 1 OS=Homo sapiens OX=9606 GN=CHAMP1 PE=1 SV=2	Q96JM3 1xPhospho [S416(100)]	0.0456307	2.51
P15407	Fos-related antigen 1 OS=Homo sapiens OX=9606 GN=FOSL1 PE=1 SV=1	P15407 1xPhospho [S101(100)]	0.00189617	2.51
Q96E09	PPP2R1A-PPP2R2A-interacting phosphatase regulator 1 OS=Homo sapiens OX=9606 GN=PABIR1 PE=1 SV=1	Q96E09 2xPhospho [S143(100); S147(100)]	0.00156143	2.51
Q13111	Chromatin assembly factor 1 subunit A OS=Homo sapiens OX=9606 GN=CHAF1A PE=1 SV=3	Q13111 1xPhospho [S65(100)]	0.0272015	2.5
Q15365	Poly(rC)-binding protein 1 OS=Homo sapiens OX=9606 GN=PCBP1 PE=1 SV=2		0.0235483	2.5
Q14195	Dihydropyrimidinase-related protein 3 OS=Homo sapiens OX=9606 GN=DPYSL3 PE=1 SV=1	Q14195 1xPhospho [S522(100)]	0.0314368	2.47
H3BUF6	Ataxin-2-like protein OS=Homo sapiens OX=9606 GN=ATXN2L PE=1 SV=1	H3BUF6 1xPhospho [S690(100)]	0.0193189	2.46
A0A0A0MRM9	Nucleolar and coiled-body phosphoprotein 1 (Fragment) OS=Homo sapiens OX=9606 GN=NOLC1 PE=1 SV=1	A0A0A0MRM9 1xPhospho [S632(99.7)]	0.0273342	2.46
Q96QD8	Sodium-coupled neutral amino acid transporter 2 OS=Homo sapiens OX=9606 GN=SLC38A2 PE=1 SV=2	Q96QD8 1xPhospho [Y41(99.6)]	0.00103816	2.45
O94854	Uncharacterized protein KIAA0754 OS=Homo sapiens OX=9606 GN=KIAA0754 PE=2 SV=4	O94854 1xPhospho [S25(100)]	0.000424918	2.44
A0A0G2JHC2	PPP1R18 OS=Homo sapiens OX=9606 GN=PPP1R18 PE=1 SV=1	A0A0G2JHC2 1xPhospho [S125(100)]	0.00425288	2.44
F8WDB4	Leucine-rich repeat and WD repeat-containing protein 1 (Fragment) OS=Homo sapiens OX=9606 GN=LRWD1 PE=1 SV=2	F8WDB4 2xPhospho [S99(99.4); S107(100)]	0.000846066	2.43
Q14676	Mediator of DNA damage checkpoint protein 1 OS=Homo sapiens OX=9606 GN=MDC1 PE=1 SV=3	Q14676 2xPhospho [S495(100); S498(100)]	0.0214979	2.43
E7EVJ4	Double-stranded RNA-binding protein Staufen homolog 2 OS=Homo sapiens OX=9606 GN=STAU2 PE=1 SV=1		0.00514448	2.43
P08670	Vimentin OS=Homo sapiens OX=9606 GN=VIM PE=1 SV=4	P08670 1xPhospho [S325(100)]	0.000116894	2.43
Q92797	Symplekin OS=Homo sapiens OX=9606 GN=SYMPK PE=1 SV=2	Q92797 3xPhospho [S1243(100); T1257(100); S1259(100)]	0.000435433	2.42
Q7L9B9	Endonuclease/exonuclease/phosphatase family domain-containing protein 1 OS=Homo sapiens OX=9606 GN=EEPD1 PE=1 SV=2	Q7L9B9 1xPhospho [S173(100)]	0.000814098	2.41
Q9H6F5	Coiled-coil domain-containing protein 86 OS=Homo sapiens OX=9606 GN=CCDC86 PE=1 SV=1	Q9H6F5 3xPhospho [S102(100); S110(100); S113(100)]	0.00211075	2.4
Q00839	Heterogeneous nuclear ribonucleoprotein U OS=Homo sapiens OX=9606 GN=HNRNPU PE=1 SV=6	Q00839 1xPhospho [S271(100)]	0.035887	2.4
Q9NU22	Midasin OS=Homo sapiens OX=9606 GN=MDN1 PE=1 SV=2	Q9NU22 1xPhospho [S4538(100)]	0.00555939	2.4
P46013	Proliferation marker protein Ki-67 OS=Homo sapiens OX=9606 GN=MKI67 PE=1 SV=2	P46013 2xPhospho [S1131(100); T1139(100)]	0.002396	2.4
Q13884	Beta-1-syntrophin OS=Homo sapiens OX=9606 GN=SNTB1 PE=1 SV=3	Q13884 1xPhospho [S219(100)]	7.64299e-05	2.4
Q16629	Serine/arginine-rich splicing factor 7 OS=Homo sapiens OX=9606 GN=SRSF7 PE=1 SV=1	Q16629 2xPhospho [S192(100); S194(100)]	0.00225998	2.4
E7EVJ4	Double-stranded RNA-binding protein Staufen homolog 2 OS=Homo sapiens OX=9606 GN=STAU2 PE=1 SV=1	E7EVJ4 3xPhospho [S486(99.2); T488(100); S492(100)]	0.000103998	2.4
Q3V6T2	Girdin OS=Homo sapiens OX=9606 GN=CCDC88A PE=1 SV=2	Q3V6T2 1xPhospho [S1675(99.7)]	0.0289051	2.39
Q99569	Plakophilin-4 OS=Homo sapiens OX=9606 GN=PKP4 PE=1 SV=2	Q99569 2xPhospho [S276(100); S281(99)]	0.0148166	2.39
P61006	Ras-related protein Rab-8A OS=Homo sapiens OX=9606 GN=RAB8A PE=1 SV=1	P61006 2xPhospho [S181(100); S185(100)]	0.00135336	2.39
A0A7P0Z436	WD repeat-containing protein 62 OS=Homo sapiens OX=9606 GN=WDR62 PE=1 SV=1	A0A7P0Z436 2xPhospho [T936(100); S/T]	0.0287785	2.39
A0A804HJG7	CLIP-associating protein 2 OS=Homo sapiens OX=9606 GN=CLASP2 PE=1 SV=1	A0A804HJG7 2xPhospho [S758(100); S762(100)]	0.0446153	2.38
Q5UIP0	Telomere-associated protein RIF1 OS=Homo sapiens OX=9606 GN=RIF1 PE=1 SV=2	Q5UIP0 1xPhospho [S1162(100)]	0.0300127	2.38
Q96QD8	Sodium-coupled neutral amino acid transporter 2 OS=Homo sapiens OX=9606 GN=SLC38A2 PE=1 SV=2		0.00398143	2.37
P38398	Breast cancer type 1 susceptibility protein OS=Homo sapiens OX=9606 GN=BRCA1 PE=1 SV=2	P38398 3xPhospho [S1187(100); S1189(100); S1191(100)]	0.00510364	2.36
Q9H9A7	RecQ-mediated genome instability protein 1 OS=Homo sapiens OX=9606 GN=RMI1 PE=1 SV=3	Q9H9A7 2xPhospho [S292(100); S]	0.000372806	2.36
Q14160	Protein scribble homolog OS=Homo sapiens OX=9606 GN=SCRIB PE=1 SV=5	Q14160 3xPhospho [S1541(93.6); S1566(100); S/T]	0.006471	2.36
Q13111	Chromatin assembly factor 1 subunit A OS=Homo sapiens OX=9606 GN=CHAF1A PE=1 SV=3	Q13111 1xPhospho [S775(100)]	0.00594106	2.35
P15407	Fos-related antigen 1 OS=Homo sapiens OX=9606 GN=FOSL1 PE=1 SV=1	P15407 1xPhospho [T267(99.3)]	0.000999138	2.35
Q92576	PHD finger protein 3 OS=Homo sapiens OX=9606 GN=PHF3 PE=1 SV=3	Q92576 1xPhospho [S283(100)]	0.00166226	2.35
Q86VM9	Zinc finger CCCH domain-containing protein 18 OS=Homo sapiens OX=9606 GN=ZC3H18 PE=1 SV=2	Q86VM9 2xPhospho [S32(100); S34(100)]	0.000434585	2.35
Q9C086	INO80 complex subunit B OS=Homo sapiens OX=9606 GN=INO80B PE=1 SV=2	Q9C086 1xPhospho [S351(100)]	0.0027315	2.34
Q02952	A-kinase anchor protein 12 OS=Homo sapiens OX=9606 GN=AKAP12 PE=1 SV=4	Q02952 1xPhospho [S645(99.5)]	4.22695e-05	2.33
O43598	2'-deoxynucleoside 5'-phosphate N-hydrolase 1 OS=Homo sapiens OX=9606 GN=DNPH1 PE=1 SV=1	O43598 1xPhospho [S169(100)]	0.000595278	2.33
Q14676	Mediator of DNA damage checkpoint protein 1 OS=Homo sapiens OX=9606 GN=MDC1 PE=1 SV=3	Q14676 2xPhospho [S495(100); S498(100)]	0.0055318	2.33
A0A7P0P278	Histone-lysine N-methyltransferase NSD2 OS=Homo sapiens OX=9606 GN=NSD2 PE=1 SV=1	A0A7P0P278 3xPhospho [T110(100); T115(99.2); S121(100)]	0.0124378	2.33
P62995	Transformer-2 protein homolog beta OS=Homo sapiens OX=9606 GN=TRA2B PE=1 SV=1	P62995 3xPhospho [S83(100); S85(100); S87(100)]	0.00190293	2.33
Q86VM9	Zinc finger CCCH domain-containing protein 18 OS=Homo sapiens OX=9606 GN=ZC3H18 PE=1 SV=2	Q86VM9 1xPhospho [S534(100)]	0.00197437	2.32
O94854	Uncharacterized protein KIAA0754 OS=Homo sapiens OX=9606 GN=KIAA0754 PE=2 SV=4	O94854 1xPhospho [S666(100)]	1.56446e-05	2.31
Q7L2J0	7SK snRNA methylphosphate capping enzyme OS=Homo sapiens OX=9606 GN=MEPCE PE=1 SV=1	Q7L2J0 1xPhospho [S254(100)]	0.0113357	2.3
Q92692	Nectin-2 OS=Homo sapiens OX=9606 GN=NECTIN2 PE=1 SV=1		0.000192669	2.3
Q02952	A-kinase anchor protein 12 OS=Homo sapiens OX=9606 GN=AKAP12 PE=1 SV=4	Q02952 2xPhospho [S644(100); S645(99.4)]	0.0129285	2.29
Q02952	A-kinase anchor protein 12 OS=Homo sapiens OX=9606 GN=AKAP12 PE=1 SV=4	Q02952 1xPhospho [S483(100)]	0.00172333	2.29
Q5UIP0	Telomere-associated protein RIF1 OS=Homo sapiens OX=9606 GN=RIF1 PE=1 SV=2	Q5UIP0 1xPhospho [S2144(100)]	0.00522795	2.29
Q9NYV4	Cyclin-dependent kinase 12 OS=Homo sapiens OX=9606 GN=CDK12 PE=1 SV=2	Q9NYV4 3xPhospho [S341(100); S343(100); S345(100)]	0.00870888	2.28
P18583	Protein SON OS=Homo sapiens OX=9606 GN=SON PE=1 SV=4	P18583 3xPhospho [S1948(100); S1950(100); S1952(100)]	0.00143787	2.28
P38432	Coilin OS=Homo sapiens OX=9606 GN=COIL PE=1 SV=1	P38432 1xPhospho [T122(100)]	0.000301862	2.27
O75420	GRB10-interacting GYF protein 1 OS=Homo sapiens OX=9606 GN=GIGYF1 PE=1 SV=2	O75420 1xPhospho [S638(100)]	0.00345924	2.26
Q14676	Mediator of DNA damage checkpoint protein 1 OS=Homo sapiens OX=9606 GN=MDC1 PE=1 SV=3	Q14676 1xPhospho [S793(100)]	0.00388958	2.26
O60292	Signal-induced proliferation-associated 1-like protein 3 OS=Homo sapiens OX=9606 GN=SIPA1L3 PE=1 SV=3	O60292 1xPhospho [S1544(100)]	0.000499489	2.26
Q9NUQ3	Gamma-taxilin OS=Homo sapiens OX=9606 GN=TXLNG PE=1 SV=2	Q9NUQ3 1xPhospho [S105(100)]	0.00113018	2.26
Q02952	A-kinase anchor protein 12 OS=Homo sapiens OX=9606 GN=AKAP12 PE=1 SV=4	Q02952 2xPhospho [S627(100); S629(100)]	0.0466609	2.25
F8W6I7	Helix-destabilizing protein OS=Homo sapiens OX=9606 GN=HNRNPA1 PE=1 SV=2	F8W6I7 1xPhospho [S199(100)]	0.000771132	2.25
O75376	Nuclear receptor corepressor 1 OS=Homo sapiens OX=9606 GN=NCOR1 PE=1 SV=2	O75376 1xPhospho [S1472(100)]	0.0301896	2.25
O43166	Signal-induced proliferation-associated 1-like protein 1 OS=Homo sapiens OX=9606 GN=SIPA1L1 PE=1 SV=4	O43166 1xPhospho [S1528(100)]	0.0108429	2.25
Q9Y2W1	Thyroid hormone receptor-associated protein 3 OS=Homo sapiens OX=9606 GN=THRAP3 PE=1 SV=2	Q9Y2W1 2xPhospho [S53(100); S55(100)]	0.00607462	2.25
P35612	Beta-adducin OS=Homo sapiens OX=9606 GN=ADD2 PE=1 SV=3		0.0278933	2.24
Q13111	Chromatin assembly factor 1 subunit A OS=Homo sapiens OX=9606 GN=CHAF1A PE=1 SV=3	Q13111 1xPhospho [S141(100)]	0.0111041	2.24
Q15149; H0YDN1	Plectin OS=Homo sapiens OX=9606 GN=PLEC PE=1 SV=3 Plectin OS=Homo sapiens OX=9606 GN=PLEC PE=1 SV=9	Q15149 3xPhospho [S4613(100); S4622(99.2); S4626(100)]; H0YDN1 3xPhospho [S3376(100); S3385(99.2); S3389(100)]	0.0174237	2.24
Q16629	Serine/arginine-rich splicing factor 7 OS=Homo sapiens OX=9606 GN=SRSF7 PE=1 SV=1	Q16629 2xPhospho [S208(100); S209(100)]	0.0130647	2.24
H0YEA6	Mitochondrial fission regulator 2 (Fragment) OS=Homo sapiens OX=9606 GN=MTFR2 PE=1 SV=1	H0YEA6 1xPhospho [S29(100)]	0.000106039	2.23
Q13523	Serine/threonine-protein kinase PRP4 homolog OS=Homo sapiens OX=9606 GN=PRPF4B PE=1 SV=3	Q13523 2xPhospho [S366(100); S368(100)]	0.00326657	2.22
Q8N8V4	Ankyrin repeat and SAM domain-containing protein 4B OS=Homo sapiens OX=9606 GN=ANKS4B PE=1 SV=2	Q8N8V4 1xPhospho [S283(100)]	0.0485146	2.21
C9JJX6	Armadillo repeat protein deleted in velo-cardio-facial syndrome OS=Homo sapiens OX=9606 GN=ARVCF PE=1 SV=1	C9JJX6 1xPhospho [T573(100)]	0.00121364	2.21
Q9BRD0	BUD13 homolog OS=Homo sapiens OX=9606 GN=BUD13 PE=1 SV=1	Q9BRD0 1xPhospho [S358(100)]	0.0143488	2.21
O43166	Signal-induced proliferation-associated 1-like protein 1 OS=Homo sapiens OX=9606 GN=SIPA1L1 PE=1 SV=4	O43166 1xPhospho [S162(100)]	0.00874757	2.21
Q86VM9	Zinc finger CCCH domain-containing protein 18 OS=Homo sapiens OX=9606 GN=ZC3H18 PE=1 SV=2	Q86VM9 1xPhospho [S46(100)]	0.000582737	2.21
Q3V6T2	Girdin OS=Homo sapiens OX=9606 GN=CCDC88A PE=1 SV=2		0.00208857	2.2
A0A3B3ITT1	Ras-related protein Rab-12 OS=Homo sapiens OX=9606 GN=RAB12 PE=1 SV=1	A0A3B3ITT1 1xPhospho [S202(100)]	0.000270629	2.2
P18583	Protein SON OS=Homo sapiens OX=9606 GN=SON PE=1 SV=4	P18583 3xPhospho [S1948(100); S1952(99.4); S1954(99.4)]	0.0126245	2.2
Q12888	TP53-binding protein 1 OS=Homo sapiens OX=9606 GN=TP53BP1 PE=1 SV=2	Q12888 3xPhospho [S635(100); S639(100); S640(100)]	0.0102721	2.2
A0A3B3ITD8	Nuclear pore complex protein Nup98-Nup96 OS=Homo sapiens OX=9606 GN=NUP98 PE=1 SV=1	A0A3B3ITD8 1xPhospho [S1011(100)]	0.0122319	2.19
Q5VT52	Regulation of nuclear pre-mRNA domain-containing protein 2 OS=Homo sapiens OX=9606 GN=RPRD2 PE=1 SV=1	Q5VT52 1xPhospho [T723(100)]	0.0414767	2.19
Q9NXH9	tRNA (guanine(26)-N(2))-dimethyltransferase OS=Homo sapiens OX=9606 GN=TRMT1 PE=1 SV=1	Q9NXH9 1xPhospho [T646(100)]	0.000890683	2.19
Q5VUA4	Zinc finger protein 318 OS=Homo sapiens OX=9606 GN=ZNF318 PE=1 SV=2	Q5VUA4 1xPhospho [S2101(100)]	0.0299619	2.19
P16383	Intron Large complex component GCFC2 OS=Homo sapiens OX=9606 GN=GCFC2 PE=1 SV=2		0.00238573	2.18
A0A669KBI7	[Histone H3]-lysine(4) N-methyltransferase OS=Homo sapiens OX=9606 GN=KMT2B PE=1 SV=1	A0A669KBI7 1xPhospho [S2326(100)]	0.0118141	2.18
P08651	Nuclear factor 1 C-type OS=Homo sapiens OX=9606 GN=NFIC PE=1 SV=2	P08651 2xPhospho [S333(100); S339(99.4)]	0.00302101	2.17
P29590	Protein PML OS=Homo sapiens OX=9606 GN=PML PE=1 SV=3	P29590 1xPhospho [S480(100)]	0.00306316	2.17
Q15276	Rab GTPase-binding effector protein 1 OS=Homo sapiens OX=9606 GN=RABEP1 PE=1 SV=2	Q15276 2xPhospho [S407(99.5); S410(100)]	0.000520763	2.17
Q9H6Z4	Ran-binding protein 3 OS=Homo sapiens OX=9606 GN=RANBP3 PE=1 SV=1	Q9H6Z4 2xPhospho [S108(100); S/Y]	0.0379093	2.17
Q99961	Endophilin-A2 OS=Homo sapiens OX=9606 GN=SH3GL1 PE=1 SV=1		0.000373408	2.17
Q5T200	Zinc finger CCCH domain-containing protein 13 OS=Homo sapiens OX=9606 GN=ZC3H13 PE=1 SV=1	Q5T200 1xPhospho [S1366(100)]	0.0235004	2.17
Q86VM9	Zinc finger CCCH domain-containing protein 18 OS=Homo sapiens OX=9606 GN=ZC3H18 PE=1 SV=2		0.00153163	2.17
Q96T23	Remodeling and spacing factor 1 OS=Homo sapiens OX=9606 GN=RSF1 PE=1 SV=2	Q96T23 2xPhospho [T1305(100); S1310(100)]	0.000722825	2.16
Q5TZA2	Rootletin OS=Homo sapiens OX=9606 GN=CROCC PE=1 SV=2	Q5TZA2 2xPhospho [T492(99.1); S494(100)]	0.0140915	2.15
Q9NQS7	Inner centromere protein OS=Homo sapiens OX=9606 GN=INCENP PE=1 SV=3	Q9NQS7 1xPhospho [S275(100)]	0.0160145	2.15
A0A0R4J2F4	Interleukin-1 receptor-associated kinase 4 OS=Homo sapiens OX=9606 GN=IRAK4 PE=1 SV=1	A0A0R4J2F4 1xPhospho [S152(99.4)]	0.0249509	2.15
K7EPZ6	Methyl-CpG-binding domain protein 1 (Fragment) OS=Homo sapiens OX=9606 GN=MBD1 PE=1 SV=1	K7EPZ6 1xPhospho [S212(100)]	0.0147633	2.15
E9PHA2	Condensin complex subunit 2 OS=Homo sapiens OX=9606 GN=NCAPH PE=1 SV=1	E9PHA2 1xPhospho [S76(100)]	0.0149622	2.15
O75494	Serine/arginine-rich splicing factor 10 OS=Homo sapiens OX=9606 GN=SRSF10 PE=1 SV=1	O75494 2xPhospho [S158(100); S160(100)]	0.0409574	2.15
O60343	TBC1 domain family member 4 OS=Homo sapiens OX=9606 GN=TBC1D4 PE=1 SV=2	O60343 1xPhospho [S597(100)]	0.0111533	2.15
Q86VQ1	Glucocorticoid-induced transcript 1 protein OS=Homo sapiens OX=9606 GN=GLCCI1 PE=1 SV=1	Q86VQ1 2xPhospho [S105(100); S107(99.3)]	0.019985	2.14
Q03164	Histone-lysine N-methyltransferase 2A OS=Homo sapiens OX=9606 GN=KMT2A PE=1 SV=5	Q03164 2xPhospho [S3511(100); S3518(99.3)]	0.0379497	2.14
E9PHA2	Condensin complex subunit 2 OS=Homo sapiens OX=9606 GN=NCAPH PE=1 SV=1	E9PHA2 1xPhospho [S70(100)]	0.0133357	2.14
A0A7P0P278	Histone-lysine N-methyltransferase NSD2 OS=Homo sapiens OX=9606 GN=NSD2 PE=1 SV=1	A0A7P0P278 2xPhospho [T110(100); T115(99.6)]	0.0026928	2.14
Q96AD5	Patatin-like phospholipase domain-containing protein 2 OS=Homo sapiens OX=9606 GN=PNPLA2 PE=1 SV=1	Q96AD5 1xPhospho [S428(100)]	0.0030719	2.14
O60292	Signal-induced proliferation-associated 1-like protein 3 OS=Homo sapiens OX=9606 GN=SIPA1L3 PE=1 SV=3	O60292 1xPhospho [S1364(100)]	0.000310701	2.14
P05114	Non-histone chromosomal protein HMG-14 OS=Homo sapiens OX=9606 GN=HMGN1 PE=1 SV=3	P05114 1xPhospho [S89(100)]	0.0405885	2.13
J3KTL2	Serine/arginine-rich splicing factor 1 OS=Homo sapiens OX=9606 GN=SRSF1 PE=1 SV=1	J3KTL2 2xPhospho [S199(100); S205(100)]	0.0146761	2.13
Q8IVF2	Protein AHNAK2 OS=Homo sapiens OX=9606 GN=AHNAK2 PE=1 SV=2	Q8IVF2 2xPhospho [S294(100); T298(99.4)]	0.0016915	2.12
A0A669KBI7	[Histone H3]-lysine(4) N-methyltransferase OS=Homo sapiens OX=9606 GN=KMT2B PE=1 SV=1	A0A669KBI7 1xPhospho [S329(100)]	0.0029791	2.12
Q14676	Mediator of DNA damage checkpoint protein 1 OS=Homo sapiens OX=9606 GN=MDC1 PE=1 SV=3	Q14676 2xPhospho [S329(100); T331(100)]	0.00173671	2.12
Q8IWI9	MAX gene-associated protein OS=Homo sapiens OX=9606 GN=MGA PE=1 SV=4	Q8IWI9 1xPhospho [S1328(100)]	0.000257758	2.12
Q6PL18	ATPase family AAA domain-containing protein 2 OS=Homo sapiens OX=9606 GN=ATAD2 PE=1 SV=1	Q6PL18 2xPhospho [S342(100); S/Y]	0.00115999	2.11
Q03252	Lamin-B2 OS=Homo sapiens OX=9606 GN=LMNB2 PE=1 SV=4	Q03252 1xPhospho [S37(100)]	0.0233825	2.11
H0YBZ4	Mitochondrial fission regulator 1 (Fragment) OS=Homo sapiens OX=9606 GN=MTFR1 PE=1 SV=1	H0YBZ4 1xPhospho [S77(100)]	0.000295105	2.11
E7EVC7	Autophagy-related protein 16-1 OS=Homo sapiens OX=9606 GN=ATG16L1 PE=1 SV=1	E7EVC7 1xPhospho [S304(100)]	0.00147745	2.1
M0R3F1	Heterogeneous nuclear ribonucleoprotein U-like protein 1 (Fragment) OS=Homo sapiens OX=9606 GN=HNRNPUL1 PE=1 SV=1	M0R3F1 1xPhospho [S43(100)]	0.0150496	2.1
P49585	Choline-phosphate cytidylyltransferase A OS=Homo sapiens OX=9606 GN=PCYT1A PE=1 SV=2	P49585 1xPhospho [S233(100)]	0.0480681	2.1
P18583	Protein SON OS=Homo sapiens OX=9606 GN=SON PE=1 SV=4	P18583 3xPhospho [S1948(100); S1950(100); S1952(100)]	0.0299367	2.1
Q8TDY2	RB1-inducible coiled-coil protein 1 OS=Homo sapiens OX=9606 GN=RB1CC1 PE=1 SV=3	Q8TDY2 1xPhospho [S237(99.9)]	0.0169666	2.09
Q6QNY0	Biogenesis of lysosome-related organelles complex 1 subunit 3 OS=Homo sapiens OX=9606 GN=BLOC1S3 PE=1 SV=1	Q6QNY0 2xPhospho [T63(100); S65(100)]	0.0192622	2.08
F1T0I1	Protein transport protein sec16 OS=Homo sapiens OX=9606 GN=SEC16A PE=1 SV=1	F1T0I1 2xPhospho [S2081(100); S2083(100)]	0.00273842	2.08
Q8IVF2	Protein AHNAK2 OS=Homo sapiens OX=9606 GN=AHNAK2 PE=1 SV=2	Q8IVF2 1xPhospho [S509(100)]	0.0249773	2.07
E9PK52	Band 4.1-like protein 2 OS=Homo sapiens OX=9606 GN=EPB41L2 PE=1 SV=1		0.0174378	2.07
F8W6I7	Helix-destabilizing protein OS=Homo sapiens OX=9606 GN=HNRNPA1 PE=1 SV=2	F8W6I7 1xPhospho [S6(100)]	0.0112962	2.07
P49736	DNA replication licensing factor MCM2 OS=Homo sapiens OX=9606 GN=MCM2 PE=1 SV=4	P49736 2xPhospho [S27(99.8); T/S]	0.00540976	2.07
Q8WUM9	Sodium-dependent phosphate transporter 1 OS=Homo sapiens OX=9606 GN=SLC20A1 PE=1 SV=1	Q8WUM9 2xPhospho [S265(100); S269(99.5)]	0.00994998	2.07
Q16629	Serine/arginine-rich splicing factor 7 OS=Homo sapiens OX=9606 GN=SRSF7 PE=1 SV=1	Q16629 3xPhospho [S192(100); S194(100); S196(100)]	0.0313948	2.07
P38432	Coilin OS=Homo sapiens OX=9606 GN=COIL PE=1 SV=1	P38432 1xPhospho [S489(100)]	0.00114164	2.06
O95819	Mitogen-activated protein kinase kinase kinase kinase 4 OS=Homo sapiens OX=9606 GN=MAP4K4 PE=1 SV=2	O95819 2xPhospho [S629(100); S631(100)]	0.00919785	2.06
P49792; Q99666	E3 SUMO-protein ligase RanBP2 OS=Homo sapiens OX=9606 GN=RANBP2 PE=1 SV=2 RANBP2-like and GRIP domain-containing protein 5/6 OS=Homo sapiens OX=9606 GN=RGPD5 PE=1 SV=3	P49792 2xPhospho [S2462(100); S/T]; Q99666 2xPhospho [S1486(100); S/T]	0.00807985	2.06
Q6PL18	ATPase family AAA domain-containing protein 2 OS=Homo sapiens OX=9606 GN=ATAD2 PE=1 SV=1	Q6PL18 1xPhospho [S342(100)]	9.44511e-05	2.05
H7C127	Bromodomain-containing protein 8 (Fragment) OS=Homo sapiens OX=9606 GN=BRD8 PE=1 SV=1		0.000869538	2.05
Q86YS7	C2 domain-containing protein 5 OS=Homo sapiens OX=9606 GN=C2CD5 PE=1 SV=1	Q86YS7 2xPhospho [S284(100); T285(100)]	0.0412372	2.05
Q9H6F5	Coiled-coil domain-containing protein 86 OS=Homo sapiens OX=9606 GN=CCDC86 PE=1 SV=1	Q9H6F5 2xPhospho [S110(100); S113(100)]	0.0131881	2.05
E7EVA0	Microtubule-associated protein OS=Homo sapiens OX=9606 GN=MAP4 PE=1 SV=1	E7EVA0 1xPhospho [S2073(99.3)]	0.0137656	2.05
Q8IY92	Structure-specific endonuclease subunit SLX4 OS=Homo sapiens OX=9606 GN=SLX4 PE=1 SV=3		0.0265873	2.05
Q96BY7	Autophagy-related protein 2 homolog B OS=Homo sapiens OX=9606 GN=ATG2B PE=1 SV=5	Q96BY7 1xPhospho [S497(99.6)]	0.0111497	2.04
Q3V6T2	Girdin OS=Homo sapiens OX=9606 GN=CCDC88A PE=1 SV=2	Q3V6T2 1xPhospho [S1717(99.5)]	0.00571278	2.04
A0A669KBI7	[Histone H3]-lysine(4) N-methyltransferase OS=Homo sapiens OX=9606 GN=KMT2B PE=1 SV=1	A0A669KBI7 1xPhospho [T2061(99.6)]	0.0429757	2.04
Q9NV56	MRG/MORF4L-binding protein OS=Homo sapiens OX=9606 GN=MRGBP PE=1 SV=1	Q9NV56 2xPhospho [S191(100); S195(100)]	0.000432452	2.04
Q92576	PHD finger protein 3 OS=Homo sapiens OX=9606 GN=PHF3 PE=1 SV=3	Q92576 1xPhospho [S1642(100)]	0.00284956	2.04
P08670	Vimentin OS=Homo sapiens OX=9606 GN=VIM PE=1 SV=4	P08670 1xPhospho [S459(100)]	0.000535845	2.04
A0A6Q8PFJ0	Prelamin-A/C OS=Homo sapiens OX=9606 GN=LMNA PE=1 SV=1	A0A6Q8PFJ0 2xPhospho [T19(100); S22(99.7)]	0.031371	2.03
A0A590UJU2	Nuclear factor 1 A-type OS=Homo sapiens OX=9606 GN=NFIA PE=1 SV=1	A0A590UJU2 1xPhospho [S24(100)]	0.00340002	2.03
F8WF16	Periphilin-1 OS=Homo sapiens OX=9606 GN=PPHLN1 PE=1 SV=1	F8WF16 2xPhospho [S140(100); T/S]	0.00211608	2.03
Q6NZI2	Caveolae-associated protein 1 OS=Homo sapiens OX=9606 GN=CAVIN1 PE=1 SV=1	Q6NZI2 1xPhospho [S127(100)]	0.0147007	2.02
P17096	High mobility group protein HMG-I/HMG-Y OS=Homo sapiens OX=9606 GN=HMGA1 PE=1 SV=3	P17096 2xPhospho [S102(100); S103(100)]	0.000657027	2.02
A0A087WY61	Nuclear mitotic apparatus protein 1 OS=Homo sapiens OX=9606 GN=NUMA1 PE=1 SV=1	A0A087WY61 1xPhospho [S1837(100)]	0.012576	2.02
J3KTL2	Serine/arginine-rich splicing factor 1 OS=Homo sapiens OX=9606 GN=SRSF1 PE=1 SV=1	J3KTL2 2xPhospho [S199(100); S201(100)]	0.000464432	2.02
B4DFJ1	TERF1-interacting nuclear factor 2 OS=Homo sapiens OX=9606 GN=TINF2 PE=1 SV=1	B4DFJ1 1xPhospho [S295(100)]	0.000166021	2.02
Q92870	Amyloid beta precursor protein binding family B member 2 OS=Homo sapiens OX=9606 GN=APBB2 PE=1 SV=3	Q92870 1xPhospho [S160(100)]	0.0240988	2.01
Q7Z4V5	Hepatoma-derived growth factor-related protein 2 OS=Homo sapiens OX=9606 GN=HDGFL2 PE=1 SV=1	Q7Z4V5 1xPhospho [S490(100)]	0.00719912	2.01
P35658	Nuclear pore complex protein Nup214 OS=Homo sapiens OX=9606 GN=NUP214 PE=1 SV=2	P35658 1xPhospho [S1002(99.4)]	0.00467746	2.01
A0A7P0Z436	WD repeat-containing protein 62 OS=Homo sapiens OX=9606 GN=WDR62 PE=1 SV=1	A0A7P0Z436 1xPhospho [S1032(100)]	0.000877501	2.01
Q86VM9	Zinc finger CCCH domain-containing protein 18 OS=Homo sapiens OX=9606 GN=ZC3H18 PE=1 SV=2	Q86VM9 2xPhospho [S95(98.7); T/S]	0.0054966	2.01
F5H2X7	Cip1-interacting zinc finger protein OS=Homo sapiens OX=9606 GN=CIZ1 PE=1 SV=2	F5H2X7 1xPhospho [S894(100)]	0.00451124	2
E9PK52	Band 4.1-like protein 2 OS=Homo sapiens OX=9606 GN=EPB41L2 PE=1 SV=1	E9PK52 1xPhospho [S645(100)]	0.00353055	2
H7BZL0	MKI67 FHA domain-interacting nucleolar phosphoprotein (Fragment) OS=Homo sapiens OX=9606 GN=NIFK PE=1 SV=1	H7BZL0 2xPhospho [T43(100); T/S]	0.000727215	2
P49792; Q99666	E3 SUMO-protein ligase RanBP2 OS=Homo sapiens OX=9606 GN=RANBP2 PE=1 SV=2 RANBP2-like and GRIP domain-containing protein 5/6 OS=Homo sapiens OX=9606 GN=RGPD5 PE=1 SV=3	P49792 2xPhospho [T2450(100); S2454(100)]; Q99666 2xPhospho [T1474(100); S1478(100)]	0.00213283	2
B7Z5N7	Sec1 family domain-containing protein 1 OS=Homo sapiens OX=9606 GN=SCFD1 PE=1 SV=1	B7Z5N7 1xPhospho [S118(100)]	0.00371035	2
J3KTL2	Serine/arginine-rich splicing factor 1 OS=Homo sapiens OX=9606 GN=SRSF1 PE=1 SV=1	J3KTL2 1xPhospho [S199(100)]	0.000748706	2
A0A7I2PHE7	Centrosome and spindle pole-associated protein 1 OS=Homo sapiens OX=9606 GN=CSPP1 PE=1 SV=1	A0A7I2PHE7 1xPhospho [S958(100)]	0.024125	1.99
Q86WB0	Nuclear-interacting partner of ALK OS=Homo sapiens OX=9606 GN=ZC3HC1 PE=1 SV=1	Q86WB0 1xPhospho [S321(100)]	0.0292987	1.99
P05023	Sodium/potassium-transporting ATPase subunit alpha-1 OS=Homo sapiens OX=9606 GN=ATP1A1 PE=1 SV=1	P05023 1xPhospho [Y55(100)]	0.0152736	1.98
Q92576	PHD finger protein 3 OS=Homo sapiens OX=9606 GN=PHF3 PE=1 SV=3	Q92576 1xPhospho [S1133(100)]	0.0047256	1.98
P18583	Protein SON OS=Homo sapiens OX=9606 GN=SON PE=1 SV=4	P18583 2xPhospho [S2029(100); S2031(100)]	0.028122	1.98
Q16629	Serine/arginine-rich splicing factor 7 OS=Homo sapiens OX=9606 GN=SRSF7 PE=1 SV=1	Q16629 3xPhospho [S179(100); S181(100); S183(100)]	0.00135447	1.98
P35612	Beta-adducin OS=Homo sapiens OX=9606 GN=ADD2 PE=1 SV=3	P35612 2xPhospho [S613(100); S617(100)]	0.0270577	1.97
Q02952	A-kinase anchor protein 12 OS=Homo sapiens OX=9606 GN=AKAP12 PE=1 SV=4	Q02952 2xPhospho [S283(100); T285(99.3)]	0.00309468	1.97
Q9HDC5	Junctophilin-1 OS=Homo sapiens OX=9606 GN=JPH1 PE=1 SV=2	Q9HDC5 1xPhospho [S452(100)]	0.00136536	1.97
Q9NXX6	Non-structural maintenance of chromosomes element 4 homolog A OS=Homo sapiens OX=9606 GN=NSMCE4A PE=1 SV=2	Q9NXX6 2xPhospho [S30(100); S32(100)]	0.00269639	1.97
Q9H0H5	Rac GTPase-activating protein 1 OS=Homo sapiens OX=9606 GN=RACGAP1 PE=1 SV=1	Q9H0H5 2xPhospho [S203(100); S206(100)]	1.05692e-06	1.97
Q8IXT5	RNA-binding protein 12B OS=Homo sapiens OX=9606 GN=RBM12B PE=1 SV=2	Q8IXT5 2xPhospho [S278(100); S280(100)]	0.00264549	1.97
Q13671	Ras and Rab interactor 1 OS=Homo sapiens OX=9606 GN=RIN1 PE=1 SV=4	Q13671 2xPhospho [S333(100); T/S]	0.018295	1.97
P18583	Protein SON OS=Homo sapiens OX=9606 GN=SON PE=1 SV=4	P18583 3xPhospho [S2009(100); S2011(100); S2013(100)]	0.0212644	1.97
Q6UWZ7	BRCA1-A complex subunit Abraxas 1 OS=Homo sapiens OX=9606 GN=ABRAXAS1 PE=1 SV=2	Q6UWZ7 1xPhospho [S48(100)]	0.00980534	1.96
P30530	Tyrosine-protein kinase receptor UFO OS=Homo sapiens OX=9606 GN=AXL PE=1 SV=4	P30530 1xPhospho [S884(100)]	0.00107139	1.96
O94915	Protein furry homolog-like OS=Homo sapiens OX=9606 GN=FRYL PE=1 SV=2	O94915 1xPhospho [T1959(100)]	0.0207258	1.96
K7EQT1	Fizzy-related protein homolog OS=Homo sapiens OX=9606 GN=FZR1 PE=1 SV=1	K7EQT1 2xPhospho [S151(100); S/Y]	0.00270649	1.96
P17096	High mobility group protein HMG-I/HMG-Y OS=Homo sapiens OX=9606 GN=HMGA1 PE=1 SV=3	P17096 2xPhospho [S102(100); S103(100)]	0.00171741	1.96
Q92508	Piezo-type mechanosensitive ion channel component 1 OS=Homo sapiens OX=9606 GN=PIEZO1 PE=1 SV=4	Q92508 1xPhospho [S1621(100)]	0.000236557	1.96
Q9NQC3	Reticulon-4 OS=Homo sapiens OX=9606 GN=RTN4 PE=1 SV=2	Q9NQC3 2xPhospho [S181(100); S184(100)]	0.0147185	1.96
Q99590	Protein SCAF11 OS=Homo sapiens OX=9606 GN=SCAF11 PE=1 SV=2	Q99590 1xPhospho [S338(100)]	0.00800802	1.96
O60292	Signal-induced proliferation-associated 1-like protein 3 OS=Homo sapiens OX=9606 GN=SIPA1L3 PE=1 SV=3	O60292 1xPhospho [S1534(100)]	6.27178e-05	1.96
Q5SW79	Centrosomal protein of 170 kDa OS=Homo sapiens OX=9606 GN=CEP170 PE=1 SV=1	Q5SW79 1xPhospho [S958(100)]	0.00147871	1.95
P38432	Coilin OS=Homo sapiens OX=9606 GN=COIL PE=1 SV=1		0.000601959	1.95
O75533	Splicing factor 3B subunit 1 OS=Homo sapiens OX=9606 GN=SF3B1 PE=1 SV=3	O75533 2xPhospho [T244(100); T248(100)]	0.0103064	1.95
Q9NYJ8	TGF-beta-activated kinase 1 and MAP3K7-binding protein 2 OS=Homo sapiens OX=9606 GN=TAB2 PE=1 SV=1	Q9NYJ8 1xPhospho [S450(100)]	0.0258627	1.95
O75494; Q5JRI1	Serine/arginine-rich splicing factor 10 OS=Homo sapiens OX=9606 GN=SRSF10 PE=1 SV=1 Serine/arginine-rich-splicing factor 10 OS=Homo sapiens OX=9606 GN=SRSF10 PE=1 SV=1	O75494 1xPhospho [S133(100)]; Q5JRI1 1xPhospho [S133(100)]	0.00467788	1.94
Q8WWN8	Arf-GAP with Rho-GAP domain, ANK repeat and PH domain-containing protein 3 OS=Homo sapiens OX=9606 GN=ARAP3 PE=1 SV=1	Q8WWN8 1xPhospho [S1444(100)]	0.00980728	1.93
P46100	Transcriptional regulator ATRX OS=Homo sapiens OX=9606 GN=ATRX PE=1 SV=6	P46100 2xPhospho [S1992(99.5); S1996(99.5)]	0.000205573	1.93
Q00839	Heterogeneous nuclear ribonucleoprotein U OS=Homo sapiens OX=9606 GN=HNRNPU PE=1 SV=6	Q00839 1xPhospho [S271(100)]	0.016316	1.93
A0A3B3ITT1	Ras-related protein Rab-12 OS=Homo sapiens OX=9606 GN=RAB12 PE=1 SV=1	A0A3B3ITT1 1xPhospho [S117(100)]	0.0470787	1.93
Q9UQ35	Serine/arginine repetitive matrix protein 2 OS=Homo sapiens OX=9606 GN=SRRM2 PE=1 SV=2	Q9UQ35 3xPhospho [S2690(100); S2692(100); S2694(100)]	0.0309747	1.93
M0QXA7	Protein Wiz OS=Homo sapiens OX=9606 GN=WIZ PE=1 SV=1	M0QXA7 2xPhospho [S196(100); S201(100)]	0.00828333	1.92
P35658	Nuclear pore complex protein Nup214 OS=Homo sapiens OX=9606 GN=NUP214 PE=1 SV=2	P35658 2xPhospho [S666(100); S]	0.000930955	1.91
F8WEF5	PHD and RING finger domain-containing protein 1 OS=Homo sapiens OX=9606 GN=PHRF1 PE=1 SV=1	F8WEF5 2xPhospho [S1030(100); S1032(100)]	0.00295247	1.91
O43818	U3 small nucleolar RNA-interacting protein 2 OS=Homo sapiens OX=9606 GN=RRP9 PE=1 SV=1	O43818 3xPhospho [S50(100); S51(100); S53(100)]	0.00874772	1.91
S4R466	Small cell adhesion glycoprotein OS=Homo sapiens OX=9606 GN=SMAGP PE=1 SV=1	S4R466 1xPhospho [S76(100)]	0.0121208	1.91
Q92667	A-kinase anchor protein 1, mitochondrial OS=Homo sapiens OX=9606 GN=AKAP1 PE=1 SV=1	Q92667 1xPhospho [S151(100)]	0.00109172	1.9
Q9H6F5	Coiled-coil domain-containing protein 86 OS=Homo sapiens OX=9606 GN=CCDC86 PE=1 SV=1	Q9H6F5 2xPhospho [S80(100); S91(100)]	0.00243908	1.9
H0Y7W6	Formin-binding protein 1 (Fragment) OS=Homo sapiens OX=9606 GN=FNBP1 PE=1 SV=2	H0Y7W6 1xPhospho [S444(100)]	0.00317899	1.9
P20700	Lamin-B1 OS=Homo sapiens OX=9606 GN=LMNB1 PE=1 SV=2	P20700 2xPhospho [T19(99.5); S23(99.5)]	0.0417131	1.9
Q14676	Mediator of DNA damage checkpoint protein 1 OS=Homo sapiens OX=9606 GN=MDC1 PE=1 SV=3	Q14676 1xPhospho [S376(100)]	7.61433e-05	1.9
Q13523	Serine/threonine-protein kinase PRP4 homolog OS=Homo sapiens OX=9606 GN=PRPF4B PE=1 SV=3	Q13523 2xPhospho [S366(100); S368(100)]	0.00272773	1.9
Q13595; P62995	Transformer-2 protein homolog alpha OS=Homo sapiens OX=9606 GN=TRA2A PE=1 SV=1 Transformer-2 protein homolog beta OS=Homo sapiens OX=9606 GN=TRA2B PE=1 SV=1	Q13595 2xPhospho [S260(100); S262(100)]; P62995 2xPhospho [S264(100); S266(100)]	0.00123717	1.9
G3V1V1	Zinc finger CCHC-type and RNA binding motif 1, isoform CRA_b OS=Homo sapiens OX=9606 GN=ZCRB1 PE=1 SV=1	G3V1V1 2xPhospho [S169(100); S175(100)]	0.0211695	1.9
Q9H6F5	Coiled-coil domain-containing protein 86 OS=Homo sapiens OX=9606 GN=CCDC86 PE=1 SV=1	Q9H6F5 3xPhospho [S58(100); S69(100); T/S]	3.10386e-05	1.89
Q9H6F5	Coiled-coil domain-containing protein 86 OS=Homo sapiens OX=9606 GN=CCDC86 PE=1 SV=1	Q9H6F5 2xPhospho [S102(100); S110(100)]	0.00514287	1.89
Q13112	Chromatin assembly factor 1 subunit B OS=Homo sapiens OX=9606 GN=CHAF1B PE=1 SV=1	Q13112 2xPhospho [S429(99.2); T433(99.2)]	0.0280364	1.89
Q7Z4S6	Kinesin-like protein KIF21A OS=Homo sapiens OX=9606 GN=KIF21A PE=1 SV=2	Q7Z4S6 1xPhospho [S1229(100)]	0.00449087	1.89
P49736	DNA replication licensing factor MCM2 OS=Homo sapiens OX=9606 GN=MCM2 PE=1 SV=4	P49736 2xPhospho [S40(99.6); S41(100)]	0.035088	1.89
D6RAA5	Transforming acidic coiled-coil-containing protein 2 OS=Homo sapiens OX=9606 GN=TACC2 PE=1 SV=1		0.002942	1.89
Q7Z4S6	Kinesin-like protein KIF21A OS=Homo sapiens OX=9606 GN=KIF21A PE=1 SV=2	Q7Z4S6 1xPhospho [S1239(100)]	0.000787978	1.88
A0A0A0MRM9	Nucleolar and coiled-body phosphoprotein 1 (Fragment) OS=Homo sapiens OX=9606 GN=NOLC1 PE=1 SV=1	A0A0A0MRM9 1xPhospho [S652(100)]	0.0135767	1.88
Q15424; Q14151	Scaffold attachment factor B1 OS=Homo sapiens OX=9606 GN=SAFB PE=1 SV=4 Scaffold attachment factor B2 OS=Homo sapiens OX=9606 GN=SAFB2 PE=1 SV=1	Q15424 1xPhospho [S344(100)]; Q14151 1xPhospho [S343(100)]	0.00614635	1.88
Q86VM9	Zinc finger CCCH domain-containing protein 18 OS=Homo sapiens OX=9606 GN=ZC3H18 PE=1 SV=2	Q86VM9 1xPhospho [S118(99.4)]	0.00299895	1.88
P46100	Transcriptional regulator ATRX OS=Homo sapiens OX=9606 GN=ATRX PE=1 SV=6	P46100 2xPhospho [S1992(97.7); S/T/Y]	0.0064404	1.87
O75494; Q5JRI1	Serine/arginine-rich splicing factor 10 OS=Homo sapiens OX=9606 GN=SRSF10 PE=1 SV=1 Serine/arginine-rich-splicing factor 10 OS=Homo sapiens OX=9606 GN=SRSF10 PE=1 SV=1	O75494 2xPhospho [S131(100); S133(100)]; Q5JRI1 2xPhospho [S131(100); S133(100)]	0.0129507	1.87
Q8WVT3	Trafficking protein particle complex subunit 12 OS=Homo sapiens OX=9606 GN=TRAPPC12 PE=1 SV=3	Q8WVT3 1xPhospho [S184(100)]	0.010049	1.87
Q5VUA4	Zinc finger protein 318 OS=Homo sapiens OX=9606 GN=ZNF318 PE=1 SV=2	Q5VUA4 2xPhospho [S2030(100); S2035(100)]	0.00253249	1.87
H7C3I4	Disintegrin and metalloproteinase domain-containing protein 22 OS=Homo sapiens OX=9606 GN=ADAM22 PE=1 SV=2	H7C3I4 1xPhospho [S863(100)]	3.85574e-05	1.86
Q7Z460	CLIP-associating protein 1 OS=Homo sapiens OX=9606 GN=CLASP1 PE=1 SV=1	Q7Z460 2xPhospho [S646(99.5); S649(100)]	0.0107209	1.86
Q6UN15	Pre-mRNA 3'-end-processing factor FIP1 OS=Homo sapiens OX=9606 GN=FIP1L1 PE=1 SV=1	Q6UN15 1xPhospho [S304(100)]	0.0131219	1.86
Q8IYU2	E3 ubiquitin-protein ligase HACE1 OS=Homo sapiens OX=9606 GN=HACE1 PE=1 SV=2		0.0176603	1.86
Q9NQT8	Kinesin-like protein KIF13B OS=Homo sapiens OX=9606 GN=KIF13B PE=1 SV=2	Q9NQT8 1xPhospho [S1410(100)]	0.00449134	1.86
E7EX70	DNA-directed RNA polymerase I subunit RPA49 OS=Homo sapiens OX=9606 GN=POLR1E PE=1 SV=2	E7EX70 1xPhospho [S35(100)]	0.0292743	1.86
F1T0I1	Protein transport protein sec16 OS=Homo sapiens OX=9606 GN=SEC16A PE=1 SV=1	F1T0I1 1xPhospho [S2022(100)]	0.00162305	1.86
Q96JH7	Deubiquitinating protein VCPIP1 OS=Homo sapiens OX=9606 GN=VCPIP1 PE=1 SV=2	Q96JH7 2xPhospho [S994(100); S998(100)]	0.02395	1.86
G3V1V1	Zinc finger CCHC-type and RNA binding motif 1, isoform CRA_b OS=Homo sapiens OX=9606 GN=ZCRB1 PE=1 SV=1	G3V1V1 2xPhospho [S169(100); S175(100)]	0.00251014	1.86
Q9UK76	Jupiter microtubule associated homolog 1 OS=Homo sapiens OX=9606 GN=JPT1 PE=1 SV=3	Q9UK76 1xPhospho [T54(100)]	0.0218593	1.85
A0A5H1ZRS1	Pericentriolar material 1 protein OS=Homo sapiens OX=9606 GN=PCM1 PE=1 SV=1	A0A5H1ZRS1 2xPhospho [S65(100); S68(100)]	0.00308683	1.85
Q8IXT5	RNA-binding protein 12B OS=Homo sapiens OX=9606 GN=RBM12B PE=1 SV=2	Q8IXT5 1xPhospho [S638(100)]	0.00205274	1.85
Q5UIP0	Telomere-associated protein RIF1 OS=Homo sapiens OX=9606 GN=RIF1 PE=1 SV=2	Q5UIP0 1xPhospho [S2393(100)]	0.0158662	1.85
Q5VUA4	Zinc finger protein 318 OS=Homo sapiens OX=9606 GN=ZNF318 PE=1 SV=2	Q5VUA4 1xPhospho [S173(100)]	0.0144789	1.85
H3BS42	Zinc finger protein 768 OS=Homo sapiens OX=9606 GN=ZNF768 PE=1 SV=2	H3BS42 1xPhospho [S94(100)]	0.0179466	1.85
A0A0C4DGW2	Sorting nexin-16 OS=Homo sapiens OX=9606 GN=SNX16 PE=1 SV=1	A0A0C4DGW2 1xPhospho [S286(100)]	0.00628992	1.84
Q86Y82	Syntaxin-12 OS=Homo sapiens OX=9606 GN=STX12 PE=1 SV=1	Q86Y82 1xPhospho [S142(100)]	0.0281285	1.84
Q09666	Neuroblast differentiation-associated protein AHNAK OS=Homo sapiens OX=9606 GN=AHNAK PE=1 SV=2	Q09666 1xPhospho [S5099(100)]	0.0458118	1.83
P29317	Ephrin type-A receptor 2 OS=Homo sapiens OX=9606 GN=EPHA2 PE=1 SV=2	P29317 2xPhospho [S897(100); S901(100)]	0.00193322	1.83
Q14676	Mediator of DNA damage checkpoint protein 1 OS=Homo sapiens OX=9606 GN=MDC1 PE=1 SV=3	Q14676 1xPhospho [S299(99.1)]	0.00925353	1.83
O00264	Membrane-associated progesterone receptor component 1 OS=Homo sapiens OX=9606 GN=PGRMC1 PE=1 SV=3	O00264 1xPhospho [S181(99.4)]	0.0287598	1.83
P54259	Atrophin-1 OS=Homo sapiens OX=9606 GN=ATN1 PE=1 SV=3	P54259 2xPhospho [S101(100); S107(100)]	0.0446515	1.82
P46100	Transcriptional regulator ATRX OS=Homo sapiens OX=9606 GN=ATRX PE=1 SV=6	P46100 2xPhospho [S594(100); S598(100)]	0.00510891	1.82
E9PK91	Bcl-2-associated transcription factor 1 OS=Homo sapiens OX=9606 GN=BCLAF1 PE=1 SV=1	E9PK91 1xPhospho [S496(100)]	0.0378784	1.82
Q8TEK3	Histone-lysine N-methyltransferase, H3 lysine-79 specific OS=Homo sapiens OX=9606 GN=DOT1L PE=1 SV=3	Q8TEK3 2xPhospho [T900(100); S902(100)]	0.0348392	1.82
Q16695	Histone H3.1t OS=Homo sapiens OX=9606 GN=H3-4 PE=1 SV=3	Q16695 1xPhospho [S58(100)]	0.0231077	1.82
Q8WVC0	RNA polymerase-associated protein LEO1 OS=Homo sapiens OX=9606 GN=LEO1 PE=1 SV=1	Q8WVC0 2xPhospho [T188(100); S197(100)]	0.00708426	1.82
Q92508	Piezo-type mechanosensitive ion channel component 1 OS=Homo sapiens OX=9606 GN=PIEZO1 PE=1 SV=4	Q92508 1xPhospho [S1646(100)]	0.000863146	1.82
O14974	Protein phosphatase 1 regulatory subunit 12A OS=Homo sapiens OX=9606 GN=PPP1R12A PE=1 SV=1	O14974 1xPhospho [S910(100)]	0.00383825	1.82
O43463	Histone-lysine N-methyltransferase SUV39H1 OS=Homo sapiens OX=9606 GN=SUV39H1 PE=1 SV=1	O43463 1xPhospho [S391(100)]	0.0256123	1.82
Q86WB0	Nuclear-interacting partner of ALK OS=Homo sapiens OX=9606 GN=ZC3HC1 PE=1 SV=1	Q86WB0 2xPhospho [S354(100); S370(100)]	0.00355923	1.82
A0A087WVZ6	Protein kinase C-binding protein 1 OS=Homo sapiens OX=9606 GN=ZMYND8 PE=1 SV=2	A0A087WVZ6 1xPhospho [S470(100)]	0.00802014	1.82
Q9NYP9	Protein Mis18-alpha OS=Homo sapiens OX=9606 GN=MIS18A PE=1 SV=1	Q9NYP9 1xPhospho [S233(100)]	0.00328328	1.81
Q9NX40	OCIA domain-containing protein 1 OS=Homo sapiens OX=9606 GN=OCIAD1 PE=1 SV=1	Q9NX40 1xPhospho [S108(100)]	0.00712548	1.81
E9PPY3	Ribosomal RNA-processing protein 8 OS=Homo sapiens OX=9606 GN=RRP8 PE=1 SV=1	E9PPY3 1xPhospho [S223(100)]	0.0128492	1.81
Q86VM9	Zinc finger CCCH domain-containing protein 18 OS=Homo sapiens OX=9606 GN=ZC3H18 PE=1 SV=2	Q86VM9 2xPhospho [S532(100); S534(100)]	0.00455539	1.81
Q5VUA4	Zinc finger protein 318 OS=Homo sapiens OX=9606 GN=ZNF318 PE=1 SV=2	Q5VUA4 2xPhospho [S79(100); S81(100)]	0.0135677	1.81
Q09666	Neuroblast differentiation-associated protein AHNAK OS=Homo sapiens OX=9606 GN=AHNAK PE=1 SV=2	Q09666 1xPhospho [T4100(100)]	0.00440074	1.8
Q3V6T2	Girdin OS=Homo sapiens OX=9606 GN=CCDC88A PE=1 SV=2		0.0011824	1.8
A0A7I2V4E5	Ribosomal biogenesis protein LAS1L OS=Homo sapiens OX=9606 GN=LAS1L PE=1 SV=1	A0A7I2V4E5 1xPhospho [S407(100)]	0.00382256	1.8
E5RIK1	R3H and coiled-coil domain-containing protein 1 (Fragment) OS=Homo sapiens OX=9606 GN=R3HCC1 PE=1 SV=3	E5RIK1 1xPhospho [S227(99.7)]	0.0163394	1.8
Q9BUW7	Bublin coiled-coil protein OS=Homo sapiens OX=9606 GN=BBLN PE=1 SV=1	Q9BUW7 1xPhospho [S82(100)]	0.0106797	1.79
Q86YS7	C2 domain-containing protein 5 OS=Homo sapiens OX=9606 GN=C2CD5 PE=1 SV=1	Q86YS7 1xPhospho [S323(100)]	0.00173501	1.79
Q96S94	Cyclin-L2 OS=Homo sapiens OX=9606 GN=CCNL2 PE=1 SV=1	Q96S94 1xPhospho [S338(100)]	0.000180286	1.79
Q96JM3	Chromosome alignment-maintaining phosphoprotein 1 OS=Homo sapiens OX=9606 GN=CHAMP1 PE=1 SV=2	Q96JM3 3xPhospho [S376(98.5); S379(100); S386(100)]	0.0133009	1.79
A0A7I2V452	Golgi-specific brefeldin A-resistance guanine nucleotide exchange factor 1 OS=Homo sapiens OX=9606 GN=GBF1 PE=1 SV=1	A0A7I2V452 2xPhospho [S349(100); S352(100)]	0.0479407	1.79
Q9UKN8	General transcription factor 3C polypeptide 4 OS=Homo sapiens OX=9606 GN=GTF3C4 PE=1 SV=2	Q9UKN8 1xPhospho [S611(100)]	0.000225583	1.79
A0A669KBI7	[Histone H3]-lysine(4) N-methyltransferase OS=Homo sapiens OX=9606 GN=KMT2B PE=1 SV=1	A0A669KBI7 2xPhospho [S1070(100); S1073(100)]	0.00448388	1.79
Q92878	DNA repair protein RAD50 OS=Homo sapiens OX=9606 GN=RAD50 PE=1 SV=1	Q92878 1xPhospho [S635(100)]	0.00126831	1.79
Q9H7F0	Polyamine-transporting ATPase 13A3 OS=Homo sapiens OX=9606 GN=ATP13A3 PE=1 SV=4	Q9H7F0 1xPhospho [S98(100)]	0.00108623	1.78
Q96S94	Cyclin-L2 OS=Homo sapiens OX=9606 GN=CCNL2 PE=1 SV=1	Q96S94 1xPhospho [S348(100)]	0.0496266	1.78
Q8NEJ9	Neuroguidin OS=Homo sapiens OX=9606 GN=NGDN PE=1 SV=1		0.00399968	1.78
Q14160	Protein scribble homolog OS=Homo sapiens OX=9606 GN=SCRIB PE=1 SV=5	Q14160 1xPhospho [S1486(100)]	0.0346265	1.78
Q14160	Protein scribble homolog OS=Homo sapiens OX=9606 GN=SCRIB PE=1 SV=5	Q14160 2xPhospho [S1561(96.6); S1566(100)]	0.0153998	1.78
Q02952	A-kinase anchor protein 12 OS=Homo sapiens OX=9606 GN=AKAP12 PE=1 SV=4	Q02952 1xPhospho [S598(100)]	0.00966774	1.77
Q04656	Copper-transporting ATPase 1 OS=Homo sapiens OX=9606 GN=ATP7A PE=1 SV=4	Q04656 2xPhospho [S1463(100); S1466(100)]	4.5864e-05	1.77
Q9BUQ8	Probable ATP-dependent RNA helicase DDX23 OS=Homo sapiens OX=9606 GN=DDX23 PE=1 SV=3	Q9BUQ8 2xPhospho [S109(100); S]	0.0330316	1.77
Q92576	PHD finger protein 3 OS=Homo sapiens OX=9606 GN=PHF3 PE=1 SV=3	Q92576 1xPhospho [S125(100)]	0.0136807	1.77
P21127	Cyclin-dependent kinase 11B OS=Homo sapiens OX=9606 GN=CDK11B PE=1 SV=4	P21127 1xPhospho [S65(100)]	0.021395	1.76
P49736	DNA replication licensing factor MCM2 OS=Homo sapiens OX=9606 GN=MCM2 PE=1 SV=4	P49736 1xPhospho [S108(100)]	0.0248232	1.76
A0A0A0MRM9	Nucleolar and coiled-body phosphoprotein 1 (Fragment) OS=Homo sapiens OX=9606 GN=NOLC1 PE=1 SV=1	A0A0A0MRM9 1xPhospho [S632(99.7)]	0.0228234	1.76
Q9GZR1	Sentrin-specific protease 6 OS=Homo sapiens OX=9606 GN=SENP6 PE=1 SV=2	Q9GZR1 1xPhospho [S352(100)]	0.0268954	1.76
Q86WB0	Nuclear-interacting partner of ALK OS=Homo sapiens OX=9606 GN=ZC3HC1 PE=1 SV=1	Q86WB0 1xPhospho [S370(99.5)]	0.0111954	1.76
K7ELQ4	ATF7-NPFF readthrough OS=Homo sapiens OX=9606 GN=ATF7-NPFF PE=3 SV=1	K7ELQ4 2xPhospho [T51(100); T53(99.7)]	0.0070253	1.75
Q8N201	Integrator complex subunit 1 OS=Homo sapiens OX=9606 GN=INTS1 PE=1 SV=2	Q8N201 1xPhospho [S1327(99.6)]	0.0266233	1.75
A0A3B3ITD8	Nuclear pore complex protein Nup98-Nup96 OS=Homo sapiens OX=9606 GN=NUP98 PE=1 SV=1	A0A3B3ITD8 1xPhospho [S822(100)]	0.0170488	1.75
A0A087X2C4	Protocadherin-7 (Fragment) OS=Homo sapiens OX=9606 GN=PCDH7 PE=1 SV=1	A0A087X2C4 1xPhospho [S289(100)]	0.0487121	1.75
Q96QD8	Sodium-coupled neutral amino acid transporter 2 OS=Homo sapiens OX=9606 GN=SLC38A2 PE=1 SV=2	Q96QD8 3xPhospho [S19(99.5); Y28(96.2); S/Y/T]	0.016757	1.75
P18583	Protein SON OS=Homo sapiens OX=9606 GN=SON PE=1 SV=4	P18583 3xPhospho [S2009(100); S2011(100); S2013(100)]	0.00446028	1.75
Q9UQ35	Serine/arginine repetitive matrix protein 2 OS=Homo sapiens OX=9606 GN=SRRM2 PE=1 SV=2	Q9UQ35 3xPhospho [T848(100); T866(100); T/S]	0.0158823	1.75
Q9UKV3	Apoptotic chromatin condensation inducer in the nucleus OS=Homo sapiens OX=9606 GN=ACIN1 PE=1 SV=2	Q9UKV3 1xPhospho [S490(100)]	0.00801351	1.74
F8WF16	Periphilin-1 OS=Homo sapiens OX=9606 GN=PPHLN1 PE=1 SV=1	F8WF16 1xPhospho [S138(100)]	0.00469134	1.74
P49792	E3 SUMO-protein ligase RanBP2 OS=Homo sapiens OX=9606 GN=RANBP2 PE=1 SV=2		0.0146941	1.74
Q9UQ35	Serine/arginine repetitive matrix protein 2 OS=Homo sapiens OX=9606 GN=SRRM2 PE=1 SV=2	Q9UQ35 3xPhospho [S778(100); S780(100); S]	0.00060307	1.74
P84103	Serine/arginine-rich splicing factor 3 OS=Homo sapiens OX=9606 GN=SRSF3 PE=1 SV=1	P84103 2xPhospho [S138(100); S140(100)]	0.0164991	1.74
Q9UK61	Protein TASOR OS=Homo sapiens OX=9606 GN=TASOR PE=1 SV=3	Q9UK61 1xPhospho [S1651(100)]	0.00413395	1.74
Q96PN7; Q05GC8	Transcriptional-regulating factor 1 OS=Homo sapiens OX=9606 GN=TRERF1 PE=1 SV=1 Breast cancer anti-estrogen resistance 2 OS=Homo sapiens OX=9606 GN=TRERF1 PE=1 SV=1	Q96PN7 2xPhospho [S758(100); T767(100)]; Q05GC8 2xPhospho [S778(100); T787(100)]	0.0287993	1.74
Q96T88	E3 ubiquitin-protein ligase UHRF1 OS=Homo sapiens OX=9606 GN=UHRF1 PE=1 SV=1	Q96T88 1xPhospho [S287(100)]	0.0120799	1.74
P50552	Vasodilator-stimulated phosphoprotein OS=Homo sapiens OX=9606 GN=VASP PE=1 SV=3	P50552 1xPhospho [S322(99.5)]	0.0216678	1.74
Q9BRD0	BUD13 homolog OS=Homo sapiens OX=9606 GN=BUD13 PE=1 SV=1	Q9BRD0 2xPhospho [T159(100); S163(100)]	0.0211509	1.73
Q96JM3	Chromosome alignment-maintaining phosphoprotein 1 OS=Homo sapiens OX=9606 GN=CHAMP1 PE=1 SV=2	Q96JM3 3xPhospho [S427(100); S432(100); S436(100)]	0.00618517	1.73
F8WJN3	Cleavage and polyadenylation specificity factor subunit 6 OS=Homo sapiens OX=9606 GN=CPSF6 PE=1 SV=1	F8WJN3 1xPhospho [T334(100)]	0.0250643	1.73
Q15029	116 kDa U5 small nuclear ribonucleoprotein component OS=Homo sapiens OX=9606 GN=EFTUD2 PE=1 SV=1		0.0229614	1.73
F6PQP6	Epsin-2 (Fragment) OS=Homo sapiens OX=9606 GN=EPN2 PE=1 SV=8	F6PQP6 3xPhospho [S192(100); S195(100); S/T/Y]	0.0479438	1.73
Q13242	Serine/arginine-rich splicing factor 9 OS=Homo sapiens OX=9606 GN=SRSF9 PE=1 SV=1	Q13242 2xPhospho [S211(100); S216(100)]	0.0167379	1.73
H3BS42	Zinc finger protein 768 OS=Homo sapiens OX=9606 GN=ZNF768 PE=1 SV=2	H3BS42 2xPhospho [S59(100); S66(100)]	0.00336842	1.73
Q9H6F5	Coiled-coil domain-containing protein 86 OS=Homo sapiens OX=9606 GN=CCDC86 PE=1 SV=1	Q9H6F5 1xPhospho [S102(100)]	0.00883837	1.72
M0R3F1	Heterogeneous nuclear ribonucleoprotein U-like protein 1 (Fragment) OS=Homo sapiens OX=9606 GN=HNRNPUL1 PE=1 SV=1	M0R3F1 1xPhospho [S43(100)]	0.014567	1.72
A0A0C4DFT8	E3 ubiquitin-protein ligase Jade-2 OS=Homo sapiens OX=9606 GN=JADE2 PE=1 SV=1	A0A0C4DFT8 1xPhospho [T621(100)]	0.0373336	1.72
Q14676	Mediator of DNA damage checkpoint protein 1 OS=Homo sapiens OX=9606 GN=MDC1 PE=1 SV=3	Q14676 1xPhospho [T455(100)]	0.00186248	1.72
A0A087WY61	Nuclear mitotic apparatus protein 1 OS=Homo sapiens OX=9606 GN=NUMA1 PE=1 SV=1	A0A087WY61 1xPhospho [T1984(100)]	0.000137391	1.72
Q9NTI5	Sister chromatid cohesion protein PDS5 homolog B OS=Homo sapiens OX=9606 GN=PDS5B PE=1 SV=1	Q9NTI5 3xPhospho [S1176(100); S1177(100); S1182(100)]	0.0305842	1.72
M0QXA7	Protein Wiz OS=Homo sapiens OX=9606 GN=WIZ PE=1 SV=1	M0QXA7 2xPhospho [S444(100); S451(100)]	0.000924326	1.72
P52272	Heterogeneous nuclear ribonucleoprotein M OS=Homo sapiens OX=9606 GN=HNRNPM PE=1 SV=3	P52272 1xPhospho [S528(100)]	0.00847989	1.71
O60216	Double-strand-break repair protein rad21 homolog OS=Homo sapiens OX=9606 GN=RAD21 PE=1 SV=2	O60216 1xPhospho [S153(100)]	0.00842176	1.71
Q9BRL6	Serine/arginine-rich splicing factor 8 OS=Homo sapiens OX=9606 GN=SRSF8 PE=1 SV=1	Q9BRL6 2xPhospho [S273(100); S]	0.00205858	1.71
H0YEX2	Transcription initiation factor TFIID 150 kDa subunit (Fragment) OS=Homo sapiens OX=9606 GN=TAF2 PE=1 SV=1	H0YEX2 2xPhospho [T186(99.5); S190(100)]	0.0110746	1.71
Q6PL18	ATPase family AAA domain-containing protein 2 OS=Homo sapiens OX=9606 GN=ATAD2 PE=1 SV=1	Q6PL18 1xPhospho [S1190(100)]	0.00211868	1.7
Q96C19	EF-hand domain-containing protein D2 OS=Homo sapiens OX=9606 GN=EFHD2 PE=1 SV=1	Q96C19 1xPhospho [S76(99.8)]	0.00540937	1.7
P46087	Probable 28S rRNA (cytosine(4447)-C(5))-methyltransferase OS=Homo sapiens OX=9606 GN=NOP2 PE=1 SV=2	P46087 1xPhospho [S786(100)]	0.034209	1.7
A0A5H1ZRS1	Pericentriolar material 1 protein OS=Homo sapiens OX=9606 GN=PCM1 PE=1 SV=1	A0A5H1ZRS1 1xPhospho [S93(100)]	0.0133776	1.7
Q99569	Plakophilin-4 OS=Homo sapiens OX=9606 GN=PKP4 PE=1 SV=2	Q99569 2xPhospho [S327(100); S336(99.2)]	0.000527087	1.7
Q9H6Z4	Ran-binding protein 3 OS=Homo sapiens OX=9606 GN=RANBP3 PE=1 SV=1	Q9H6Z4 1xPhospho [S108(100)]	0.0373961	1.7
A0A2R8YFT6	X-linked retinitis pigmentosa GTPase regulator OS=Homo sapiens OX=9606 GN=RPGR PE=1 SV=1	A0A2R8YFT6 1xPhospho [S456(100)]	0.00112777	1.7
P62995	Transformer-2 protein homolog beta OS=Homo sapiens OX=9606 GN=TRA2B PE=1 SV=1	P62995 2xPhospho [T69(100); S71(100)]	0.00497636	1.7
A0A024RCR6	BCL2-associated athanogene 6 OS=Homo sapiens OX=9606 GN=BAG6 PE=1 SV=1	A0A024RCR6 1xPhospho [S1111(100)]	0.0150769	1.69
Q6QNY0	Biogenesis of lysosome-related organelles complex 1 subunit 3 OS=Homo sapiens OX=9606 GN=BLOC1S3 PE=1 SV=1	Q6QNY0 2xPhospho [T25(100); S27(100)]	0.00585178	1.69
Q9H6F5	Coiled-coil domain-containing protein 86 OS=Homo sapiens OX=9606 GN=CCDC86 PE=1 SV=1	Q9H6F5 1xPhospho [S113(100)]	0.0159742	1.69
A0A2R8YFS5	RNA helicase OS=Homo sapiens OX=9606 GN=DDX3X PE=1 SV=1	A0A2R8YFS5 1xPhospho [S593(100)]	0.000622833	1.69
M0QXD6	Transcription initiation factor IIF subunit alpha (Fragment) OS=Homo sapiens OX=9606 GN=GTF2F1 PE=1 SV=1	M0QXD6 1xPhospho [S349(100)]	0.00237528	1.69
P20700; Q03252	Lamin-B1 OS=Homo sapiens OX=9606 GN=LMNB1 PE=1 SV=2 Lamin-B2 OS=Homo sapiens OX=9606 GN=LMNB2 PE=1 SV=4	P20700 2xPhospho [S391(100); S393(100)]; Q03252 2xPhospho [S405(100); S407(100)]	0.000631547	1.69
Q9H6H4	Receptor expression-enhancing protein 4 OS=Homo sapiens OX=9606 GN=REEP4 PE=1 SV=1	Q9H6H4 3xPhospho [S194(100); T196(100); S202(100)]	0.0210501	1.69
Q99590	Protein SCAF11 OS=Homo sapiens OX=9606 GN=SCAF11 PE=1 SV=2	Q99590 2xPhospho [S405(100); S413(100)]	0.000190438	1.69
Q99442	Translocation protein SEC62 OS=Homo sapiens OX=9606 GN=SEC62 PE=1 SV=1	Q99442 2xPhospho [T155(100); T158(100)]	0.0132399	1.69
Q13595; P62995	Transformer-2 protein homolog alpha OS=Homo sapiens OX=9606 GN=TRA2A PE=1 SV=1 Transformer-2 protein homolog beta OS=Homo sapiens OX=9606 GN=TRA2B PE=1 SV=1	Q13595 2xPhospho [S260(100); S262(100)]; P62995 2xPhospho [S264(100); S266(100)]	0.0361628	1.69
Q96RT1	Erbin OS=Homo sapiens OX=9606 GN=ERBIN PE=1 SV=2	Q96RT1 1xPhospho [S440(100)]	0.0120958	1.68
Q9NWQ4	G patch domain-containing protein 2-like OS=Homo sapiens OX=9606 GN=GPATCH2L PE=1 SV=3	Q9NWQ4 2xPhospho [S86(100); S88(100)]	0.000689946	1.68
A0A494C108	Protein KRI1 homolog OS=Homo sapiens OX=9606 GN=KRI1 PE=1 SV=1	A0A494C108 2xPhospho [S634(100); S645(100)]	0.00292114	1.68
A0A3B3ITD2	Macoilin OS=Homo sapiens OX=9606 GN=MACO1 PE=1 SV=1	A0A3B3ITD2 1xPhospho [S332(100)]	0.00483783	1.68
S5FZ81	PHD finger protein 10 OS=Homo sapiens OX=9606 GN=PHF10 PE=1 SV=1	S5FZ81 1xPhospho [S327(100)]	0.0324895	1.68
P41236	Protein phosphatase inhibitor 2 OS=Homo sapiens OX=9606 GN=PPP1R2 PE=1 SV=2	P41236 1xPhospho [S87(100)]	0.00501237	1.68
Q13523	Serine/threonine-protein kinase PRP4 homolog OS=Homo sapiens OX=9606 GN=PRPF4B PE=1 SV=3	Q13523 2xPhospho [S292(100); S294(100)]	0.00169095	1.68
Q86VM9	Zinc finger CCCH domain-containing protein 18 OS=Homo sapiens OX=9606 GN=ZC3H18 PE=1 SV=2	Q86VM9 1xPhospho [S118(100)]	0.000661824	1.68
Q3V6T2	Girdin OS=Homo sapiens OX=9606 GN=CCDC88A PE=1 SV=2	Q3V6T2 1xPhospho [S1653(100)]	0.000183294	1.67
Q7Z4V5	Hepatoma-derived growth factor-related protein 2 OS=Homo sapiens OX=9606 GN=HDGFL2 PE=1 SV=1	Q7Z4V5 3xPhospho [S366(100); S369(100); S370(100)]	0.000485847	1.67
A0A494C108	Protein KRI1 homolog OS=Homo sapiens OX=9606 GN=KRI1 PE=1 SV=1	A0A494C108 1xPhospho [S177(100)]	0.0033387	1.67
P29590	Protein PML OS=Homo sapiens OX=9606 GN=PML PE=1 SV=3	P29590 1xPhospho [S40(99.1)]	0.0306208	1.67
F8WF16	Periphilin-1 OS=Homo sapiens OX=9606 GN=PPHLN1 PE=1 SV=1	F8WF16 1xPhospho [S85(100)]	0.00135945	1.67
Q9HB90	Ras-related GTP-binding protein C OS=Homo sapiens OX=9606 GN=RRAGC PE=1 SV=1		0.00013434	1.67
Q8N370	Large neutral amino acids transporter small subunit 4 OS=Homo sapiens OX=9606 GN=SLC43A2 PE=1 SV=1	Q8N370 1xPhospho [S297(99.8)]	0.0261526	1.67
O15400	Syntaxin-7 OS=Homo sapiens OX=9606 GN=STX7 PE=1 SV=4	O15400 1xPhospho [S129(100)]	0.0412897	1.67
Q8NHZ8	Anaphase-promoting complex subunit CDC26 OS=Homo sapiens OX=9606 GN=CDC26 PE=1 SV=1	Q8NHZ8 1xPhospho [S82(100)]	0.00814434	1.66
Q96JM3	Chromosome alignment-maintaining phosphoprotein 1 OS=Homo sapiens OX=9606 GN=CHAMP1 PE=1 SV=2	Q96JM3 1xPhospho [S542(100)]	0.0192194	1.66
A0A087WYW3	NK-tumor recognition protein OS=Homo sapiens OX=9606 GN=NKTR PE=1 SV=1	A0A087WYW3 1xPhospho [T855(100)]	0.0270247	1.66
Q5SRE5	Nucleoporin NUP188 OS=Homo sapiens OX=9606 GN=NUP188 PE=1 SV=1	Q5SRE5 2xPhospho [S1709(99.4); S1717(100)]	0.00127748	1.66
S5FZ81	PHD finger protein 10 OS=Homo sapiens OX=9606 GN=PHF10 PE=1 SV=1	S5FZ81 3xPhospho [S50(100); S/T/Y]	0.00408807	1.66
A0A0G2JHC2	PPP1R18 OS=Homo sapiens OX=9606 GN=PPP1R18 PE=1 SV=1	A0A0G2JHC2 1xPhospho [S224(100)]	0.0137222	1.66
O00401	Neural Wiskott-Aldrich syndrome protein OS=Homo sapiens OX=9606 GN=WASL PE=1 SV=2	O00401 1xPhospho [Y256(100)]	0.0471577	1.66
Q5VUA4	Zinc finger protein 318 OS=Homo sapiens OX=9606 GN=ZNF318 PE=1 SV=2	Q5VUA4 1xPhospho [S1267(99.7)]	0.0140586	1.66
P29317	Ephrin type-A receptor 2 OS=Homo sapiens OX=9606 GN=EPHA2 PE=1 SV=2	P29317 1xPhospho [S570(100)]	0.0383093	1.65
A0A087WXZ7	HEAT repeat-containing protein 6 OS=Homo sapiens OX=9606 GN=HEATR6 PE=1 SV=1	A0A087WXZ7 1xPhospho [S490(100)]	0.0201398	1.65
A0A7I2V5Y5	Kinesin-like protein OS=Homo sapiens OX=9606 GN=KIF23 PE=1 SV=1	A0A7I2V5Y5 2xPhospho [S925(100); S926(100)]	0.0136598	1.65
P49736	DNA replication licensing factor MCM2 OS=Homo sapiens OX=9606 GN=MCM2 PE=1 SV=4	P49736 2xPhospho [S26(100); S27(100)]	0.030706	1.65
Q9BVJ6	U3 small nucleolar RNA-associated protein 14 homolog A OS=Homo sapiens OX=9606 GN=UTP14A PE=1 SV=1	Q9BVJ6 1xPhospho [S52(100)]	0.0134126	1.65
F5H269	DmX-like protein 1 OS=Homo sapiens OX=9606 GN=DMXL1 PE=1 SV=1	F5H269 1xPhospho [S1896(99.7)]	0.0441706	1.64
P0C7U0	Protein ELFN1 OS=Homo sapiens OX=9606 GN=ELFN1 PE=1 SV=2	P0C7U0 1xPhospho [S461(100)]	0.0244585	1.64
F8W895	G patch domain-containing protein 4 (Fragment) OS=Homo sapiens OX=9606 GN=GPATCH4 PE=1 SV=1	F8W895 2xPhospho [S101(100); S110(100)]	0.0185193	1.64
Q9Y383	Putative RNA-binding protein Luc7-like 2 OS=Homo sapiens OX=9606 GN=LUC7L2 PE=1 SV=2	Q9Y383 1xPhospho [S347(100)]	0.00603778	1.64
Q92621	Nuclear pore complex protein Nup205 OS=Homo sapiens OX=9606 GN=NUP205 PE=1 SV=3	Q92621 2xPhospho [S1165(100); S1167(100)]	0.0242943	1.64
Q99666	RANBP2-like and GRIP domain-containing protein 5/6 OS=Homo sapiens OX=9606 GN=RGPD5 PE=1 SV=3	Q99666 1xPhospho [S1304(100)]	0.0130856	1.64
O43166	Signal-induced proliferation-associated 1-like protein 1 OS=Homo sapiens OX=9606 GN=SIPA1L1 PE=1 SV=4	O43166 1xPhospho [S208(100)]	0.000271071	1.64
Q9UQ35	Serine/arginine repetitive matrix protein 2 OS=Homo sapiens OX=9606 GN=SRRM2 PE=1 SV=2	Q9UQ35 3xPhospho [S1401(100); S1404(98.8); S1415(98.8)]	0.0164445	1.64
E7ETY2; Q13428	Treacle protein OS=Homo sapiens OX=9606 GN=TCOF1 PE=1 SV=1 Treacle protein OS=Homo sapiens OX=9606 GN=TCOF1 PE=1 SV=3	E7ETY2 2xPhospho [S1376(100); S1378(100)]; Q13428 2xPhospho [S1376(100); S1378(100)]	0.0331385	1.64
Q5T200	Zinc finger CCCH domain-containing protein 13 OS=Homo sapiens OX=9606 GN=ZC3H13 PE=1 SV=1	Q5T200 2xPhospho [T134(100); S137(100)]	0.00366776	1.64
Q86VM9	Zinc finger CCCH domain-containing protein 18 OS=Homo sapiens OX=9606 GN=ZC3H18 PE=1 SV=2		0.036883	1.64
Q6UWZ7	BRCA1-A complex subunit Abraxas 1 OS=Homo sapiens OX=9606 GN=ABRAXAS1 PE=1 SV=2	Q6UWZ7 1xPhospho [S406(100)]	0.0107206	1.63
Q9NWB6	Arginine and glutamate-rich protein 1 OS=Homo sapiens OX=9606 GN=ARGLU1 PE=1 SV=1	Q9NWB6 1xPhospho [S60(100)]	0.00937639	1.63
P85037	Forkhead box protein K1 OS=Homo sapiens OX=9606 GN=FOXK1 PE=1 SV=1	P85037 2xPhospho [T436(100); S441(100)]	0.00768775	1.63
P49792	E3 SUMO-protein ligase RanBP2 OS=Homo sapiens OX=9606 GN=RANBP2 PE=1 SV=2	P49792 2xPhospho [T1396(100); T/S]	0.0195588	1.63
Q8IYB3	Serine/arginine repetitive matrix protein 1 OS=Homo sapiens OX=9606 GN=SRRM1 PE=1 SV=2	Q8IYB3 3xPhospho [S738(100); S740(100); S743(100)]	0.0204462	1.63
Q9Y6A5	Transforming acidic coiled-coil-containing protein 3 OS=Homo sapiens OX=9606 GN=TACC3 PE=1 SV=1	Q9Y6A5 1xPhospho [S71(100)]	0.0362455	1.63
Q5T200	Zinc finger CCCH domain-containing protein 13 OS=Homo sapiens OX=9606 GN=ZC3H13 PE=1 SV=1	Q5T200 3xPhospho [S831(100); S833(100); S837(100)]	0.00267503	1.63
E9PMR6	Rho guanine nucleotide exchange factor 12 OS=Homo sapiens OX=9606 GN=ARHGEF12 PE=1 SV=1	E9PMR6 1xPhospho [S1073(100)]	0.0102883	1.62
Q16778	Histone H2B type 2-E OS=Homo sapiens OX=9606 GN=H2BC21 PE=1 SV=3	Q16778 1xPhospho [S37(100)]	0.00801912	1.62
Q7Z4S6	Kinesin-like protein KIF21A OS=Homo sapiens OX=9606 GN=KIF21A PE=1 SV=2	Q7Z4S6 1xPhospho [S1212(100)]	0.0355003	1.62
Q9UQ80	Proliferation-associated protein 2G4 OS=Homo sapiens OX=9606 GN=PA2G4 PE=1 SV=3	Q9UQ80 1xPhospho [S361(100)]	0.0203827	1.62
Q9UBS0	Ribosomal protein S6 kinase beta-2 OS=Homo sapiens OX=9606 GN=RPS6KB2 PE=1 SV=2	Q9UBS0 1xPhospho [S423(100)]	0.00357727	1.62
Q7KZ85	Transcription elongation factor SPT6 OS=Homo sapiens OX=9606 GN=SUPT6H PE=1 SV=2	Q7KZ85 2xPhospho [T1532(99.4); S1535(100)]	0.0418056	1.62
G3V1V1	Zinc finger CCHC-type and RNA binding motif 1, isoform CRA_b OS=Homo sapiens OX=9606 GN=ZCRB1 PE=1 SV=1	G3V1V1 1xPhospho [S114(98.1)]	0.0139988	1.62
Q5VUA4	Zinc finger protein 318 OS=Homo sapiens OX=9606 GN=ZNF318 PE=1 SV=2	Q5VUA4 1xPhospho [S709(100)]	0.00455148	1.62
Q15942	Zyxin OS=Homo sapiens OX=9606 GN=ZYX PE=1 SV=1	Q15942 2xPhospho [S259(99.1); S267(100)]	0.000566169	1.62
Q6PL18	ATPase family AAA domain-containing protein 2 OS=Homo sapiens OX=9606 GN=ATAD2 PE=1 SV=1	Q6PL18 1xPhospho [S327(100)]	0.0426002	1.61
Q6UUV7	CREB-regulated transcription coactivator 3 OS=Homo sapiens OX=9606 GN=CRTC3 PE=1 SV=2	Q6UUV7 1xPhospho [S329(100)]	0.000160302	1.61
Q53EU6	Glycerol-3-phosphate acyltransferase 3 OS=Homo sapiens OX=9606 GN=GPAT3 PE=1 SV=2	Q53EU6 1xPhospho [S68(100)]	0.00817183	1.61
E9PMS6	LIM domain only protein 7 OS=Homo sapiens OX=9606 GN=LMO7 PE=1 SV=1	E9PMS6 1xPhospho [S525(100)]	0.0174794	1.61
A0A0A0MS66	Phosphatidate phosphatase LPIN1 OS=Homo sapiens OX=9606 GN=LPIN1 PE=1 SV=1	A0A0A0MS66 1xPhospho [S168(100)]	0.00344003	1.61
A0A0C4DGW2	Sorting nexin-16 OS=Homo sapiens OX=9606 GN=SNX16 PE=1 SV=1		2.86297e-05	1.61
P18583	Protein SON OS=Homo sapiens OX=9606 GN=SON PE=1 SV=4	P18583 2xPhospho [S2029(100); S2031(100)]	0.0155941	1.61
Q96T58	Msx2-interacting protein OS=Homo sapiens OX=9606 GN=SPEN PE=1 SV=1	Q96T58 1xPhospho [S2101(100)]	0.0450029	1.61
P12270	Nucleoprotein TPR OS=Homo sapiens OX=9606 GN=TPR PE=1 SV=3	P12270 1xPhospho [S2034(99.5)]	0.00719938	1.61
O95155	Ubiquitin conjugation factor E4 B OS=Homo sapiens OX=9606 GN=UBE4B PE=1 SV=1	O95155 2xPhospho [S84(99.5); S86(100)]	0.0312328	1.61
O75152	Zinc finger CCCH domain-containing protein 11A OS=Homo sapiens OX=9606 GN=ZC3H11A PE=1 SV=3	O75152 2xPhospho [S149(98.6); S171(100)]	0.00110134	1.61
Q9UKV3	Apoptotic chromatin condensation inducer in the nucleus OS=Homo sapiens OX=9606 GN=ACIN1 PE=1 SV=2	Q9UKV3 2xPhospho [S410(100); T414(100)]	0.00287305	1.6
A0A804CAZ4	Rho guanine nucleotide exchange factor 18 OS=Homo sapiens OX=9606 GN=ARHGEF18 PE=1 SV=1	A0A804CAZ4 2xPhospho [S942(100); S944(100)]	0.0156511	1.6
Q96F63	Coiled-coil domain-containing protein 97 OS=Homo sapiens OX=9606 GN=CCDC97 PE=1 SV=1	Q96F63 1xPhospho [S257(100)]	0.0267863	1.6
A0A0A0MRM9	Nucleolar and coiled-body phosphoprotein 1 (Fragment) OS=Homo sapiens OX=9606 GN=NOLC1 PE=1 SV=1	A0A0A0MRM9 2xPhospho [T616(100); T619(100)]	0.0437366	1.6
Q96LT9	RNA-binding region-containing protein 3 OS=Homo sapiens OX=9606 GN=RNPC3 PE=1 SV=1	Q96LT9 1xPhospho [S108(100)]	0.0390114	1.6
Q9UQ35	Serine/arginine repetitive matrix protein 2 OS=Homo sapiens OX=9606 GN=SRRM2 PE=1 SV=2	Q9UQ35 3xPhospho [S2121(100); S2123(100); S/T]	0.00341154	1.6
Q15696	U2 small nuclear ribonucleoprotein auxiliary factor 35 kDa subunit-related protein 2 OS=Homo sapiens OX=9606 GN=ZRSR2 PE=1 SV=2	Q15696 1xPhospho [S349(100)]	0.00207556	1.6
Q8N163	Cell cycle and apoptosis regulator protein 2 OS=Homo sapiens OX=9606 GN=CCAR2 PE=1 SV=2	Q8N163 3xPhospho [S675(100); S678(100); S681(100)]	0.000114353	1.59
Q5SW79	Centrosomal protein of 170 kDa OS=Homo sapiens OX=9606 GN=CEP170 PE=1 SV=1	Q5SW79 1xPhospho [S1112(100)]	0.00195759	1.59
Q9NZI8	Insulin-like growth factor 2 mRNA-binding protein 1 OS=Homo sapiens OX=9606 GN=IGF2BP1 PE=1 SV=2	Q9NZI8 1xPhospho [S181(100)]	0.0161714	1.59
Q8WVC0	RNA polymerase-associated protein LEO1 OS=Homo sapiens OX=9606 GN=LEO1 PE=1 SV=1	Q8WVC0 1xPhospho [S658(100)]	0.0262462	1.59
Q9H6H4	Receptor expression-enhancing protein 4 OS=Homo sapiens OX=9606 GN=REEP4 PE=1 SV=1	Q9H6H4 1xPhospho [S152(100)]	0.0416166	1.59
P18583	Protein SON OS=Homo sapiens OX=9606 GN=SON PE=1 SV=4	P18583 2xPhospho [S2029(100); S2031(100)]	0.00954813	1.59
P18583	Protein SON OS=Homo sapiens OX=9606 GN=SON PE=1 SV=4		0.00101138	1.59
Q9UHB7	AF4/FMR2 family member 4 OS=Homo sapiens OX=9606 GN=AFF4 PE=1 SV=1	Q9UHB7 1xPhospho [S814(100)]	0.0281805	1.58
Q6PD62	RNA polymerase-associated protein CTR9 homolog OS=Homo sapiens OX=9606 GN=CTR9 PE=1 SV=1	Q6PD62 1xPhospho [S1085(100)]	2.85683e-05	1.58
P61978; Q5T6W2	Heterogeneous nuclear ribonucleoprotein K OS=Homo sapiens OX=9606 GN=HNRNPK PE=1 SV=1 Heterogeneous nuclear ribonucleoprotein K (Fragment) OS=Homo sapiens OX=9606 GN=HNRNPK PE=1 SV=1	P61978 1xPhospho [S284(100)]; Q5T6W2 1xPhospho [S260(100)]	0.0108167	1.58
Q8WWQ0	PH-interacting protein OS=Homo sapiens OX=9606 GN=PHIP PE=1 SV=2	Q8WWQ0 1xPhospho [S1315(100)]	0.0331981	1.58
P29590	Protein PML OS=Homo sapiens OX=9606 GN=PML PE=1 SV=3	P29590 2xPhospho [S504(100); S505(100)]	0.00689672	1.58
O15400	Syntaxin-7 OS=Homo sapiens OX=9606 GN=STX7 PE=1 SV=4	O15400 1xPhospho [S129(100)]	0.000228503	1.58
Q00059	Transcription factor A, mitochondrial OS=Homo sapiens OX=9606 GN=TFAM PE=1 SV=1	Q00059 1xPhospho [S195(100)]	0.0385894	1.58
Q12888	TP53-binding protein 1 OS=Homo sapiens OX=9606 GN=TP53BP1 PE=1 SV=2	Q12888 3xPhospho [S518(99.7); S523(100); S525(100)]	0.0255741	1.58
H0YC41	Protein virilizer homolog (Fragment) OS=Homo sapiens OX=9606 GN=VIRMA PE=1 SV=1	H0YC41 1xPhospho [S12(100)]	0.030654	1.58
Q15061	WD repeat-containing protein 43 OS=Homo sapiens OX=9606 GN=WDR43 PE=1 SV=3	Q15061 1xPhospho [S77(100)]	0.00119318	1.58
Q86VM9	Zinc finger CCCH domain-containing protein 18 OS=Homo sapiens OX=9606 GN=ZC3H18 PE=1 SV=2	Q86VM9 1xPhospho [T162(100)]	0.0221839	1.58
Q86WB0	Nuclear-interacting partner of ALK OS=Homo sapiens OX=9606 GN=ZC3HC1 PE=1 SV=1	Q86WB0 1xPhospho [S407(99.7)]	0.00867222	1.58
A0A087WVZ6	Protein kinase C-binding protein 1 OS=Homo sapiens OX=9606 GN=ZMYND8 PE=1 SV=2	A0A087WVZ6 1xPhospho [S401(100)]	0.0113092	1.58
Q8IVF2	Protein AHNAK2 OS=Homo sapiens OX=9606 GN=AHNAK2 PE=1 SV=2		0.0132218	1.57
Q9H6F5	Coiled-coil domain-containing protein 86 OS=Homo sapiens OX=9606 GN=CCDC86 PE=1 SV=1	Q9H6F5 1xPhospho [S47(100)]	0.0239529	1.57
Q5SW79	Centrosomal protein of 170 kDa OS=Homo sapiens OX=9606 GN=CEP170 PE=1 SV=1	Q5SW79 1xPhospho [S1079(99.7)]	0.029739	1.57
Q9HCG8	Pre-mRNA-splicing factor CWC22 homolog OS=Homo sapiens OX=9606 GN=CWC22 PE=1 SV=3	Q9HCG8 1xPhospho [S61(100)]	0.00482826	1.57
A0A7I2V599	60 kDa chaperonin OS=Homo sapiens OX=9606 GN=HSPD1 PE=1 SV=1	A0A7I2V599 1xPhospho [S70(100)]	0.0199403	1.57
A0A1B0GVD3	Protein lin-28 homolog B OS=Homo sapiens OX=9606 GN=LIN28B PE=1 SV=1	A0A1B0GVD3 1xPhospho [S211(100)]	0.00825247	1.57
Q8ND56	Protein LSM14 homolog A OS=Homo sapiens OX=9606 GN=LSM14A PE=1 SV=3	Q8ND56 2xPhospho [S178(99.5); S/T]	0.00244884	1.57
P38159; Q96E39	RNA-binding motif protein, X chromosome OS=Homo sapiens OX=9606 GN=RBMX PE=1 SV=3 RNA binding motif protein, X-linked-like-1 OS=Homo sapiens OX=9606 GN=RBMXL1 PE=1 SV=1	P38159 1xPhospho [S208(100)]; Q96E39 1xPhospho [S208(100)]	0.0294892	1.57
Q6NZY4	Zinc finger CCHC domain-containing protein 8 OS=Homo sapiens OX=9606 GN=ZCCHC8 PE=1 SV=2		0.014922	1.57
H3BS42	Zinc finger protein 768 OS=Homo sapiens OX=9606 GN=ZNF768 PE=1 SV=2	H3BS42 1xPhospho [S108(100)]	0.00558567	1.57
Q9BZE9	Tether containing UBX domain for GLUT4 OS=Homo sapiens OX=9606 GN=ASPSCR1 PE=1 SV=1	Q9BZE9 1xPhospho [S500(100)]	3.75611e-06	1.56
Q9NYV4	Cyclin-dependent kinase 12 OS=Homo sapiens OX=9606 GN=CDK12 PE=1 SV=2	Q9NYV4 3xPhospho [S341(100); S343(100); S345(98.9)]	0.0250195	1.56
J3KTL2	Serine/arginine-rich splicing factor 1 OS=Homo sapiens OX=9606 GN=SRSF1 PE=1 SV=1	J3KTL2 2xPhospho [S238(100); S242(100)]	0.00743899	1.56
Q9Y2W1	Thyroid hormone receptor-associated protein 3 OS=Homo sapiens OX=9606 GN=THRAP3 PE=1 SV=2	Q9Y2W1 1xPhospho [S243(100)]	0.0391504	1.56
Q5VUA4	Zinc finger protein 318 OS=Homo sapiens OX=9606 GN=ZNF318 PE=1 SV=2	Q5VUA4 1xPhospho [S136(100)]	0.0172121	1.56
Q02952	A-kinase anchor protein 12 OS=Homo sapiens OX=9606 GN=AKAP12 PE=1 SV=4	Q02952 1xPhospho [S696(99.8)]	0.0272915	1.55
Q02952	A-kinase anchor protein 12 OS=Homo sapiens OX=9606 GN=AKAP12 PE=1 SV=4	Q02952 1xPhospho [S286(100)]	0.000174094	1.55
Q9NWB6	Arginine and glutamate-rich protein 1 OS=Homo sapiens OX=9606 GN=ARGLU1 PE=1 SV=1	Q9NWB6 1xPhospho [S266(100)]	0.00421586	1.55
Q9UQ88; P21127	Cyclin-dependent kinase 11A OS=Homo sapiens OX=9606 GN=CDK11A PE=1 SV=4 Cyclin-dependent kinase 11B OS=Homo sapiens OX=9606 GN=CDK11B PE=1 SV=4	Q9UQ88 2xPhospho [S265(100); S271(99.7)]; P21127 2xPhospho [S277(100); S283(99.7)]	0.00246702	1.55
Q00839	Heterogeneous nuclear ribonucleoprotein U OS=Homo sapiens OX=9606 GN=HNRNPU PE=1 SV=6	Q00839 1xMet-loss [N-Term]; 1xPhospho [S4(99.6)]	0.0184675	1.55
Q99590	Protein SCAF11 OS=Homo sapiens OX=9606 GN=SCAF11 PE=1 SV=2	Q99590 2xPhospho [S608(99.3); S614(99.3)]	0.00145798	1.55
Q9UQ35	Serine/arginine repetitive matrix protein 2 OS=Homo sapiens OX=9606 GN=SRRM2 PE=1 SV=2	Q9UQ35 3xPhospho [S1970(100); S1972(100); T/S]	0.00929595	1.55
O75494	Serine/arginine-rich splicing factor 10 OS=Homo sapiens OX=9606 GN=SRSF10 PE=1 SV=1	O75494 1xPhospho [S253(100)]	0.0185144	1.55
Q12888	TP53-binding protein 1 OS=Homo sapiens OX=9606 GN=TP53BP1 PE=1 SV=2	Q12888 1xPhospho [S316(100)]	0.0397603	1.55
A0A7P0Z4N2	Protein AATF OS=Homo sapiens OX=9606 GN=AATF PE=1 SV=1	A0A7P0Z4N2 3xPhospho [S316(100); S320(100); S321(100)]	0.0141661	1.54
Q14692	Ribosome biogenesis protein BMS1 homolog OS=Homo sapiens OX=9606 GN=BMS1 PE=1 SV=1	Q14692 2xPhospho [S494(100); S504(100)]	0.00360468	1.54
H3BRE6	Probable fibrosin-1 (Fragment) OS=Homo sapiens OX=9606 GN=FBRS PE=1 SV=1	H3BRE6 1xPhospho [S177(100)]	0.0144286	1.54
Q92769	Histone deacetylase 2 OS=Homo sapiens OX=9606 GN=HDAC2 PE=1 SV=2	Q92769 1xPhospho [S394(100)]	0.0132204	1.54
Q9Y618	Nuclear receptor corepressor 2 OS=Homo sapiens OX=9606 GN=NCOR2 PE=1 SV=3	Q9Y618 2xPhospho [S149(100); S152(100)]	0.0423941	1.54
Q8IXT5	RNA-binding protein 12B OS=Homo sapiens OX=9606 GN=RBM12B PE=1 SV=2	Q8IXT5 1xPhospho [S575(100)]	0.0379815	1.54
Q12888	TP53-binding protein 1 OS=Homo sapiens OX=9606 GN=TP53BP1 PE=1 SV=2	Q12888 1xPhospho [S525(100)]	0.011949	1.54
Q86WR0	Coiled-coil domain-containing protein 25 OS=Homo sapiens OX=9606 GN=CCDC25 PE=1 SV=2	Q86WR0 1xPhospho [S204(100)]	0.00160329	1.53
Q96JM3	Chromosome alignment-maintaining phosphoprotein 1 OS=Homo sapiens OX=9606 GN=CHAMP1 PE=1 SV=2	Q96JM3 2xPhospho [S204(100); S214(99.5)]	0.00787224	1.53
Q9BY89	Uncharacterized protein KIAA1671 OS=Homo sapiens OX=9606 GN=KIAA1671 PE=1 SV=2	Q9BY89 1xPhospho [S1224(100)]	0.00663535	1.53
P20700	Lamin-B1 OS=Homo sapiens OX=9606 GN=LMNB1 PE=1 SV=2	P20700 1xPhospho [S23(100)]	0.0376959	1.53
P34897	Serine hydroxymethyltransferase, mitochondrial OS=Homo sapiens OX=9606 GN=SHMT2 PE=1 SV=3	P34897 1xPhospho [S266(100)]	0.00617763	1.53
O43166	Signal-induced proliferation-associated 1-like protein 1 OS=Homo sapiens OX=9606 GN=SIPA1L1 PE=1 SV=4	O43166 1xPhospho [S1549(100)]	0.00164241	1.53
Q8IYB3	Serine/arginine repetitive matrix protein 1 OS=Homo sapiens OX=9606 GN=SRRM1 PE=1 SV=2	Q8IYB3 3xPhospho [S738(100); S740(100); S743(100)]	0.00595598	1.53
Q9UQ35	Serine/arginine repetitive matrix protein 2 OS=Homo sapiens OX=9606 GN=SRRM2 PE=1 SV=2	Q9UQ35 2xPhospho [S952(100); S954(100)]	0.00473516	1.53
P17096	High mobility group protein HMG-I/HMG-Y OS=Homo sapiens OX=9606 GN=HMGA1 PE=1 SV=3	P17096 3xPhospho [S99(100); S102(100); S103(100)]	0.0107046	1.52
Q8WVC0	RNA polymerase-associated protein LEO1 OS=Homo sapiens OX=9606 GN=LEO1 PE=1 SV=1	Q8WVC0 1xPhospho [S162(100)]	0.00886878	1.52
A0A087WVZ6	Protein kinase C-binding protein 1 OS=Homo sapiens OX=9606 GN=ZMYND8 PE=1 SV=2	A0A087WVZ6 1xPhospho [S420(100)]	0.0415075	1.52
Q8N1G0	Zinc finger protein 687 OS=Homo sapiens OX=9606 GN=ZNF687 PE=1 SV=1	Q8N1G0 1xPhospho [S1057(100)]	0.002377	1.52
K7ELQ4	ATF7-NPFF readthrough OS=Homo sapiens OX=9606 GN=ATF7-NPFF PE=3 SV=1	K7ELQ4 2xPhospho [S97(100); T101(100)]	0.000711016	1.51
Q14676	Mediator of DNA damage checkpoint protein 1 OS=Homo sapiens OX=9606 GN=MDC1 PE=1 SV=3	Q14676 2xPhospho [S453(100); T455(100)]	0.0370251	1.51
Q8N5V2	Ephexin-1 OS=Homo sapiens OX=9606 GN=NGEF PE=1 SV=2	Q8N5V2 1xPhospho [S696(100)]	0.00316441	1.51
Q13523	Serine/threonine-protein kinase PRP4 homolog OS=Homo sapiens OX=9606 GN=PRPF4B PE=1 SV=3	Q13523 1xPhospho [T847(100)]	0.0234834	1.51
P49792; Q99666	E3 SUMO-protein ligase RanBP2 OS=Homo sapiens OX=9606 GN=RANBP2 PE=1 SV=2 RANBP2-like and GRIP domain-containing protein 5/6 OS=Homo sapiens OX=9606 GN=RGPD5 PE=1 SV=3	P49792 1xPhospho [S1955(99.8)]; Q99666 1xPhospho [S979(99.8)]	0.0118354	1.51
Q96PK6	RNA-binding protein 14 OS=Homo sapiens OX=9606 GN=RBM14 PE=1 SV=2	Q96PK6 1xPhospho [S618(100)]	0.0479103	1.51
P38159; Q96E39	RNA-binding motif protein, X chromosome OS=Homo sapiens OX=9606 GN=RBMX PE=1 SV=3 RNA binding motif protein, X-linked-like-1 OS=Homo sapiens OX=9606 GN=RBMXL1 PE=1 SV=1	P38159 1xPhospho [S316(99.7)]; Q96E39 1xPhospho [S316(99.7)]	0.0124458	1.51
O43818	U3 small nucleolar RNA-interacting protein 2 OS=Homo sapiens OX=9606 GN=RRP9 PE=1 SV=1	O43818 2xPhospho [S51(100); S53(100)]	0.0104443	1.51
O15042	U2 snRNP-associated SURP motif-containing protein OS=Homo sapiens OX=9606 GN=U2SURP PE=1 SV=2	O15042 2xPhospho [S788(100); S800(100)]	0.020879	1.51
Q8N163	Cell cycle and apoptosis regulator protein 2 OS=Homo sapiens OX=9606 GN=CCAR2 PE=1 SV=2	Q8N163 3xPhospho [S675(100); S678(100); S681(100)]	0.03719	1.5
E9PK52	Band 4.1-like protein 2 OS=Homo sapiens OX=9606 GN=EPB41L2 PE=1 SV=1	E9PK52 1xPhospho [S598(100)]	0.0144186	1.5
Q8N5V2	Ephexin-1 OS=Homo sapiens OX=9606 GN=NGEF PE=1 SV=2	Q8N5V2 1xPhospho [S606(100)]	0.0397718	1.5
Q13610	Periodic tryptophan protein 1 homolog OS=Homo sapiens OX=9606 GN=PWP1 PE=1 SV=1	Q13610 2xPhospho [S50(100); S57(100)]	0.0476119	1.5
B4DP61	Survival motor neuron protein OS=Homo sapiens OX=9606 GN=SMN1 PE=1 SV=1	B4DP61 2xPhospho [S28(100); S31(100)]	0.00688122	1.5
Q5T200	Zinc finger CCCH domain-containing protein 13 OS=Homo sapiens OX=9606 GN=ZC3H13 PE=1 SV=1	Q5T200 2xPhospho [T354(100); S/Y]	0.0334526	1.5
Q86VM9	Zinc finger CCCH domain-containing protein 18 OS=Homo sapiens OX=9606 GN=ZC3H18 PE=1 SV=2	Q86VM9 2xPhospho [S67(100); S74(100)]	0.0118949	1.5
Q8N1G0	Zinc finger protein 687 OS=Homo sapiens OX=9606 GN=ZNF687 PE=1 SV=1	Q8N1G0 1xPhospho [S1191(100)]	0.000266669	1.5
O95810	Caveolae-associated protein 2 OS=Homo sapiens OX=9606 GN=CAVIN2 PE=1 SV=3	O95810 2xPhospho [S203(100); S204(100)]	0.0183848	1.49
P78347	General transcription factor II-I OS=Homo sapiens OX=9606 GN=GTF2I PE=1 SV=2	P78347 1xPhospho [S210(100)]	0.00019673	1.49
Q86UW6	NEDD4-binding protein 2 OS=Homo sapiens OX=9606 GN=N4BP2 PE=1 SV=2		0.0122698	1.49
Q6PJF5	Inactive rhomboid protein 2 OS=Homo sapiens OX=9606 GN=RHBDF2 PE=1 SV=2	Q6PJF5 2xPhospho [S325(100); S328(100)]	0.0146248	1.49
D6RA71	E3 ubiquitin-protein ligase RNF4 (Fragment) OS=Homo sapiens OX=9606 GN=RNF4 PE=1 SV=1	D6RA71 2xPhospho [S94(100); S95(100)]	0.013005	1.49
B4DP61	Survival motor neuron protein OS=Homo sapiens OX=9606 GN=SMN1 PE=1 SV=1	B4DP61 2xPhospho [S28(100); S31(100)]	1.30697e-05	1.49
Q92750	Transcription initiation factor TFIID subunit 4B OS=Homo sapiens OX=9606 GN=TAF4B PE=1 SV=2	Q92750 1xPhospho [S595(100)]	0.0117291	1.49
Q12888	TP53-binding protein 1 OS=Homo sapiens OX=9606 GN=TP53BP1 PE=1 SV=2	Q12888 1xPhospho [S640(99.7)]	0.00264081	1.49
A0A075B784	Ubiquitin carboxyl-terminal hydrolase OS=Homo sapiens OX=9606 GN=USP36 PE=1 SV=1	A0A075B784 1xPhospho [S546(100)]	0.0322773	1.49
Q9UKI2	Cdc42 effector protein 3 OS=Homo sapiens OX=9606 GN=CDC42EP3 PE=1 SV=1	Q9UKI2 2xPhospho [S89(99.3); S100(100)]	0.00217723	1.48
Q13111	Chromatin assembly factor 1 subunit A OS=Homo sapiens OX=9606 GN=CHAF1A PE=1 SV=3	Q13111 1xPhospho [S772(100)]	0.0312033	1.48
Q8WYA6	Beta-catenin-like protein 1 OS=Homo sapiens OX=9606 GN=CTNNBL1 PE=1 SV=1	Q8WYA6 1xPhospho [S545(100)]	0.00399474	1.48
A0A590UJI0	UPF0606 protein KIAA1549L OS=Homo sapiens OX=9606 GN=KIAA1549L PE=1 SV=1	A0A590UJI0 1xPhospho [S1630(100)]	0.00132989	1.48
Q03164	Histone-lysine N-methyltransferase 2A OS=Homo sapiens OX=9606 GN=KMT2A PE=1 SV=5	Q03164 2xPhospho [S1837(99.3); T1845(100)]	0.0204659	1.48
P20700; Q03252	Lamin-B1 OS=Homo sapiens OX=9606 GN=LMNB1 PE=1 SV=2 Lamin-B2 OS=Homo sapiens OX=9606 GN=LMNB2 PE=1 SV=4	P20700 1xPhospho [S393(100)]; Q03252 1xPhospho [S407(100)]	0.00360334	1.48
O75400	Pre-mRNA-processing factor 40 homolog A OS=Homo sapiens OX=9606 GN=PRPF40A PE=1 SV=2	O75400 2xPhospho [S885(100); S888(100)]	0.0208538	1.48
Q5UIP0	Telomere-associated protein RIF1 OS=Homo sapiens OX=9606 GN=RIF1 PE=1 SV=2	Q5UIP0 1xPhospho [S2196(100)]	0.00624533	1.48
F5H385	Zinc transporter ZIP3 OS=Homo sapiens OX=9606 GN=SLC39A3 PE=1 SV=1	F5H385 2xPhospho [S125(100); S129(100)]	0.0164242	1.48
P18583	Protein SON OS=Homo sapiens OX=9606 GN=SON PE=1 SV=4	P18583 2xPhospho [S2020(100); T2022(100)]	0.029756	1.48
P38432	Coilin OS=Homo sapiens OX=9606 GN=COIL PE=1 SV=1	P38432 2xPhospho [S566(100); S571(99)]	0.0121998	1.47
Q8TEH3	DENN domain-containing protein 1A OS=Homo sapiens OX=9606 GN=DENND1A PE=1 SV=2	Q8TEH3 2xPhospho [S520(100); S523(100)]	0.0401753	1.47
Q9BTC0	Death-inducer obliterator 1 OS=Homo sapiens OX=9606 GN=DIDO1 PE=1 SV=5		0.0377338	1.47
E7EUR8	Protein FAM193A (Fragment) OS=Homo sapiens OX=9606 GN=FAM193A PE=1 SV=1	E7EUR8 1xPhospho [S147(100)]	0.00908259	1.47
P49959	Double-strand break repair protein MRE11 OS=Homo sapiens OX=9606 GN=MRE11 PE=1 SV=3	P49959 1xPhospho [S536(98)]	0.0494236	1.47
C9JAB9	Cytoplasmic protein NCK1 (Fragment) OS=Homo sapiens OX=9606 GN=NCK1 PE=1 SV=1	C9JAB9 2xPhospho [S21(100); S]	0.00960846	1.47
P49756	RNA-binding protein 25 OS=Homo sapiens OX=9606 GN=RBM25 PE=1 SV=3	P49756 1xPhospho [S677(100)]	0.00620537	1.47
O43818	U3 small nucleolar RNA-interacting protein 2 OS=Homo sapiens OX=9606 GN=RRP9 PE=1 SV=1	O43818 3xPhospho [S50(100); S51(100); S53(100)]	0.0485051	1.47
Q15424; Q14151	Scaffold attachment factor B1 OS=Homo sapiens OX=9606 GN=SAFB PE=1 SV=4 Scaffold attachment factor B2 OS=Homo sapiens OX=9606 GN=SAFB2 PE=1 SV=1	Q15424 1xPhospho [S234(100)]; Q14151 1xPhospho [S233(100)]	0.00398748	1.47
Q9BRL6	Serine/arginine-rich splicing factor 8 OS=Homo sapiens OX=9606 GN=SRSF8 PE=1 SV=1	Q9BRL6 2xPhospho [S273(100); S]	0.00357237	1.47
Q9UKV3; G3V3T3	Apoptotic chromatin condensation inducer in the nucleus OS=Homo sapiens OX=9606 GN=ACIN1 PE=1 SV=2 Apoptotic chromatin condensation inducer in the nucleus (Fragment) OS=Homo sapiens OX=9606 GN=ACIN1 PE=1 SV=1	Q9UKV3 1xPhospho [S838(100)]; G3V3T3 1xPhospho [S80(100)]	0.00820418	1.46
Q8TEA8	D-aminoacyl-tRNA deacylase 1 OS=Homo sapiens OX=9606 GN=DTD1 PE=1 SV=2	Q8TEA8 1xPhospho [S197(99.7)]	0.0185227	1.46
H3BRE6	Probable fibrosin-1 (Fragment) OS=Homo sapiens OX=9606 GN=FBRS PE=1 SV=1	H3BRE6 2xPhospho [S55(100); S56(100)]	0.0283604	1.46
O94915	Protein furry homolog-like OS=Homo sapiens OX=9606 GN=FRYL PE=1 SV=2	O94915 1xPhospho [S1978(100)]	0.0451655	1.46
Q9NWQ4	G patch domain-containing protein 2-like OS=Homo sapiens OX=9606 GN=GPATCH2L PE=1 SV=3	Q9NWQ4 1xPhospho [S86(100)]	0.0129228	1.46
Q13610	Periodic tryptophan protein 1 homolog OS=Homo sapiens OX=9606 GN=PWP1 PE=1 SV=1	Q13610 1xPhospho [S485(100)]	0.00269214	1.46
Q15642	Cdc42-interacting protein 4 OS=Homo sapiens OX=9606 GN=TRIP10 PE=1 SV=3	Q15642 2xPhospho [S296(100); S/T]	0.0419521	1.46
Q8IVF2	Protein AHNAK2 OS=Homo sapiens OX=9606 GN=AHNAK2 PE=1 SV=2	Q8IVF2 1xPhospho [S4710(100)]	0.0222387	1.45
A0A7P0T9U5	Alsin OS=Homo sapiens OX=9606 GN=ALS2 PE=1 SV=1	A0A7P0T9U5 1xPhospho [S466(100)]	0.00886347	1.45
Q96N67	Dedicator of cytokinesis protein 7 OS=Homo sapiens OX=9606 GN=DOCK7 PE=1 SV=4	Q96N67 1xPhospho [S1438(100)]	0.0489609	1.45
Q7Z4S6	Kinesin-like protein KIF21A OS=Homo sapiens OX=9606 GN=KIF21A PE=1 SV=2	Q7Z4S6 1xPhospho [S853(99.6)]	0.00799186	1.45
A0A5H1ZRS1	Pericentriolar material 1 protein OS=Homo sapiens OX=9606 GN=PCM1 PE=1 SV=1	A0A5H1ZRS1 1xPhospho [S960(100)]	0.00300589	1.45
Q13523	Serine/threonine-protein kinase PRP4 homolog OS=Homo sapiens OX=9606 GN=PRPF4B PE=1 SV=3	Q13523 2xPhospho [S142(100); S144(100)]	0.00130965	1.45
Q02880	DNA topoisomerase 2-beta OS=Homo sapiens OX=9606 GN=TOP2B PE=1 SV=3	Q02880 3xPhospho [S1522(100); S1524(100); S1526(100)]	0.0446504	1.45
Q15061	WD repeat-containing protein 43 OS=Homo sapiens OX=9606 GN=WDR43 PE=1 SV=3	Q15061 1xPhospho [S77(100)]	0.0310818	1.45
Q5T200	Zinc finger CCCH domain-containing protein 13 OS=Homo sapiens OX=9606 GN=ZC3H13 PE=1 SV=1	Q5T200 2xPhospho [S986(99.7); S993(100)]	0.0260334	1.45
A0A1B0GTX1	Dynamin-binding protein OS=Homo sapiens OX=9606 GN=DNMBP PE=1 SV=1	A0A1B0GTX1 2xPhospho [S119(100); S123(100)]	0.0424601	1.44
Q9H501	ESF1 homolog OS=Homo sapiens OX=9606 GN=ESF1 PE=1 SV=1	Q9H501 2xPhospho [S657(100); S663(100)]	5.81653e-05	1.44
A0A7I2V5Y5	Kinesin-like protein OS=Homo sapiens OX=9606 GN=KIF23 PE=1 SV=1	A0A7I2V5Y5 1xPhospho [S160(100)]	0.0219096	1.44
Q8IWU2	Serine/threonine-protein kinase LMTK2 OS=Homo sapiens OX=9606 GN=LMTK2 PE=1 SV=2	Q8IWU2 2xPhospho [S600(100); S601(99.6)]	6.38838e-05	1.44
Q9Y383	Putative RNA-binding protein Luc7-like 2 OS=Homo sapiens OX=9606 GN=LUC7L2 PE=1 SV=2	Q9Y383 1xPhospho [S18(99.7)]	0.0347006	1.44
Q15424	Scaffold attachment factor B1 OS=Homo sapiens OX=9606 GN=SAFB PE=1 SV=4	Q15424 2xPhospho [S383(100); S384(100)]	0.0340671	1.44
O43166	Signal-induced proliferation-associated 1-like protein 1 OS=Homo sapiens OX=9606 GN=SIPA1L1 PE=1 SV=4		0.0128696	1.44
Q16629	Serine/arginine-rich splicing factor 7 OS=Homo sapiens OX=9606 GN=SRSF7 PE=1 SV=1	Q16629 3xPhospho [S163(100); S165(100); S167(100)]	0.00669222	1.44
Q16629	Serine/arginine-rich splicing factor 7 OS=Homo sapiens OX=9606 GN=SRSF7 PE=1 SV=1	Q16629 1xPhospho [S192(100)]	0.0339166	1.44
Q13242	Serine/arginine-rich splicing factor 9 OS=Homo sapiens OX=9606 GN=SRSF9 PE=1 SV=1	Q13242 3xPhospho [S189(99.4); S193(100); S195(100)]	0.012581	1.44
Q5T200	Zinc finger CCCH domain-containing protein 13 OS=Homo sapiens OX=9606 GN=ZC3H13 PE=1 SV=1	Q5T200 2xPhospho [T263(100); S265(100)]	0.00489325	1.44
Q8WYP5	Protein ELYS OS=Homo sapiens OX=9606 GN=AHCTF1 PE=1 SV=3	Q8WYP5 1xPhospho [S1513(100)]	0.0193026	1.43
Q9UIG0	Tyrosine-protein kinase BAZ1B OS=Homo sapiens OX=9606 GN=BAZ1B PE=1 SV=2	Q9UIG0 1xPhospho [S1468(100)]	0.0167127	1.43
Q7Z460	CLIP-associating protein 1 OS=Homo sapiens OX=9606 GN=CLASP1 PE=1 SV=1	Q7Z460 1xPhospho [S1091(100)]	0.00862499	1.43
A0A1C7CYX9	Dihydropyrimidinase-related protein 2 OS=Homo sapiens OX=9606 GN=DPYSL2 PE=1 SV=1	A0A1C7CYX9 1xPhospho [S27(100)]	0.00382319	1.43
P29317	Ephrin type-A receptor 2 OS=Homo sapiens OX=9606 GN=EPHA2 PE=1 SV=2	P29317 1xPhospho [S901(100)]	0.0449596	1.43
Q92835	Phosphatidylinositol 3,4,5-trisphosphate 5-phosphatase 1 OS=Homo sapiens OX=9606 GN=INPP5D PE=1 SV=2	Q92835 1xPhospho [S1039(100)]	0.0282273	1.43
A0A087WUS5	Myc proto-oncogene protein OS=Homo sapiens OX=9606 GN=MYC PE=1 SV=1		0.00264439	1.43
Q8N5F7	NF-kappa-B-activating protein OS=Homo sapiens OX=9606 GN=NKAP PE=1 SV=1	Q8N5F7 2xPhospho [S157(100); T161(100)]	0.00224261	1.43
A0A494C0Q4	Pro-neuregulin-1, membrane-bound isoform OS=Homo sapiens OX=9606 GN=NRG1 PE=1 SV=1	A0A494C0Q4 2xPhospho [S495(100); S504(100)]	0.00920999	1.43
O43567	E3 ubiquitin-protein ligase RNF13 OS=Homo sapiens OX=9606 GN=RNF13 PE=1 SV=1	O43567 1xPhospho [T380(100)]	0.00096512	1.43
Q99590	Protein SCAF11 OS=Homo sapiens OX=9606 GN=SCAF11 PE=1 SV=2	Q99590 1xPhospho [S405(100)]	0.00320595	1.43
Q8IY81	pre-rRNA 2'-O-ribose RNA methyltransferase FTSJ3 OS=Homo sapiens OX=9606 GN=FTSJ3 PE=1 SV=2	Q8IY81 3xPhospho [S458(100); S468(99); S471(100)]	0.00533617	1.42
Q9H1B7	Probable E3 ubiquitin-protein ligase IRF2BPL OS=Homo sapiens OX=9606 GN=IRF2BPL PE=1 SV=1	Q9H1B7 3xPhospho [S658(100); S659(100); S662(100)]	0.00561633	1.42
P24928	DNA-directed RNA polymerase II subunit RPB1 OS=Homo sapiens OX=9606 GN=POLR2A PE=1 SV=2	P24928 3xPhospho [S1917(100); S1920(100); S/T/Y]; 3xPhospho [S1931(100); S1934(100); S/T/Y]	0.00400264	1.42
E9PGM9	RNA-binding protein 6 OS=Homo sapiens OX=9606 GN=RBM6 PE=1 SV=1	E9PGM9 1xPhospho [S893(100)]	0.016422	1.42
O75533	Splicing factor 3B subunit 1 OS=Homo sapiens OX=9606 GN=SF3B1 PE=1 SV=3	O75533 2xPhospho [S129(100); T142(100)]	0.0215303	1.42
Q8IYB3	Serine/arginine repetitive matrix protein 1 OS=Homo sapiens OX=9606 GN=SRRM1 PE=1 SV=2	Q8IYB3 3xPhospho [S791(100); T793(100); S795(100)]	0.0396298	1.42
O75410	Transforming acidic coiled-coil-containing protein 1 OS=Homo sapiens OX=9606 GN=TACC1 PE=1 SV=2	O75410 1xPhospho [S276(99.6)]	0.0365935	1.42
Q86VM9	Zinc finger CCCH domain-containing protein 18 OS=Homo sapiens OX=9606 GN=ZC3H18 PE=1 SV=2	Q86VM9 1xPhospho [S34(100)]	0.0123366	1.42
Q5VUA4	Zinc finger protein 318 OS=Homo sapiens OX=9606 GN=ZNF318 PE=1 SV=2	Q5VUA4 1xPhospho [S136(100)]	0.000566327	1.42
B9EGE7	ZNF507 protein OS=Homo sapiens OX=9606 GN=ZNF507 PE=1 SV=1	B9EGE7 1xPhospho [S388(100)]	0.0460342	1.42
Q6PL18	ATPase family AAA domain-containing protein 2 OS=Homo sapiens OX=9606 GN=ATAD2 PE=1 SV=1	Q6PL18 1xPhospho [S1243(100)]	0.049309	1.41
Q15910	Histone-lysine N-methyltransferase EZH2 OS=Homo sapiens OX=9606 GN=EZH2 PE=1 SV=2	Q15910 2xPhospho [S363(99.3); S/T]	0.0109108	1.41
Q9BVV8	Protein FAM174C OS=Homo sapiens OX=9606 GN=FAM174C PE=1 SV=2	Q9BVV8 2xPhospho [S117(100); S120(100)]	0.0149167	1.41
P35568	Insulin receptor substrate 1 OS=Homo sapiens OX=9606 GN=IRS1 PE=1 SV=1	P35568 1xPhospho [S629(100)]	0.00146622	1.41
Q9NX40	OCIA domain-containing protein 1 OS=Homo sapiens OX=9606 GN=OCIAD1 PE=1 SV=1		0.0332793	1.41
F8WEF5	PHD and RING finger domain-containing protein 1 OS=Homo sapiens OX=9606 GN=PHRF1 PE=1 SV=1	F8WEF5 2xPhospho [S989(100); S991(100)]	0.0215765	1.41
Q13523	Serine/threonine-protein kinase PRP4 homolog OS=Homo sapiens OX=9606 GN=PRPF4B PE=1 SV=3	Q13523 2xPhospho [S431(100); S437(99.6)]	0.00165752	1.41
Q9H2H9	Sodium-coupled neutral amino acid transporter 1 OS=Homo sapiens OX=9606 GN=SLC38A1 PE=1 SV=1		0.00194894	1.41
Q9BRL6	Serine/arginine-rich splicing factor 8 OS=Homo sapiens OX=9606 GN=SRSF8 PE=1 SV=1	Q9BRL6 1xPhospho [S26(100)]	0.0148042	1.41
Q5T200	Zinc finger CCCH domain-containing protein 13 OS=Homo sapiens OX=9606 GN=ZC3H13 PE=1 SV=1	Q5T200 2xPhospho [S831(100); S833(100)]	0.0184375	1.41
Q9UHB7	AF4/FMR2 family member 4 OS=Homo sapiens OX=9606 GN=AFF4 PE=1 SV=1	Q9UHB7 2xPhospho [S703(100); S706(100)]	0.0193332	1.4
Q9UQ88; P21127	Cyclin-dependent kinase 11A OS=Homo sapiens OX=9606 GN=CDK11A PE=1 SV=4 Cyclin-dependent kinase 11B OS=Homo sapiens OX=9606 GN=CDK11B PE=1 SV=4	Q9UQ88 1xPhospho [S47(100)]; P21127 1xPhospho [S47(100)]	0.0411122	1.4
Q9BVV8	Protein FAM174C OS=Homo sapiens OX=9606 GN=FAM174C PE=1 SV=2	Q9BVV8 1xPhospho [S120(100)]	0.040784	1.4
Q8WVC0	RNA polymerase-associated protein LEO1 OS=Homo sapiens OX=9606 GN=LEO1 PE=1 SV=1	Q8WVC0 3xPhospho [S246(100); S254(100); S261(100)]	0.000175811	1.4
P08651	Nuclear factor 1 C-type OS=Homo sapiens OX=9606 GN=NFIC PE=1 SV=2	P08651 3xPhospho [S333(100); S339(99.2); S343(100)]	0.00129782	1.4
Q13523	Serine/threonine-protein kinase PRP4 homolog OS=Homo sapiens OX=9606 GN=PRPF4B PE=1 SV=3	Q13523 3xPhospho [T576(100); S578(100); S580(100)]	0.00747545	1.4
Q5UIP0	Telomere-associated protein RIF1 OS=Homo sapiens OX=9606 GN=RIF1 PE=1 SV=2	Q5UIP0 1xPhospho [S1542(100)]	0.000857259	1.4
Q96T58	Msx2-interacting protein OS=Homo sapiens OX=9606 GN=SPEN PE=1 SV=1	Q96T58 1xPhospho [S1062(100)]	0.0225038	1.4
O75494; Q5JRI1	Serine/arginine-rich splicing factor 10 OS=Homo sapiens OX=9606 GN=SRSF10 PE=1 SV=1 Serine/arginine-rich-splicing factor 10 OS=Homo sapiens OX=9606 GN=SRSF10 PE=1 SV=1	O75494 1xPhospho [S106(100)]; Q5JRI1 1xPhospho [S106(100)]	0.0154777	1.4
Q5T757	Serine/arginine-rich-splicing factor 11 OS=Homo sapiens OX=9606 GN=SRSF11 PE=1 SV=1	Q5T757 3xPhospho [S306(100); S308(100); S310(100)]	0.00957349	1.4
Q9NRG9	Aladin OS=Homo sapiens OX=9606 GN=AAAS PE=1 SV=1	Q9NRG9 1xPhospho [S495(100)]	0.0212716	1.39
Q02952	A-kinase anchor protein 12 OS=Homo sapiens OX=9606 GN=AKAP12 PE=1 SV=4	Q02952 1xPhospho [S612(100)]	0.037294	1.39
Q9BXK5	Bcl-2-like protein 13 OS=Homo sapiens OX=9606 GN=BCL2L13 PE=1 SV=1		0.0179172	1.39
A0A494C0W0	Poly(A)-specific ribonuclease PARN OS=Homo sapiens OX=9606 GN=PARN PE=1 SV=1	A0A494C0W0 2xPhospho [S644(100); S648(100)]	0.0311184	1.39
Q9GZR2	RNA exonuclease 4 OS=Homo sapiens OX=9606 GN=REXO4 PE=1 SV=2	Q9GZR2 1xPhospho [S111(100)]	0.0043574	1.39
O75533	Splicing factor 3B subunit 1 OS=Homo sapiens OX=9606 GN=SF3B1 PE=1 SV=3	O75533 3xPhospho [T326(100); T328(100); S332(100)]	0.0137544	1.39
Q9UQ35	Serine/arginine repetitive matrix protein 2 OS=Homo sapiens OX=9606 GN=SRRM2 PE=1 SV=2	Q9UQ35 3xPhospho [S1923(100); S1925(100); T1927(100)]; 3xPhospho [S1946(100); S1948(100); T1950(100)]; 3xPhospho [S1958(100); S1960(100); T1962(100)]	0.0316641	1.39
Q12792	Twinfilin-1 OS=Homo sapiens OX=9606 GN=TWF1 PE=1 SV=3	Q12792 1xPhospho [T349(99.6)]	0.00621627	1.39
P55072	Transitional endoplasmic reticulum ATPase OS=Homo sapiens OX=9606 GN=VCP PE=1 SV=4		0.0325034	1.39
A0A140T947	Pre-mRNA-splicing factor ATP-dependent RNA helicase DHX16 (Fragment) OS=Homo sapiens OX=9606 GN=DHX16 PE=1 SV=1	A0A140T947 2xPhospho [S103(100); S106(100)]	0.0147841	1.38
Q8IY81	pre-rRNA 2'-O-ribose RNA methyltransferase FTSJ3 OS=Homo sapiens OX=9606 GN=FTSJ3 PE=1 SV=2	Q8IY81 2xPhospho [S335(99.5); S336(100)]	0.0015081	1.38
P61978; Q5T6W2	Heterogeneous nuclear ribonucleoprotein K OS=Homo sapiens OX=9606 GN=HNRNPK PE=1 SV=1 Heterogeneous nuclear ribonucleoprotein K (Fragment) OS=Homo sapiens OX=9606 GN=HNRNPK PE=1 SV=1	P61978 1xPhospho [S284(100)]; Q5T6W2 1xPhospho [S260(100)]	0.00172902	1.38
Q92882	Osteoclast-stimulating factor 1 OS=Homo sapiens OX=9606 GN=OSTF1 PE=1 SV=2	Q92882 2xPhospho [S202(100); S213(100)]	0.00122878	1.38
Q96QC0	Serine/threonine-protein phosphatase 1 regulatory subunit 10 OS=Homo sapiens OX=9606 GN=PPP1R10 PE=1 SV=1	Q96QC0 1xPhospho [S545(100)]	0.0064506	1.38
Q5VT52	Regulation of nuclear pre-mRNA domain-containing protein 2 OS=Homo sapiens OX=9606 GN=RPRD2 PE=1 SV=1	Q5VT52 1xPhospho [S665(100)]	0.0108139	1.38
Q15464	SH2 domain-containing adapter protein B OS=Homo sapiens OX=9606 GN=SHB PE=1 SV=2	Q15464 1xPhospho [S18(100)]	0.00980404	1.38
Q9UQ35	Serine/arginine repetitive matrix protein 2 OS=Homo sapiens OX=9606 GN=SRRM2 PE=1 SV=2	Q9UQ35 3xPhospho [S1478(100); S1482(100); S1483(100)]	0.039902	1.38
H0Y993	DEK oncogene (DNA binding), isoform CRA_b OS=Homo sapiens OX=9606 GN=DEK PE=1 SV=2	H0Y993 1xPhospho [S51(100)]	0.00257371	1.37
Q14103	Heterogeneous nuclear ribonucleoprotein D0 OS=Homo sapiens OX=9606 GN=HNRNPD PE=1 SV=1	Q14103 1xPhospho [S83(99.5)]	0.0452709	1.37
Q9NX58	Cell growth-regulating nucleolar protein OS=Homo sapiens OX=9606 GN=LYAR PE=1 SV=3	Q9NX58 2xPhospho [S258(100); S260(100)]	0.00348402	1.37
Q13523	Serine/threonine-protein kinase PRP4 homolog OS=Homo sapiens OX=9606 GN=PRPF4B PE=1 SV=3	Q13523 1xPhospho [S277(100)]	0.0164349	1.37
Q8IXT5	RNA-binding protein 12B OS=Homo sapiens OX=9606 GN=RBM12B PE=1 SV=2	Q8IXT5 1xPhospho [S638(100)]	0.0205828	1.37
Q14160	Protein scribble homolog OS=Homo sapiens OX=9606 GN=SCRIB PE=1 SV=5	Q14160 3xPhospho [S1220(100); S1223(100); S]	0.0125575	1.37
Q5T200	Zinc finger CCCH domain-containing protein 13 OS=Homo sapiens OX=9606 GN=ZC3H13 PE=1 SV=1	Q5T200 2xPhospho [S1065(100); S1068(100)]	0.00383675	1.37
Q9UKV3	Apoptotic chromatin condensation inducer in the nucleus OS=Homo sapiens OX=9606 GN=ACIN1 PE=1 SV=2	Q9UKV3 1xPhospho [S490(100)]	0.0105266	1.36
J3KP97	Coiled-coil domain-containing protein 18 (Fragment) OS=Homo sapiens OX=9606 GN=CCDC18 PE=1 SV=1	J3KP97 1xPhospho [S1409(100)]	0.00272371	1.36
F8WDB4	Leucine-rich repeat and WD repeat-containing protein 1 (Fragment) OS=Homo sapiens OX=9606 GN=LRWD1 PE=1 SV=2	F8WDB4 1xPhospho [S99(100)]	0.000846033	1.36
P49736	DNA replication licensing factor MCM2 OS=Homo sapiens OX=9606 GN=MCM2 PE=1 SV=4	P49736 2xPhospho [S41(99.7); T/S]	0.0228975	1.36
Q9H0H5	Rac GTPase-activating protein 1 OS=Homo sapiens OX=9606 GN=RACGAP1 PE=1 SV=1	Q9H0H5 1xPhospho [S203(100)]	0.00144272	1.36
Q5T200	Zinc finger CCCH domain-containing protein 13 OS=Homo sapiens OX=9606 GN=ZC3H13 PE=1 SV=1	Q5T200 1xPhospho [S77(100)]	0.00912527	1.36
Q9BRD0	BUD13 homolog OS=Homo sapiens OX=9606 GN=BUD13 PE=1 SV=1	Q9BRD0 2xPhospho [T147(100); S151(100)]	0.00104305	1.35
I3L2J8	Centrosomal protein of 131 kDa OS=Homo sapiens OX=9606 GN=CEP131 PE=1 SV=1	I3L2J8 1xPhospho [S78(100)]	0.041351	1.35
Q96JM3	Chromosome alignment-maintaining phosphoprotein 1 OS=Homo sapiens OX=9606 GN=CHAMP1 PE=1 SV=2	Q96JM3 2xPhospho [S382(100); S386(100)]	0.0124176	1.35
B5ME19	Eukaryotic translation initiation factor 3 subunit C-like protein OS=Homo sapiens OX=9606 GN=EIF3CL PE=1 SV=1	B5ME19 2xPhospho [S9(100); S11(100)]	0.0472683	1.35
P41229	Lysine-specific demethylase 5C OS=Homo sapiens OX=9606 GN=KDM5C PE=1 SV=2	P41229 1xPhospho [S287(100)]	0.0149017	1.35
A0A087WY61	Nuclear mitotic apparatus protein 1 OS=Homo sapiens OX=9606 GN=NUMA1 PE=1 SV=1	A0A087WY61 1xPhospho [S1814(100)]	0.0477876	1.35
Q8WWQ0	PH-interacting protein OS=Homo sapiens OX=9606 GN=PHIP PE=1 SV=2	Q8WWQ0 1xPhospho [S1783(100)]	0.0438315	1.35
O14974	Protein phosphatase 1 regulatory subunit 12A OS=Homo sapiens OX=9606 GN=PPP1R12A PE=1 SV=1	O14974 1xPhospho [S507(99.8)]	0.0263198	1.35
P27694	Replication protein A 70 kDa DNA-binding subunit OS=Homo sapiens OX=9606 GN=RPA1 PE=1 SV=2	P27694 1xPhospho [S384(100)]	0.00219198	1.35
Q14684	Ribosomal RNA processing protein 1 homolog B OS=Homo sapiens OX=9606 GN=RRP1B PE=1 SV=3	Q14684 2xPhospho [S735(99.3); S/T]	0.00336602	1.35
Q99590	Protein SCAF11 OS=Homo sapiens OX=9606 GN=SCAF11 PE=1 SV=2	Q99590 2xPhospho [S816(100); S818(100)]	0.0027595	1.35
Q9P270	SLAIN motif-containing protein 2 OS=Homo sapiens OX=9606 GN=SLAIN2 PE=1 SV=2	Q9P270 1xPhospho [S63(100)]	0.0349767	1.35
Q9UQ35	Serine/arginine repetitive matrix protein 2 OS=Homo sapiens OX=9606 GN=SRRM2 PE=1 SV=2	Q9UQ35 3xPhospho [T848(100); S857(98.9); T866(100)]	0.0226088	1.35
Q9UK61	Protein TASOR OS=Homo sapiens OX=9606 GN=TASOR PE=1 SV=3	Q9UK61 1xPhospho [S971(99.7)]	0.012915	1.35
Q96JH7	Deubiquitinating protein VCPIP1 OS=Homo sapiens OX=9606 GN=VCPIP1 PE=1 SV=2	Q96JH7 1xPhospho [S768(100)]	0.00330955	1.35
Q9UHI6	Probable ATP-dependent RNA helicase DDX20 OS=Homo sapiens OX=9606 GN=DDX20 PE=1 SV=2	Q9UHI6 1xPhospho [S500(100)]	0.0222255	1.34
Q9UJM3	ERBB receptor feedback inhibitor 1 OS=Homo sapiens OX=9606 GN=ERRFI1 PE=1 SV=1	Q9UJM3 1xPhospho [S461(100)]	0.0349619	1.34
F8W6I7	Helix-destabilizing protein OS=Homo sapiens OX=9606 GN=HNRNPA1 PE=1 SV=2	F8W6I7 1xPhospho [S273(100)]	0.000367088	1.34
Q7Z4S6	Kinesin-like protein KIF21A OS=Homo sapiens OX=9606 GN=KIF21A PE=1 SV=2	Q7Z4S6 1xPhospho [S1662(100)]	0.00998022	1.34
A0A494C108	Protein KRI1 homolog OS=Homo sapiens OX=9606 GN=KRI1 PE=1 SV=1	A0A494C108 2xPhospho [S103(100); S/T]	0.000477632	1.34
E9PMS6	LIM domain only protein 7 OS=Homo sapiens OX=9606 GN=LMO7 PE=1 SV=1	E9PMS6 2xPhospho [S1102(100); S1108(100)]	0.0236183	1.34
A2RRP1	NBAS subunit of NRZ tethering complex OS=Homo sapiens OX=9606 GN=NBAS PE=1 SV=2	A2RRP1 1xPhospho [S473(100)]	0.0424803	1.34
Q9NWQ8	Phosphoprotein associated with glycosphingolipid-enriched microdomains 1 OS=Homo sapiens OX=9606 GN=PAG1 PE=1 SV=2	Q9NWQ8 2xPhospho [S295(100); S298(100)]	0.00792108	1.34
Q8IZL8	Proline-, glutamic acid- and leucine-rich protein 1 OS=Homo sapiens OX=9606 GN=PELP1 PE=1 SV=2	Q8IZL8 1xPhospho [S1043(100)]	0.0222867	1.34
Q96N46	Tetratricopeptide repeat protein 14 OS=Homo sapiens OX=9606 GN=TTC14 PE=1 SV=1	Q96N46 1xPhospho [S629(100)]	0.031969	1.34
Q6PL18	ATPase family AAA domain-containing protein 2 OS=Homo sapiens OX=9606 GN=ATAD2 PE=1 SV=1		0.026669	1.33
P36542	ATP synthase subunit gamma, mitochondrial OS=Homo sapiens OX=9606 GN=ATP5F1C PE=1 SV=1		0.00961491	1.33
Q9H8Y8	Golgi reassembly-stacking protein 2 OS=Homo sapiens OX=9606 GN=GORASP2 PE=1 SV=3	Q9H8Y8 2xPhospho [S451(100); S/T]	0.0261846	1.33
Q12906	Interleukin enhancer-binding factor 3 OS=Homo sapiens OX=9606 GN=ILF3 PE=1 SV=3	Q12906 1xPhospho [S812(100)]	0.0222094	1.33
A0A087WYW3	NK-tumor recognition protein OS=Homo sapiens OX=9606 GN=NKTR PE=1 SV=1	A0A087WYW3 2xPhospho [S163(100); S/T]	3.33865e-05	1.33
Q8IX90	Spindle and kinetochore-associated protein 3 OS=Homo sapiens OX=9606 GN=SKA3 PE=1 SV=2	Q8IX90 1xPhospho [S155(100)]	0.00187234	1.33
Q8IYB3; M0R088	Serine/arginine repetitive matrix protein 1 OS=Homo sapiens OX=9606 GN=SRRM1 PE=1 SV=2 Serine/arginine repetitive matrix protein 1 (Fragment) OS=Homo sapiens OX=9606 GN=SRRM1 PE=1 SV=1	Q8IYB3 2xPhospho [S636(100); S638(100)]; M0R088 2xPhospho [S609(100); S611(100)]	0.0271671	1.33
Q13595	Transformer-2 protein homolog alpha OS=Homo sapiens OX=9606 GN=TRA2A PE=1 SV=1	Q13595 2xPhospho [S98(100); S100(100)]	0.0218958	1.33
Q8IVF2	Protein AHNAK2 OS=Homo sapiens OX=9606 GN=AHNAK2 PE=1 SV=2	Q8IVF2 1xPhospho [S4185(99.1)]	0.000736405	1.32
A0A087WYW3	NK-tumor recognition protein OS=Homo sapiens OX=9606 GN=NKTR PE=1 SV=1	A0A087WYW3 3xPhospho [S163(100); S167(99.2); S170(98.4)]	0.00108686	1.32
A0A0A0MRM9	Nucleolar and coiled-body phosphoprotein 1 (Fragment) OS=Homo sapiens OX=9606 GN=NOLC1 PE=1 SV=1	A0A0A0MRM9 1xPhospho [S707(100)]	0.0304865	1.32
Q9GZR1	Sentrin-specific protease 6 OS=Homo sapiens OX=9606 GN=SENP6 PE=1 SV=2	Q9GZR1 2xPhospho [S335(100); S336(100)]	0.0211093	1.32
P16949	Stathmin OS=Homo sapiens OX=9606 GN=STMN1 PE=1 SV=3	P16949 2xPhospho [S16(100); S25(100)]	0.0378438	1.32
Q9UK61	Protein TASOR OS=Homo sapiens OX=9606 GN=TASOR PE=1 SV=3	Q9UK61 1xPhospho [S1552(99.5)]	0.00650714	1.32
H3BS42	Zinc finger protein 768 OS=Homo sapiens OX=9606 GN=ZNF768 PE=1 SV=2	H3BS42 1xPhospho [S52(100)]	0.0311526	1.32
Q9UKV3	Apoptotic chromatin condensation inducer in the nucleus OS=Homo sapiens OX=9606 GN=ACIN1 PE=1 SV=2	Q9UKV3 2xPhospho [S655(100); S657(100)]	0.00126892	1.31
Q92769	Histone deacetylase 2 OS=Homo sapiens OX=9606 GN=HDAC2 PE=1 SV=2	Q92769 1xPhospho [S394(100)]	0.0302535	1.31
P35568	Insulin receptor substrate 1 OS=Homo sapiens OX=9606 GN=IRS1 PE=1 SV=1	P35568 2xPhospho [S527(100); T530(99.5)]	0.0387352	1.31
Q03164	Histone-lysine N-methyltransferase 2A OS=Homo sapiens OX=9606 GN=KMT2A PE=1 SV=5	Q03164 2xPhospho [S161(100); S165(98.9)]	0.00285174	1.31
Q14160	Protein scribble homolog OS=Homo sapiens OX=9606 GN=SCRIB PE=1 SV=5	Q14160 2xPhospho [S1306(100); S1309(100)]	0.0212464	1.31
Q9P270	SLAIN motif-containing protein 2 OS=Homo sapiens OX=9606 GN=SLAIN2 PE=1 SV=2	Q9P270 1xPhospho [S413(100)]	0.00701747	1.31
Q9UQ35	Serine/arginine repetitive matrix protein 2 OS=Homo sapiens OX=9606 GN=SRRM2 PE=1 SV=2	Q9UQ35 3xPhospho [S1101(99.1); S1103(99.1); S1112(99.1)]	0.00970942	1.31
Q9C0E2	Exportin-4 OS=Homo sapiens OX=9606 GN=XPO4 PE=1 SV=2	Q9C0E2 1xPhospho [S521(100)]	0.00960451	1.31
X6R700	Chromatin target of PRMT1 protein OS=Homo sapiens OX=9606 GN=CHTOP PE=1 SV=1	X6R700 1xPhospho [T8(100)]	0.0115784	1.3
Q8IY81	pre-rRNA 2'-O-ribose RNA methyltransferase FTSJ3 OS=Homo sapiens OX=9606 GN=FTSJ3 PE=1 SV=2	Q8IY81 3xPhospho [S333(99.2); S335(99.2); S347(99.2)]	0.00119254	1.3
Q8IWU2	Serine/threonine-protein kinase LMTK2 OS=Homo sapiens OX=9606 GN=LMTK2 PE=1 SV=2	Q8IWU2 3xPhospho [S1307(98.5); S1308(100); S1310(100)]	0.0158931	1.3
A0A3B3IT92	DNA replication licensing factor MCM4 OS=Homo sapiens OX=9606 GN=MCM4 PE=1 SV=1	A0A3B3IT92 1xPhospho [S131(100)]	0.00751486	1.3
I3L2L5	Mapk-regulated corepressor-interacting protein 1 OS=Homo sapiens OX=9606 GN=MCRIP1 PE=1 SV=1	I3L2L5 2xPhospho [S16(100); S/T]	0.0197468	1.3
P55081	Microfibrillar-associated protein 1 OS=Homo sapiens OX=9606 GN=MFAP1 PE=1 SV=2	P55081 2xPhospho [S116(100); S118(100)]	0.00336181	1.3
O75151	Lysine-specific demethylase PHF2 OS=Homo sapiens OX=9606 GN=PHF2 PE=1 SV=4	O75151 2xPhospho [S899(100); S905(100)]	0.0127077	1.3
A0A1B0GTL5	Rab11 family-interacting protein 5 OS=Homo sapiens OX=9606 GN=RAB11FIP5 PE=1 SV=1	A0A1B0GTL5 1xPhospho [S188(100)]	0.0215311	1.3
Q5UIP0	Telomere-associated protein RIF1 OS=Homo sapiens OX=9606 GN=RIF1 PE=1 SV=2	Q5UIP0 1xPhospho [S1854(100)]	0.00320073	1.3
Q9UQ35	Serine/arginine repetitive matrix protein 2 OS=Homo sapiens OX=9606 GN=SRRM2 PE=1 SV=2	Q9UQ35 3xPhospho [S1320(100); S1326(100); S1329(100)]	0.0170307	1.3
Q9UQ35	Serine/arginine repetitive matrix protein 2 OS=Homo sapiens OX=9606 GN=SRRM2 PE=1 SV=2	Q9UQ35 3xPhospho [S1401(100); S1404(99.3); T1413(99.3)]	0.00903055	1.3
E5RIS7	Transcription elongation factor A protein 1 OS=Homo sapiens OX=9606 GN=TCEA1 PE=1 SV=1	E5RIS7 1xPhospho [S100(100)]	0.021225	1.3
Q12888	TP53-binding protein 1 OS=Homo sapiens OX=9606 GN=TP53BP1 PE=1 SV=2	Q12888 3xPhospho [S635(100); S639(100); S640(100)]	0.0117966	1.3
Q86VM9	Zinc finger CCCH domain-containing protein 18 OS=Homo sapiens OX=9606 GN=ZC3H18 PE=1 SV=2	Q86VM9 1xPhospho [S842(100)]	0.00972085	1.3
A0A590TQL1	Adrenocortical dysplasia homolog (Mouse), isoform CRA_a OS=Homo sapiens OX=9606 GN=ACD PE=1 SV=1	A0A590TQL1 2xPhospho [S425(99.2); S435(99.2)]	0.0160334	1.29
Q7Z460	CLIP-associating protein 1 OS=Homo sapiens OX=9606 GN=CLASP1 PE=1 SV=1	Q7Z460 1xPhospho [S646(100)]	0.0270738	1.29
Q13206	Probable ATP-dependent RNA helicase DDX10 OS=Homo sapiens OX=9606 GN=DDX10 PE=1 SV=2	Q13206 1xPhospho [S7(99.4)]	0.0316793	1.29
G3V1Z7	ELK3, ETS-domain protein (SRF accessory protein 2), isoform CRA_b OS=Homo sapiens OX=9606 GN=ELK3 PE=1 SV=1	G3V1Z7 1xPhospho [S131(100)]	0.0224264	1.29
Q9H501	ESF1 homolog OS=Homo sapiens OX=9606 GN=ESF1 PE=1 SV=1	Q9H501 1xPhospho [S198(100)]	0.0348796	1.29
Q92769	Histone deacetylase 2 OS=Homo sapiens OX=9606 GN=HDAC2 PE=1 SV=2	Q92769 1xPhospho [S394(100)]	0.0316039	1.29
Q8IWT6	Volume-regulated anion channel subunit LRRC8A OS=Homo sapiens OX=9606 GN=LRRC8A PE=1 SV=1	Q8IWT6 2xPhospho [S199(98.9); S202(100)]	0.0152512	1.29
F8WDB4	Leucine-rich repeat and WD repeat-containing protein 1 (Fragment) OS=Homo sapiens OX=9606 GN=LRWD1 PE=1 SV=2	F8WDB4 1xPhospho [S91(100)]	0.0138008	1.29
Q86UE4	Protein LYRIC OS=Homo sapiens OX=9606 GN=MTDH PE=1 SV=2	Q86UE4 1xPhospho [S308(100)]	0.0355072	1.29
Q08J23	RNA cytosine C(5)-methyltransferase NSUN2 OS=Homo sapiens OX=9606 GN=NSUN2 PE=1 SV=2	Q08J23 2xPhospho [S743(100); S751(100)]	0.00910396	1.29
F8WEF5	PHD and RING finger domain-containing protein 1 OS=Homo sapiens OX=9606 GN=PHRF1 PE=1 SV=1	F8WEF5 1xPhospho [S1200(100)]	0.0356959	1.29
Q8IXT5	RNA-binding protein 12B OS=Homo sapiens OX=9606 GN=RBM12B PE=1 SV=2	Q8IXT5 1xPhospho [S638(100)]	0.0307303	1.29
E9PPJ0	Splicing factor 3B subunit 2 OS=Homo sapiens OX=9606 GN=SF3B2 PE=1 SV=1		0.0447608	1.29
J3KTL2	Serine/arginine-rich splicing factor 1 OS=Homo sapiens OX=9606 GN=SRSF1 PE=1 SV=1	J3KTL2 3xPhospho [S199(100); S201(100); S205(100)]	0.0195303	1.29
Q9UQ88; P21127	Cyclin-dependent kinase 11A OS=Homo sapiens OX=9606 GN=CDK11A PE=1 SV=4 Cyclin-dependent kinase 11B OS=Homo sapiens OX=9606 GN=CDK11B PE=1 SV=4	Q9UQ88 2xPhospho [T739(100); S740(100)]; P21127 2xPhospho [T751(100); S752(100)]	0.00376254	1.28
H0YLM8	DmX-like protein 2 OS=Homo sapiens OX=9606 GN=DMXL2 PE=1 SV=2	H0YLM8 1xPhospho [S1140(100)]	0.0209901	1.28
M0R3F1	Heterogeneous nuclear ribonucleoprotein U-like protein 1 (Fragment) OS=Homo sapiens OX=9606 GN=HNRNPUL1 PE=1 SV=1	M0R3F1 1xPhospho [S43(100)]	0.0117731	1.28
Q76FK4	Nucleolar protein 8 OS=Homo sapiens OX=9606 GN=NOL8 PE=1 SV=1		0.000357498	1.28
P61006	Ras-related protein Rab-8A OS=Homo sapiens OX=9606 GN=RAB8A PE=1 SV=1	P61006 1xPhospho [S185(100)]	0.00137383	1.28
Q9UHR5	SAP30-binding protein OS=Homo sapiens OX=9606 GN=SAP30BP PE=1 SV=1	Q9UHR5 2xPhospho [S18(100); S22(100)]	0.00884613	1.28
Q9UQ35	Serine/arginine repetitive matrix protein 2 OS=Homo sapiens OX=9606 GN=SRRM2 PE=1 SV=2	Q9UQ35 1xPhospho [S2449(100)]	0.00563699	1.28
A0A0U1RQT1	Arf-GAP with coiled-coil, ANK repeat and PH domain-containing protein 2 (Fragment) OS=Homo sapiens OX=9606 GN=ACAP2 PE=1 SV=1		0.0417866	1.27
Q9NWB6	Arginine and glutamate-rich protein 1 OS=Homo sapiens OX=9606 GN=ARGLU1 PE=1 SV=1	Q9NWB6 1xPhospho [S94(99.8)]	0.00608534	1.27
Q96DR7	Rho guanine nucleotide exchange factor 26 OS=Homo sapiens OX=9606 GN=ARHGEF26 PE=1 SV=4	Q96DR7 1xPhospho [S392(100)]	0.00237712	1.27
Q86UU0	B-cell CLL/lymphoma 9-like protein OS=Homo sapiens OX=9606 GN=BCL9L PE=1 SV=1	Q86UU0 1xPhospho [S1017(100)]	0.0461276	1.27
Q13112	Chromatin assembly factor 1 subunit B OS=Homo sapiens OX=9606 GN=CHAF1B PE=1 SV=1	Q13112 1xPhospho [S410(99.4)]	0.0360371	1.27
Q9UJV9	Probable ATP-dependent RNA helicase DDX41 OS=Homo sapiens OX=9606 GN=DDX41 PE=1 SV=2	Q9UJV9 2xPhospho [S21(100); S23(100)]	0.00300097	1.27
Q7Z4V5	Hepatoma-derived growth factor-related protein 2 OS=Homo sapiens OX=9606 GN=HDGFL2 PE=1 SV=1	Q7Z4V5 1xPhospho [S652(100)]	0.0015943	1.27
A0A2R8YDC7	Mitoguardin 1 OS=Homo sapiens OX=9606 GN=MIGA1 PE=1 SV=1	A0A2R8YDC7 2xPhospho [T285(99.1); S293(99.1)]	0.00172575	1.27
Q13523	Serine/threonine-protein kinase PRP4 homolog OS=Homo sapiens OX=9606 GN=PRPF4B PE=1 SV=3	Q13523 2xPhospho [S578(100); S580(100)]	0.00511514	1.27
Q9H6Z4	Ran-binding protein 3 OS=Homo sapiens OX=9606 GN=RANBP3 PE=1 SV=1	Q9H6Z4 3xPhospho [S100(100); S101(100); S108(100)]	0.0470836	1.27
Q13595	Transformer-2 protein homolog alpha OS=Homo sapiens OX=9606 GN=TRA2A PE=1 SV=1	Q13595 3xPhospho [S84(100); S86(100); T88(100)]	0.0218177	1.27
A0A7P0Z4A8	Anthrax toxin receptor OS=Homo sapiens OX=9606 GN=ANTXR2 PE=1 SV=1	A0A7P0Z4A8 3xPhospho [S113(100); T118(100); Y119(100)]	0.00408813	1.26
O14867	Transcription regulator protein BACH1 OS=Homo sapiens OX=9606 GN=BACH1 PE=1 SV=2	O14867 1xPhospho [S445(100)]	0.0350773	1.26
E9PK91	Bcl-2-associated transcription factor 1 OS=Homo sapiens OX=9606 GN=BCLAF1 PE=1 SV=1	E9PK91 2xPhospho [S285(100); S290(100)]	0.0346556	1.26
Q9H6F5	Coiled-coil domain-containing protein 86 OS=Homo sapiens OX=9606 GN=CCDC86 PE=1 SV=1	Q9H6F5 1xPhospho [S47(100)]	0.00186576	1.26
Q8WVC0	RNA polymerase-associated protein LEO1 OS=Homo sapiens OX=9606 GN=LEO1 PE=1 SV=1	Q8WVC0 2xPhospho [S277(100); S279(100)]	0.0353093	1.26
Q76FK4	Nucleolar protein 8 OS=Homo sapiens OX=9606 GN=NOL8 PE=1 SV=1	Q76FK4 2xPhospho [T888(100); S890(100)]	0.00441916	1.26
O00264	Membrane-associated progesterone receptor component 1 OS=Homo sapiens OX=9606 GN=PGRMC1 PE=1 SV=3	O00264 1xPhospho [S57(100)]	0.0410689	1.26
H0Y3N9	Histone lysine demethylase PHF8 (Fragment) OS=Homo sapiens OX=9606 GN=PHF8 PE=1 SV=1	H0Y3N9 2xPhospho [T573(100); T574(100)]	0.00630624	1.26
Q9NS91	E3 ubiquitin-protein ligase RAD18 OS=Homo sapiens OX=9606 GN=RAD18 PE=1 SV=2	Q9NS91 1xPhospho [S471(100)]	0.0155688	1.26
P49792; Q99666	E3 SUMO-protein ligase RanBP2 OS=Homo sapiens OX=9606 GN=RANBP2 PE=1 SV=2 RANBP2-like and GRIP domain-containing protein 5/6 OS=Homo sapiens OX=9606 GN=RGPD5 PE=1 SV=3	P49792 1xPhospho [S2008(98.5)]; Q99666 1xPhospho [S1032(98.5)]	0.0152978	1.26
Q15459	Splicing factor 3A subunit 1 OS=Homo sapiens OX=9606 GN=SF3A1 PE=1 SV=1	Q15459 1xPhospho [S359(100)]	0.0275383	1.26
P11388	DNA topoisomerase 2-alpha OS=Homo sapiens OX=9606 GN=TOP2A PE=1 SV=3	P11388 3xPhospho [S1332(100); S1337(100); T1343(100)]	0.0336291	1.26
Q8WYP5	Protein ELYS OS=Homo sapiens OX=9606 GN=AHCTF1 PE=1 SV=3	Q8WYP5 1xPhospho [S1232(100)]	0.000242553	1.25
Q92667	A-kinase anchor protein 1, mitochondrial OS=Homo sapiens OX=9606 GN=AKAP1 PE=1 SV=1	Q92667 1xPhospho [S592(100)]	0.0417049	1.25
Q9BUQ8	Probable ATP-dependent RNA helicase DDX23 OS=Homo sapiens OX=9606 GN=DDX23 PE=1 SV=3	Q9BUQ8 2xPhospho [S109(100); S]	0.00775317	1.25
Q9BUQ8	Probable ATP-dependent RNA helicase DDX23 OS=Homo sapiens OX=9606 GN=DDX23 PE=1 SV=3	Q9BUQ8 2xPhospho [S23(100); T25(100)]	0.000549352	1.25
B1AKL4	Eukaryotic translation initiation factor 4E transporter OS=Homo sapiens OX=9606 GN=EIF4ENIF1 PE=1 SV=1	B1AKL4 1xPhospho [S646(100)]	0.0137924	1.25
Q92769	Histone deacetylase 2 OS=Homo sapiens OX=9606 GN=HDAC2 PE=1 SV=2	Q92769 2xPhospho [S422(100); S424(100)]	0.00467385	1.25
P61978; Q5T6W2	Heterogeneous nuclear ribonucleoprotein K OS=Homo sapiens OX=9606 GN=HNRNPK PE=1 SV=1 Heterogeneous nuclear ribonucleoprotein K (Fragment) OS=Homo sapiens OX=9606 GN=HNRNPK PE=1 SV=1	P61978 1xPhospho [S284(100)]; Q5T6W2 1xPhospho [S260(100)]	0.00117445	1.25
Q9NQ29	Putative RNA-binding protein Luc7-like 1 OS=Homo sapiens OX=9606 GN=LUC7L PE=1 SV=1	Q9NQ29 1xPhospho [S336(100)]	0.0211671	1.25
H0YIY8	Serine/threonine-protein phosphatase 4 regulatory subunit 3A (Fragment) OS=Homo sapiens OX=9606 GN=PPP4R3A PE=1 SV=1		0.00855197	1.25
Q9UK61	Protein TASOR OS=Homo sapiens OX=9606 GN=TASOR PE=1 SV=3	Q9UK61 1xPhospho [S927(100)]	0.0480438	1.25
Q12888	TP53-binding protein 1 OS=Homo sapiens OX=9606 GN=TP53BP1 PE=1 SV=2	Q12888 2xPhospho [S639(100); S640(100)]	0.0426343	1.25
Q8IVF2	Protein AHNAK2 OS=Homo sapiens OX=9606 GN=AHNAK2 PE=1 SV=2	Q8IVF2 1xPhospho [S332(99.7)]	0.0404929	1.24
Q9UHI6	Probable ATP-dependent RNA helicase DDX20 OS=Homo sapiens OX=9606 GN=DDX20 PE=1 SV=2	Q9UHI6 1xPhospho [S765(100)]	0.0127521	1.24
Q4R9M9	Kinesin family member 1Bbeta isoform II OS=Homo sapiens OX=9606 GN=KIF1B PE=1 SV=1	Q4R9M9 1xPhospho [S1043(100)]	0.0179207	1.24
E9PMS6	LIM domain only protein 7 OS=Homo sapiens OX=9606 GN=LMO7 PE=1 SV=1	E9PMS6 1xPhospho [S1102(100)]	0.0175737	1.24
P55081	Microfibrillar-associated protein 1 OS=Homo sapiens OX=9606 GN=MFAP1 PE=1 SV=2	P55081 2xPhospho [S116(100); S118(100)]	0.026361	1.24
Q13242	Serine/arginine-rich splicing factor 9 OS=Homo sapiens OX=9606 GN=SRSF9 PE=1 SV=1	Q13242 2xPhospho [S193(100); S195(100)]	0.0461355	1.24
Q92547	DNA topoisomerase 2-binding protein 1 OS=Homo sapiens OX=9606 GN=TOPBP1 PE=1 SV=3	Q92547 1xPhospho [S888(100)]	0.00106925	1.24
Q15061	WD repeat-containing protein 43 OS=Homo sapiens OX=9606 GN=WDR43 PE=1 SV=3	Q15061 1xPhospho [S590(100)]	0.0171004	1.24
O95365	Zinc finger and BTB domain-containing protein 7A OS=Homo sapiens OX=9606 GN=ZBTB7A PE=1 SV=1	O95365 2xPhospho [S511(100); S526(99.1)]	0.0292144	1.24
Q96BY7	Autophagy-related protein 2 homolog B OS=Homo sapiens OX=9606 GN=ATG2B PE=1 SV=5	Q96BY7 2xPhospho [S1016(100); S1018(100)]	0.030381	1.23
Q86YS7	C2 domain-containing protein 5 OS=Homo sapiens OX=9606 GN=C2CD5 PE=1 SV=1	Q86YS7 2xPhospho [S659(100); S/T]	0.00106375	1.23
Q8TEA8	D-aminoacyl-tRNA deacylase 1 OS=Homo sapiens OX=9606 GN=DTD1 PE=1 SV=2		0.040058	1.23
Q96I24	Far upstream element-binding protein 3 OS=Homo sapiens OX=9606 GN=FUBP3 PE=1 SV=2	Q96I24 1xPhospho [S296(100)]	0.0197087	1.23
Q9UBI6	Guanine nucleotide-binding protein G(I)/G(S)/G(O) subunit gamma-12 OS=Homo sapiens OX=9606 GN=GNG12 PE=1 SV=3	Q9UBI6 1xPhospho [S7(99.8)]	0.0174363	1.23
A0A7I2V454	Serine/threonine-protein kinase Nek9 OS=Homo sapiens OX=9606 GN=NEK9 PE=1 SV=1	A0A7I2V454 1xPhospho [S751(99.6)]	0.00111987	1.23
O43741	5'-AMP-activated protein kinase subunit beta-2 OS=Homo sapiens OX=9606 GN=PRKAB2 PE=1 SV=1	O43741 1xPhospho [S108(100)]	0.0199239	1.23
Q9UQ35	Serine/arginine repetitive matrix protein 2 OS=Homo sapiens OX=9606 GN=SRRM2 PE=1 SV=2	Q9UQ35 3xPhospho [S2030(100); S2032(100); T2034(100)]	0.00416028	1.23
J3KTL2	Serine/arginine-rich splicing factor 1 OS=Homo sapiens OX=9606 GN=SRSF1 PE=1 SV=1	J3KTL2 2xPhospho [S199(100); S/Y]	0.0135141	1.23
Q5T200	Zinc finger CCCH domain-containing protein 13 OS=Homo sapiens OX=9606 GN=ZC3H13 PE=1 SV=1	Q5T200 2xPhospho [T354(100); S358(99.5)]	0.00663212	1.23
A8MQ02	Afadin OS=Homo sapiens OX=9606 GN=AFDN PE=1 SV=2		0.037647	1.22
Q96P48	Arf-GAP with Rho-GAP domain, ANK repeat and PH domain-containing protein 1 OS=Homo sapiens OX=9606 GN=ARAP1 PE=1 SV=3	Q96P48 1xPhospho [S229(100)]	0.00944963	1.22
E9PK91	Bcl-2-associated transcription factor 1 OS=Homo sapiens OX=9606 GN=BCLAF1 PE=1 SV=1	E9PK91 1xPhospho [S222(100)]	0.0238904	1.22
Q969J3	BLOC-1-related complex subunit 5 OS=Homo sapiens OX=9606 GN=BORCS5 PE=1 SV=1	Q969J3 1xPhospho [S75(100)]	0.0143567	1.22
A2ABF8	Histone-lysine N-methyltransferase EHMT2 OS=Homo sapiens OX=9606 GN=EHMT2 PE=1 SV=1	A2ABF8 1xPhospho [S176(100)]	0.000251077	1.22
O60934	Nibrin OS=Homo sapiens OX=9606 GN=NBN PE=1 SV=1	O60934 1xPhospho [S397(100)]	0.00969856	1.22
F8WEF5	PHD and RING finger domain-containing protein 1 OS=Homo sapiens OX=9606 GN=PHRF1 PE=1 SV=1	F8WEF5 2xPhospho [S1357(100); S1358(100)]	0.00457807	1.22
Q14151	Scaffold attachment factor B2 OS=Homo sapiens OX=9606 GN=SAFB2 PE=1 SV=1	Q14151 1xPhospho [S109(100)]	0.0112389	1.22
Q7Z333	Probable helicase senataxin OS=Homo sapiens OX=9606 GN=SETX PE=1 SV=4	Q7Z333 2xPhospho [S1017(100); S1019(100)]	0.0385167	1.22
Q5T200	Zinc finger CCCH domain-containing protein 13 OS=Homo sapiens OX=9606 GN=ZC3H13 PE=1 SV=1		0.0056359	1.22
Q5T200	Zinc finger CCCH domain-containing protein 13 OS=Homo sapiens OX=9606 GN=ZC3H13 PE=1 SV=1	Q5T200 2xPhospho [T263(100); S265(100)]	0.0159033	1.22
H7C127	Bromodomain-containing protein 8 (Fragment) OS=Homo sapiens OX=9606 GN=BRD8 PE=1 SV=1	H7C127 1xPhospho [S279(99.6)]	0.0223384	1.21
Q8TEK3	Histone-lysine N-methyltransferase, H3 lysine-79 specific OS=Homo sapiens OX=9606 GN=DOT1L PE=1 SV=3	Q8TEK3 1xPhospho [S1104(100)]	0.00221433	1.21
Q9UKJ3	G patch domain-containing protein 8 OS=Homo sapiens OX=9606 GN=GPATCH8 PE=1 SV=2	Q9UKJ3 2xPhospho [S911(100); S914(100)]	0.0152172	1.21
P15822	Zinc finger protein 40 OS=Homo sapiens OX=9606 GN=HIVEP1 PE=1 SV=4	P15822 1xPhospho [S1735(99.7)]	0.0340835	1.21
P17096	High mobility group protein HMG-I/HMG-Y OS=Homo sapiens OX=9606 GN=HMGA1 PE=1 SV=3	P17096 1xPhospho [S103(100)]	0.00523784	1.21
P55081	Microfibrillar-associated protein 1 OS=Homo sapiens OX=9606 GN=MFAP1 PE=1 SV=2	P55081 2xPhospho [S52(100); S53(100)]	0.0129388	1.21
Q92576	PHD finger protein 3 OS=Homo sapiens OX=9606 GN=PHF3 PE=1 SV=3	Q92576 1xPhospho [S1133(100)]	0.00855188	1.21
Q9Y5S9	RNA-binding protein 8A OS=Homo sapiens OX=9606 GN=RBM8A PE=1 SV=1	Q9Y5S9 2xPhospho [S166(100); S168(100)]	0.0212131	1.21
Q5VT52	Regulation of nuclear pre-mRNA domain-containing protein 2 OS=Homo sapiens OX=9606 GN=RPRD2 PE=1 SV=1	Q5VT52 1xPhospho [S665(99.6)]	0.00746013	1.21
Q15424; Q14151	Scaffold attachment factor B1 OS=Homo sapiens OX=9606 GN=SAFB PE=1 SV=4 Scaffold attachment factor B2 OS=Homo sapiens OX=9606 GN=SAFB2 PE=1 SV=1	Q15424 1xPhospho [S288(100)]; Q14151 1xPhospho [S287(100)]	0.00184185	1.21
A0A7P0Z436	WD repeat-containing protein 62 OS=Homo sapiens OX=9606 GN=WDR62 PE=1 SV=1	A0A7P0Z436 1xPhospho [S1032(100)]	0.0162995	1.21
Q5VUA4	Zinc finger protein 318 OS=Homo sapiens OX=9606 GN=ZNF318 PE=1 SV=2	Q5VUA4 1xPhospho [S1243(100)]	0.03794	1.21
Q7L1Q6	eIF5-mimic protein 2 OS=Homo sapiens OX=9606 GN=BZW1 PE=1 SV=1	Q7L1Q6 2xPhospho [S411(100); S413(100)]	0.00240971	1.2
Q9H6F5	Coiled-coil domain-containing protein 86 OS=Homo sapiens OX=9606 GN=CCDC86 PE=1 SV=1	Q9H6F5 1xPhospho [S91(100)]	0.0415156	1.2
E9PK52	Band 4.1-like protein 2 OS=Homo sapiens OX=9606 GN=EPB41L2 PE=1 SV=1	E9PK52 1xPhospho [S39(100)]	0.0178721	1.2
Q9BVV8	Protein FAM174C OS=Homo sapiens OX=9606 GN=FAM174C PE=1 SV=2	Q9BVV8 1xPhospho [S120(100)]	0.0187031	1.2
Q14676	Mediator of DNA damage checkpoint protein 1 OS=Homo sapiens OX=9606 GN=MDC1 PE=1 SV=3	Q14676 1xPhospho [S495(100)]	0.0090206	1.2
P52701	DNA mismatch repair protein Msh6 OS=Homo sapiens OX=9606 GN=MSH6 PE=1 SV=2	P52701 1xPhospho [S137(100)]	0.0376824	1.2
Q9Y618	Nuclear receptor corepressor 2 OS=Homo sapiens OX=9606 GN=NCOR2 PE=1 SV=3	Q9Y618 1xPhospho [S1971(100)]	0.00171963	1.2
P46087	Probable 28S rRNA (cytosine(4447)-C(5))-methyltransferase OS=Homo sapiens OX=9606 GN=NOP2 PE=1 SV=2	P46087 2xPhospho [S181(100); T185(100)]	0.00898508	1.2
Q13610	Periodic tryptophan protein 1 homolog OS=Homo sapiens OX=9606 GN=PWP1 PE=1 SV=1	Q13610 2xPhospho [S50(100); S57(100)]	0.040333	1.2
P49792; Q99666	E3 SUMO-protein ligase RanBP2 OS=Homo sapiens OX=9606 GN=RANBP2 PE=1 SV=2 RANBP2-like and GRIP domain-containing protein 5/6 OS=Homo sapiens OX=9606 GN=RGPD5 PE=1 SV=3		0.0457328	1.2
O43166	Signal-induced proliferation-associated 1-like protein 1 OS=Homo sapiens OX=9606 GN=SIPA1L1 PE=1 SV=4	O43166 1xPhospho [S1585(100)]	0.00606482	1.2
Q12888	TP53-binding protein 1 OS=Homo sapiens OX=9606 GN=TP53BP1 PE=1 SV=2	Q12888 1xPhospho [S580(100)]	0.023262	1.2
Q9BVJ6	U3 small nucleolar RNA-associated protein 14 homolog A OS=Homo sapiens OX=9606 GN=UTP14A PE=1 SV=1	Q9BVJ6 2xPhospho [S405(100); S407(100)]	0.0128612	1.2
F5H5P2	2-oxoisovalerate dehydrogenase subunit alpha OS=Homo sapiens OX=9606 PE=3 SV=1	F5H5P2 1xPhospho [S381(100)]	0.0307816	1.19
Q96BY7	Autophagy-related protein 2 homolog B OS=Homo sapiens OX=9606 GN=ATG2B PE=1 SV=5	Q96BY7 1xPhospho [S1743(100)]	0.000335752	1.19
Q8N8A6	ATP-dependent RNA helicase DDX51 OS=Homo sapiens OX=9606 GN=DDX51 PE=1 SV=3	Q8N8A6 1xPhospho [S103(100)]	0.00183998	1.19
Q8TDD1	ATP-dependent RNA helicase DDX54 OS=Homo sapiens OX=9606 GN=DDX54 PE=1 SV=2	Q8TDD1 2xPhospho [S39(100); S41(100)]	0.00915921	1.19
Q96C19	EF-hand domain-containing protein D2 OS=Homo sapiens OX=9606 GN=EFHD2 PE=1 SV=1	Q96C19 1xPhospho [S74(100)]	0.029513	1.19
H7C3B5	Genetic suppressor element 1 (Fragment) OS=Homo sapiens OX=9606 GN=GSE1 PE=1 SV=1	H7C3B5 2xPhospho [S28(100); S30(100)]	0.00513818	1.19
Q9NPH3	Interleukin-1 receptor accessory protein OS=Homo sapiens OX=9606 GN=IL1RAP PE=1 SV=2	Q9NPH3 1xPhospho [S557(99.7)]	0.0158307	1.19
Q96ST2	Protein IWS1 homolog OS=Homo sapiens OX=9606 GN=IWS1 PE=1 SV=2	Q96ST2 2xPhospho [S248(100); S250(100)]; 2xPhospho [S274(100); S276(100)]	0.00494	1.19
H0YIQ8	KAT8 regulatory NSL complex subunit 2 (Fragment) OS=Homo sapiens OX=9606 GN=KANSL2 PE=1 SV=1	H0YIQ8 3xPhospho [S161(100); S165(100); S168(100)]	0.0191312	1.19
A0A590UJ53	KAT8 regulatory NSL complex subunit 3 OS=Homo sapiens OX=9606 GN=KANSL3 PE=1 SV=1	A0A590UJ53 2xPhospho [S539(98.6); S540(100)]	0.000720968	1.19
Q9BY89	Uncharacterized protein KIAA1671 OS=Homo sapiens OX=9606 GN=KIAA1671 PE=1 SV=2	Q9BY89 1xPhospho [S366(100)]	0.0299008	1.19
P19338	Nucleolin OS=Homo sapiens OX=9606 GN=NCL PE=1 SV=3	P19338 1xPhospho [T76(100)]	0.031711	1.19
Q99567	Nuclear pore complex protein Nup88 OS=Homo sapiens OX=9606 GN=NUP88 PE=1 SV=2	Q99567 1xPhospho [T525(100)]	0.014244	1.19
Q13415	Origin recognition complex subunit 1 OS=Homo sapiens OX=9606 GN=ORC1 PE=1 SV=2	Q13415 1xPhospho [S287(100)]	0.000585254	1.19
Q15185	Prostaglandin E synthase 3 OS=Homo sapiens OX=9606 GN=PTGES3 PE=1 SV=1	Q15185 2xPhospho [S148(100); S151(100)]	0.0351527	1.19
Q15185	Prostaglandin E synthase 3 OS=Homo sapiens OX=9606 GN=PTGES3 PE=1 SV=1	Q15185 1xPhospho [S148(99.4)]	0.00707058	1.19
Q15185	Prostaglandin E synthase 3 OS=Homo sapiens OX=9606 GN=PTGES3 PE=1 SV=1	Q15185 1xPhospho [S151(100)]	0.0121801	1.19
Q15185	Prostaglandin E synthase 3 OS=Homo sapiens OX=9606 GN=PTGES3 PE=1 SV=1	Q15185 1xPhospho [S151(100)]	0.00948138	1.19
Q5UIP0	Telomere-associated protein RIF1 OS=Homo sapiens OX=9606 GN=RIF1 PE=1 SV=2	Q5UIP0 3xPhospho [S1542(100); S1552(100); S1554(99)]	0.046008	1.19
Q08170	Serine/arginine-rich splicing factor 4 OS=Homo sapiens OX=9606 GN=SRSF4 PE=1 SV=2		0.0485498	1.19
Q12888	TP53-binding protein 1 OS=Homo sapiens OX=9606 GN=TP53BP1 PE=1 SV=2	Q12888 1xPhospho [T1056(100)]	0.0458298	1.19
Q12888	TP53-binding protein 1 OS=Homo sapiens OX=9606 GN=TP53BP1 PE=1 SV=2	Q12888 2xPhospho [S294(100); S301(99.4)]	0.0449399	1.19
Q14966	Zinc finger protein 638 OS=Homo sapiens OX=9606 GN=ZNF638 PE=1 SV=2	Q14966 2xPhospho [S508(100); S510(100)]	0.0196542	1.19
B4DY08; P07910	Heterogeneous nuclear ribonucleoproteins C1/C2 OS=Homo sapiens OX=9606 GN=HNRNPC PE=1 SV=1 Heterogeneous nuclear ribonucleoproteins C1/C2 OS=Homo sapiens OX=9606 GN=HNRNPC PE=1 SV=4	B4DY08 2xPhospho [S240(100); S247(100)]; P07910 2xPhospho [S253(100); S260(100)]	0.0146367	1.18
A0A7I2V5Y5	Kinesin-like protein OS=Homo sapiens OX=9606 GN=KIF23 PE=1 SV=1	A0A7I2V5Y5 1xPhospho [S881(100)]	0.00908349	1.18
Q7L2J0	7SK snRNA methylphosphate capping enzyme OS=Homo sapiens OX=9606 GN=MEPCE PE=1 SV=1	Q7L2J0 1xPhospho [S217(100)]	0.00155537	1.18
G3V4X8	SNW domain-containing protein 1 OS=Homo sapiens OX=9606 GN=SNW1 PE=1 SV=1	G3V4X8 2xPhospho [S62(100); S70(100)]	0.0357862	1.18
Q9UQ35	Serine/arginine repetitive matrix protein 2 OS=Homo sapiens OX=9606 GN=SRRM2 PE=1 SV=2	Q9UQ35 3xPhospho [S1876(100); S1878(100); T1880(99.3)]	0.0169326	1.18
Q9UQ35	Serine/arginine repetitive matrix protein 2 OS=Homo sapiens OX=9606 GN=SRRM2 PE=1 SV=2	Q9UQ35 2xPhospho [S952(100); S954(100)]	0.024147	1.18
E7ETY2; Q13428	Treacle protein OS=Homo sapiens OX=9606 GN=TCOF1 PE=1 SV=1 Treacle protein OS=Homo sapiens OX=9606 GN=TCOF1 PE=1 SV=3	E7ETY2 1xPhospho [S906(100)]; Q13428 1xPhospho [S906(100)]	0.0279387	1.18
P17152	Transmembrane protein 11, mitochondrial OS=Homo sapiens OX=9606 GN=TMEM11 PE=1 SV=1	P17152 1xPhospho [S13(100)]	0.0442283	1.18
Q96JH7	Deubiquitinating protein VCPIP1 OS=Homo sapiens OX=9606 GN=VCPIP1 PE=1 SV=2		0.0125227	1.18
Q86WB0	Nuclear-interacting partner of ALK OS=Homo sapiens OX=9606 GN=ZC3HC1 PE=1 SV=1	Q86WB0 3xPhospho [S335(100); S338(100); S344(100)]	0.0103963	1.18
Q8N3Z6	Zinc finger CCHC domain-containing protein 7 OS=Homo sapiens OX=9606 GN=ZCCHC7 PE=1 SV=2	Q8N3Z6 1xPhospho [S482(99.7)]	0.00843294	1.18
Q9UKV3	Apoptotic chromatin condensation inducer in the nucleus OS=Homo sapiens OX=9606 GN=ACIN1 PE=1 SV=2	Q9UKV3 2xPhospho [S386(99.4); S388(100)]	0.0301509	1.17
Q96JM3	Chromosome alignment-maintaining phosphoprotein 1 OS=Homo sapiens OX=9606 GN=CHAMP1 PE=1 SV=2	Q96JM3 1xPhospho [S476(100)]	0.0496722	1.17
Q92769	Histone deacetylase 2 OS=Homo sapiens OX=9606 GN=HDAC2 PE=1 SV=2	Q92769 1xPhospho [S424(100)]	0.00778918	1.17
B4DY08; P07910	Heterogeneous nuclear ribonucleoproteins C1/C2 OS=Homo sapiens OX=9606 GN=HNRNPC PE=1 SV=1 Heterogeneous nuclear ribonucleoproteins C1/C2 OS=Homo sapiens OX=9606 GN=HNRNPC PE=1 SV=4	B4DY08 1xPhospho [S247(100)]; P07910 1xPhospho [S260(100)]	0.0231399	1.17
Q9NV56	MRG/MORF4L-binding protein OS=Homo sapiens OX=9606 GN=MRGBP PE=1 SV=1	Q9NV56 1xPhospho [S191(100)]	0.000709082	1.17
A0A5H1ZRS1	Pericentriolar material 1 protein OS=Homo sapiens OX=9606 GN=PCM1 PE=1 SV=1	A0A5H1ZRS1 3xPhospho [S1257(100); S1260(100); S1262(99.2)]	0.0388525	1.17
A0A3B3IS71	Retinoblastoma-associated protein OS=Homo sapiens OX=9606 GN=RB1 PE=1 SV=1	A0A3B3IS71 1xPhospho [S788(100)]	0.0481685	1.17
Q9UQ35	Serine/arginine repetitive matrix protein 2 OS=Homo sapiens OX=9606 GN=SRRM2 PE=1 SV=2	Q9UQ35 2xPhospho [T866(100); T/S]	0.0100674	1.17
Q13243	Serine/arginine-rich splicing factor 5 OS=Homo sapiens OX=9606 GN=SRSF5 PE=1 SV=1	Q13243 2xPhospho [S250(100); S253(100)]	0.0408418	1.17
Q5T200	Zinc finger CCCH domain-containing protein 13 OS=Homo sapiens OX=9606 GN=ZC3H13 PE=1 SV=1	Q5T200 1xPhospho [T1033(100)]	0.0102938	1.17
Q2TB10	Zinc finger protein 800 OS=Homo sapiens OX=9606 GN=ZNF800 PE=1 SV=1	Q2TB10 1xPhospho [S462(99.7)]	0.0169411	1.17
D6RCP9	Deoxycytidine kinase OS=Homo sapiens OX=9606 GN=DCK PE=1 SV=1	D6RCP9 1xPhospho [S74(100)]	0.0220779	1.16
E9PCY7; P55795	Heterogeneous nuclear ribonucleoprotein H OS=Homo sapiens OX=9606 GN=HNRNPH1 PE=1 SV=1 Heterogeneous nuclear ribonucleoprotein H2 OS=Homo sapiens OX=9606 GN=HNRNPH2 PE=1 SV=1	E9PCY7 1xPhospho [S104(100)]; P55795 1xPhospho [S104(100)]	0.0193985	1.16
Q7RTP6	[F-actin]-monooxygenase MICAL3 OS=Homo sapiens OX=9606 GN=MICAL3 PE=1 SV=2	Q7RTP6 2xPhospho [T1291(99.5); S1302(100)]	0.0337928	1.16
O75533	Splicing factor 3B subunit 1 OS=Homo sapiens OX=9606 GN=SF3B1 PE=1 SV=3	O75533 2xPhospho [T207(100); T211(100)]	0.0122746	1.16
O43166	Signal-induced proliferation-associated 1-like protein 1 OS=Homo sapiens OX=9606 GN=SIPA1L1 PE=1 SV=4	O43166 1xPhospho [S1734(100)]	0.00500706	1.16
Q9UQ35	Serine/arginine repetitive matrix protein 2 OS=Homo sapiens OX=9606 GN=SRRM2 PE=1 SV=2	Q9UQ35 3xPhospho [S1101(99.2); S/T]	0.0123585	1.16
C9J1X3	Non-specific protein-tyrosine kinase OS=Homo sapiens OX=9606 GN=TNK2 PE=1 SV=1	C9J1X3 1xPhospho [S842(100)]	0.0355	1.16
G3V3T3	Apoptotic chromatin condensation inducer in the nucleus (Fragment) OS=Homo sapiens OX=9606 GN=ACIN1 PE=1 SV=1	G3V3T3 1xPhospho [S128(99.5)]	0.0498479	1.15
Q9UKV3	Apoptotic chromatin condensation inducer in the nucleus OS=Homo sapiens OX=9606 GN=ACIN1 PE=1 SV=2	Q9UKV3 1xPhospho [S1004(100)]	0.00460416	1.15
Q96GX9	Methylthioribulose-1-phosphate dehydratase OS=Homo sapiens OX=9606 GN=APIP PE=1 SV=1	Q96GX9 1xPhospho [S87(100)]	0.0117124	1.15
A0A5H1ZRQ2	RNA helicase OS=Homo sapiens OX=9606 GN=DDX17 PE=1 SV=2	A0A5H1ZRQ2 1xPhospho [S601(100)]	0.0460163	1.15
A0A494BYR6	Kinesin-like protein OS=Homo sapiens OX=9606 GN=KIF18B PE=1 SV=1	A0A494BYR6 1xPhospho [S413(100)]	0.0259892	1.15
Q14676	Mediator of DNA damage checkpoint protein 1 OS=Homo sapiens OX=9606 GN=MDC1 PE=1 SV=3	Q14676 3xPhospho [S495(100); S498(100); S505(100)]	0.0151497	1.15
P35658	Nuclear pore complex protein Nup214 OS=Homo sapiens OX=9606 GN=NUP214 PE=1 SV=2	P35658 1xPhospho [S657(99.7)]	0.0139856	1.15
Q9UQ35	Serine/arginine repetitive matrix protein 2 OS=Homo sapiens OX=9606 GN=SRRM2 PE=1 SV=2	Q9UQ35 2xPhospho [S1890(100); T/S]	0.0196598	1.15
F8W726	Ubiquitin-associated protein 2-like OS=Homo sapiens OX=9606 GN=UBAP2L PE=1 SV=2	F8W726 2xPhospho [S616(100); S618(98.1)]	0.00664501	1.15
Q9Y5J1	U3 small nucleolar RNA-associated protein 18 homolog OS=Homo sapiens OX=9606 GN=UTP18 PE=1 SV=3	Q9Y5J1 2xPhospho [S206(99.6); S210(100)]	0.0464777	1.15
E7ESD2; A0A096LPC5	WASH complex subunit 2A OS=Homo sapiens OX=9606 GN=WASHC2A PE=1 SV=2 WASH complex subunit 2C OS=Homo sapiens OX=9606 GN=WASHC2C PE=1 SV=1	E7ESD2 2xPhospho [S284(100); S288(99.4)]; A0A096LPC5 2xPhospho [S284(100); S288(99.4)]	0.0321171	1.15
H0YJA2	Zinc finger CCCH domain-containing protein 14 (Fragment) OS=Homo sapiens OX=9606 GN=ZC3H14 PE=1 SV=1	H0YJA2 1xPhospho [S259(100)]	0.000256704	1.15
E9PK52	Band 4.1-like protein 2 OS=Homo sapiens OX=9606 GN=EPB41L2 PE=1 SV=1		0.0287644	1.14
A0A804HK76	Filamin-B OS=Homo sapiens OX=9606 GN=FLNB PE=1 SV=1	A0A804HK76 1xPhospho [S1474(100)]	0.0032813	1.14
P07900	Heat shock protein HSP 90-alpha OS=Homo sapiens OX=9606 GN=HSP90AA1 PE=1 SV=5	P07900 1xPhospho [S231(100)]	0.0190879	1.14
P46013	Proliferation marker protein Ki-67 OS=Homo sapiens OX=9606 GN=MKI67 PE=1 SV=2	P46013 1xPhospho [T2406(100)]	0.0056574	1.14
Q53EL6	Programmed cell death protein 4 OS=Homo sapiens OX=9606 GN=PDCD4 PE=1 SV=2	Q53EL6 1xPhospho [S76(100)]	0.000272043	1.14
A0A3B3IU46	RNA guanine-7 methyltransferase-activating subunit-like (pseudogene) OS=Homo sapiens OX=9606 GN=RAMACL PE=4 SV=1	A0A3B3IU46 1xPhospho [S36(100)]	0.0430749	1.14
P05023	Sodium/potassium-transporting ATPase subunit alpha-1 OS=Homo sapiens OX=9606 GN=ATP1A1 PE=1 SV=1	P05023 1xPhospho [Y260(99.8)]	0.0279413	1.13
E5RI98; P06748	Nucleophosmin OS=Homo sapiens OX=9606 GN=NPM1 PE=1 SV=2 Nucleophosmin OS=Homo sapiens OX=9606 GN=NPM1 PE=1 SV=2	E5RI98 1xPhospho [S61(100)]; P06748 1xPhospho [S125(100)]	0.000704446	1.13
Q9NX40	OCIA domain-containing protein 1 OS=Homo sapiens OX=9606 GN=OCIAD1 PE=1 SV=1	Q9NX40 1xPhospho [S209(100)]	0.0257948	1.13
Q9BYW2	Histone-lysine N-methyltransferase SETD2 OS=Homo sapiens OX=9606 GN=SETD2 PE=1 SV=3	Q9BYW2 3xPhospho [S1413(100); S1415(100); S1417(100)]	0.0435226	1.13
A0A7I2V5Z3	Small glutamine-rich tetratricopeptide repeat-containing protein alpha OS=Homo sapiens OX=9606 GN=SGTA PE=1 SV=1	A0A7I2V5Z3 1xPhospho [S77(100)]	0.00701795	1.13
Q9Y3Q8	TSC22 domain family protein 4 OS=Homo sapiens OX=9606 GN=TSC22D4 PE=1 SV=2	Q9Y3Q8 1xPhospho [S279(100)]	0.0343743	1.13
Q5T200	Zinc finger CCCH domain-containing protein 13 OS=Homo sapiens OX=9606 GN=ZC3H13 PE=1 SV=1	Q5T200 1xPhospho [S77(100)]	0.0240646	1.13
Q5T200	Zinc finger CCCH domain-containing protein 13 OS=Homo sapiens OX=9606 GN=ZC3H13 PE=1 SV=1	Q5T200 3xPhospho [S1452(100); S1455(100); S1465(100)]	0.0244083	1.13
Q8N3D4	EH domain-binding protein 1-like protein 1 OS=Homo sapiens OX=9606 GN=EHBP1L1 PE=1 SV=2	Q8N3D4 1xPhospho [S964(100)]	0.00564694	1.12
O94915	Protein furry homolog-like OS=Homo sapiens OX=9606 GN=FRYL PE=1 SV=2	O94915 1xPhospho [S2272(100)]	0.000661398	1.12
P22626	Heterogeneous nuclear ribonucleoproteins A2/B1 OS=Homo sapiens OX=9606 GN=HNRNPA2B1 PE=1 SV=2	P22626 1xPhospho [S259(100)]	0.0112803	1.12
A0A7P0TAC5	Huntingtin OS=Homo sapiens OX=9606 GN=HTT PE=1 SV=1	A0A7P0TAC5 2xPhospho [S554(100); S557(100)]	0.0294924	1.12
Q7Z6Z7	E3 ubiquitin-protein ligase HUWE1 OS=Homo sapiens OX=9606 GN=HUWE1 PE=1 SV=3	Q7Z6Z7 1xPhospho [S2887(99.7)]	0.0111663	1.12
P46013	Proliferation marker protein Ki-67 OS=Homo sapiens OX=9606 GN=MKI67 PE=1 SV=2	P46013 1xPhospho [T1923(100)]	0.0118947	1.12
Q8NEJ9	Neuroguidin OS=Homo sapiens OX=9606 GN=NGDN PE=1 SV=1	Q8NEJ9 2xPhospho [S142(100); S143(100)]	0.00976815	1.12
Q9UHK0	Nuclear fragile X mental retardation-interacting protein 1 OS=Homo sapiens OX=9606 GN=NUFIP1 PE=1 SV=2	Q9UHK0 1xPhospho [S403(99.5)]	0.0113245	1.12
P49790	Nuclear pore complex protein Nup153 OS=Homo sapiens OX=9606 GN=NUP153 PE=1 SV=2	P49790 2xPhospho [S203(99.6); S209(100)]	0.0343428	1.12
Q9NX40	OCIA domain-containing protein 1 OS=Homo sapiens OX=9606 GN=OCIAD1 PE=1 SV=1	Q9NX40 1xPhospho [S108(100)]	0.029922	1.12
Q5RGS4	Pleckstrin homology domain-containing family A member 1 OS=Homo sapiens OX=9606 GN=PLEKHA1 PE=1 SV=1	Q5RGS4 1xPhospho [S308(100)]	0.0231642	1.12
Q86W92	Liprin-beta-1 OS=Homo sapiens OX=9606 GN=PPFIBP1 PE=1 SV=2	Q86W92 1xPhospho [S466(100)]	0.00027012	1.12
P98179	RNA-binding protein 3 OS=Homo sapiens OX=9606 GN=RBM3 PE=1 SV=1	P98179 1xPhospho [S147(100)]	0.00463631	1.12
Q9UQR0	Sex comb on midleg-like protein 2 OS=Homo sapiens OX=9606 GN=SCML2 PE=1 SV=1	Q9UQR0 2xPhospho [S499(99.7); S511(100)]	0.0341582	1.12
Q9Y6M7	Sodium bicarbonate cotransporter 3 OS=Homo sapiens OX=9606 GN=SLC4A7 PE=1 SV=2	Q9Y6M7 1xPhospho [S242(100)]	0.00592553	1.12
Q9UQ35	Serine/arginine repetitive matrix protein 2 OS=Homo sapiens OX=9606 GN=SRRM2 PE=1 SV=2	Q9UQ35 2xPhospho [S1913(100); S1916(99.4)]	0.0108893	1.12
G5E972; P42166	Lamina-associated polypeptide 2, isoforms beta/gamma OS=Homo sapiens OX=9606 GN=TMPO PE=1 SV=1 Lamina-associated polypeptide 2, isoform alpha OS=Homo sapiens OX=9606 GN=TMPO PE=1 SV=2	G5E972 3xPhospho [S66(100); S67(100); T74(100)]; P42166 3xPhospho [S66(100); S67(100); T74(100)]	0.0424239	1.12
Q5T200	Zinc finger CCCH domain-containing protein 13 OS=Homo sapiens OX=9606 GN=ZC3H13 PE=1 SV=1	Q5T200 1xPhospho [S242(100)]	0.011382	1.12
H0Y9Y2	Biorientation of chromosomes in cell division protein 1-like 1 (Fragment) OS=Homo sapiens OX=9606 GN=BOD1L1 PE=1 SV=1	H0Y9Y2 1xPhospho [S164(100)]	0.0301306	1.11
Q96JM3	Chromosome alignment-maintaining phosphoprotein 1 OS=Homo sapiens OX=9606 GN=CHAMP1 PE=1 SV=2	Q96JM3 1xPhospho [S603(100)]	0.0287715	1.11
Q8WYQ5	Microprocessor complex subunit DGCR8 OS=Homo sapiens OX=9606 GN=DGCR8 PE=1 SV=1	Q8WYQ5 2xPhospho [S373(100); S377(100)]	0.0331813	1.11
O95239	Chromosome-associated kinesin KIF4A OS=Homo sapiens OX=9606 GN=KIF4A PE=1 SV=3	O95239 1xPhospho [S1225(100)]	0.0189538	1.11
P49792	E3 SUMO-protein ligase RanBP2 OS=Homo sapiens OX=9606 GN=RANBP2 PE=1 SV=2	P49792 1xPhospho [S1128(100)]	0.0156129	1.11
Q14188	Transcription factor Dp-2 OS=Homo sapiens OX=9606 GN=TFDP2 PE=1 SV=2	Q14188 1xPhospho [S24(100)]	0.00822131	1.11
M0QXA7	Protein Wiz OS=Homo sapiens OX=9606 GN=WIZ PE=1 SV=1	M0QXA7 1xPhospho [S167(100)]	0.0356233	1.11
Q8N1G0	Zinc finger protein 687 OS=Homo sapiens OX=9606 GN=ZNF687 PE=1 SV=1	Q8N1G0 1xPhospho [S433(100)]	0.0033234	1.11
Q9NQS1	Cell death regulator Aven OS=Homo sapiens OX=9606 GN=AVEN PE=1 SV=1	Q9NQS1 1xPhospho [S94(100)]	0.0116743	1.1
A0A0G2JHN8	Bromodomain-containing protein 2 (Fragment) OS=Homo sapiens OX=9606 GN=BRD2 PE=1 SV=1	A0A0G2JHN8 1xPhospho [S160(100)]	0.00648383	1.1
Q96F63	Coiled-coil domain-containing protein 97 OS=Homo sapiens OX=9606 GN=CCDC97 PE=1 SV=1	Q96F63 1xPhospho [S337(100)]	0.026944	1.1
Q5VZ89	DENN domain-containing protein 4C OS=Homo sapiens OX=9606 GN=DENND4C PE=1 SV=3	Q5VZ89 1xPhospho [S989(100)]	0.0436817	1.1
P56537	Eukaryotic translation initiation factor 6 OS=Homo sapiens OX=9606 GN=EIF6 PE=1 SV=1	P56537 1xPhospho [T245(100)]	0.022166	1.1
Q96L91	E1A-binding protein p400 OS=Homo sapiens OX=9606 GN=EP400 PE=1 SV=4	Q96L91 1xPhospho [S722(99.6)]	0.00930814	1.1
Q86YP4	Transcriptional repressor p66-alpha OS=Homo sapiens OX=9606 GN=GATAD2A PE=1 SV=1	Q86YP4 3xPhospho [S100(100); S107(100); S114(99.4)]	0.0151778	1.1
Q8WVC0	RNA polymerase-associated protein LEO1 OS=Homo sapiens OX=9606 GN=LEO1 PE=1 SV=1	Q8WVC0 2xPhospho [T188(100); S197(100)]	0.025243	1.1
O95819	Mitogen-activated protein kinase kinase kinase kinase 4 OS=Homo sapiens OX=9606 GN=MAP4K4 PE=1 SV=2	O95819 1xPhospho [S805(100)]	0.00310781	1.1
O43166	Signal-induced proliferation-associated 1-like protein 1 OS=Homo sapiens OX=9606 GN=SIPA1L1 PE=1 SV=4	O43166 1xPhospho [S1632(100)]	0.0089414	1.1
Q96T58	Msx2-interacting protein OS=Homo sapiens OX=9606 GN=SPEN PE=1 SV=1	Q96T58 2xPhospho [S725(100); S727(100)]	0.0122461	1.1
Q5T200	Zinc finger CCCH domain-containing protein 13 OS=Homo sapiens OX=9606 GN=ZC3H13 PE=1 SV=1	Q5T200 2xPhospho [S207(100); S209(100)]	0.0446145	1.1
Q86WB0	Nuclear-interacting partner of ALK OS=Homo sapiens OX=9606 GN=ZC3HC1 PE=1 SV=1	Q86WB0 1xPhospho [S344(100)]	0.000391546	1.1
Q9HCG8	Pre-mRNA-splicing factor CWC22 homolog OS=Homo sapiens OX=9606 GN=CWC22 PE=1 SV=3	Q9HCG8 1xPhospho [S39(100)]	0.0391062	1.09
Q9UHI6	Probable ATP-dependent RNA helicase DDX20 OS=Homo sapiens OX=9606 GN=DDX20 PE=1 SV=2	Q9UHI6 1xPhospho [S714(100)]	0.00228031	1.09
P07910	Heterogeneous nuclear ribonucleoproteins C1/C2 OS=Homo sapiens OX=9606 GN=HNRNPC PE=1 SV=4	P07910 2xPhospho [S253(100); S260(100)]	0.0228618	1.09
E9PHV5	Protein ITPRID2 OS=Homo sapiens OX=9606 GN=ITPRID2 PE=1 SV=1	E9PHV5 1xPhospho [S759(100)]	0.0101371	1.09
P19338	Nucleolin OS=Homo sapiens OX=9606 GN=NCL PE=1 SV=3	P19338 1xPhospho [T84(100)]	0.0216789	1.09
P51003	Poly(A) polymerase alpha OS=Homo sapiens OX=9606 GN=PAPOLA PE=1 SV=4	P51003 1xPhospho [S545(100)]	0.00511839	1.09
O95613	Pericentrin OS=Homo sapiens OX=9606 GN=PCNT PE=1 SV=4	O95613 1xPhospho [S2177(100)]	0.0133698	1.09
P24928	DNA-directed RNA polymerase II subunit RPB1 OS=Homo sapiens OX=9606 GN=POLR2A PE=1 SV=2	P24928 2xPhospho [S1843(99.4); S1845(100)]	0.0128634	1.09
Q9UHR5	SAP30-binding protein OS=Homo sapiens OX=9606 GN=SAP30BP PE=1 SV=1	Q9UHR5 2xPhospho [S18(100); S22(100)]	0.0407186	1.09
Q12872	Splicing factor, suppressor of white-apricot homolog OS=Homo sapiens OX=9606 GN=SFSWAP PE=1 SV=3	Q12872 3xPhospho [S866(100); S868(100); S870(100)]	0.000448123	1.09
Q08945	FACT complex subunit SSRP1 OS=Homo sapiens OX=9606 GN=SSRP1 PE=1 SV=1	Q08945 2xPhospho [S437(100); S444(100)]	0.0289552	1.09
Q5T200	Zinc finger CCCH domain-containing protein 13 OS=Homo sapiens OX=9606 GN=ZC3H13 PE=1 SV=1	Q5T200 1xPhospho [S1191(99.7)]	0.00935242	1.09
Q96JM3	Chromosome alignment-maintaining phosphoprotein 1 OS=Homo sapiens OX=9606 GN=CHAMP1 PE=1 SV=2	Q96JM3 1xPhospho [S627(100)]	0.0107426	1.08
P13639	Elongation factor 2 OS=Homo sapiens OX=9606 GN=EEF2 PE=1 SV=4	P13639 1xPhospho [S279(99.7)]	0.00118982	1.08
Q96QD9	UAP56-interacting factor OS=Homo sapiens OX=9606 GN=FYTTD1 PE=1 SV=3	Q96QD9 1xPhospho [S16(99.6)]	0.0352376	1.08
Q9H1B7	Probable E3 ubiquitin-protein ligase IRF2BPL OS=Homo sapiens OX=9606 GN=IRF2BPL PE=1 SV=1	Q9H1B7 1xPhospho [S659(99.6)]	0.00280759	1.08
Q6P0N0	Mis18-binding protein 1 OS=Homo sapiens OX=9606 GN=MIS18BP1 PE=1 SV=1	Q6P0N0 2xPhospho [T821(100); S824(100)]	0.0428201	1.08
P24928	DNA-directed RNA polymerase II subunit RPB1 OS=Homo sapiens OX=9606 GN=POLR2A PE=1 SV=2	P24928 2xPhospho [T1912(99); T1915(100)]; 2xPhospho [T1926(99); T1929(100)]	0.00201005	1.08
C9JRM9	Zinc finger protein with KRAB and SCAN domains 1 (Fragment) OS=Homo sapiens OX=9606 GN=ZKSCAN1 PE=1 SV=1	C9JRM9 1xPhospho [S13(100)]	0.00111068	1.08
Q8IVF2	Protein AHNAK2 OS=Homo sapiens OX=9606 GN=AHNAK2 PE=1 SV=2	Q8IVF2 1xPhospho [S4419(99.3)]	0.0375369	1.07
Q9UQ88; P21127	Cyclin-dependent kinase 11A OS=Homo sapiens OX=9606 GN=CDK11A PE=1 SV=4 Cyclin-dependent kinase 11B OS=Homo sapiens OX=9606 GN=CDK11B PE=1 SV=4	Q9UQ88 2xPhospho [T739(100); S740(100)]; P21127 2xPhospho [T751(100); S752(100)]	0.0345648	1.07
Q96JM3	Chromosome alignment-maintaining phosphoprotein 1 OS=Homo sapiens OX=9606 GN=CHAMP1 PE=1 SV=2	Q96JM3 1xPhospho [S223(100)]	0.00175132	1.07
Q6PD62	RNA polymerase-associated protein CTR9 homolog OS=Homo sapiens OX=9606 GN=CTR9 PE=1 SV=1	Q6PD62 2xPhospho [S941(100); S943(100)]	0.0111311	1.07
Q96ST2	Protein IWS1 homolog OS=Homo sapiens OX=9606 GN=IWS1 PE=1 SV=2	Q96ST2 1xPhospho [S720(100)]	0.0246816	1.07
A0A5H1ZRS1	Pericentriolar material 1 protein OS=Homo sapiens OX=9606 GN=PCM1 PE=1 SV=1	A0A5H1ZRS1 2xPhospho [S1757(100); S1760(100)]	0.0272991	1.07
Q15185	Prostaglandin E synthase 3 OS=Homo sapiens OX=9606 GN=PTGES3 PE=1 SV=1	Q15185 1xPhospho [S151(99.5)]	0.0307324	1.07
P52756	RNA-binding protein 5 OS=Homo sapiens OX=9606 GN=RBM5 PE=1 SV=2	P52756 2xPhospho [S621(100); S624(100)]	0.0161246	1.07
Q99590	Protein SCAF11 OS=Homo sapiens OX=9606 GN=SCAF11 PE=1 SV=2	Q99590 2xPhospho [S796(100); S798(100)]	0.00484055	1.07
Q9UQ35	Serine/arginine repetitive matrix protein 2 OS=Homo sapiens OX=9606 GN=SRRM2 PE=1 SV=2	Q9UQ35 3xPhospho [S2042(100); S2044(100); S2046(100)]	0.0245788	1.07
Q86WB0	Nuclear-interacting partner of ALK OS=Homo sapiens OX=9606 GN=ZC3HC1 PE=1 SV=1	Q86WB0 1xPhospho [S24(100)]	0.0137056	1.07
Q9ULI0	ATPase family AAA domain-containing protein 2B OS=Homo sapiens OX=9606 GN=ATAD2B PE=1 SV=3	Q9ULI0 1xPhospho [S1347(100)]	0.0209377	1.06
Q96JM3	Chromosome alignment-maintaining phosphoprotein 1 OS=Homo sapiens OX=9606 GN=CHAMP1 PE=1 SV=2	Q96JM3 1xPhospho [S405(100)]	0.0141185	1.06
Q96JM3	Chromosome alignment-maintaining phosphoprotein 1 OS=Homo sapiens OX=9606 GN=CHAMP1 PE=1 SV=2	Q96JM3 1xPhospho [S653(100)]	0.0048659	1.06
Q6UN15	Pre-mRNA 3'-end-processing factor FIP1 OS=Homo sapiens OX=9606 GN=FIP1L1 PE=1 SV=1	Q6UN15 3xPhospho [S85(100); S87(100); S89(100)]	0.00379573	1.06
H8Y6P7	DNA-directed RNA polymerase II subunit GRINL1A OS=Homo sapiens OX=9606 GN=GCOM1 PE=2 SV=1	H8Y6P7 1xPhospho [S576(99.7)]	0.0266143	1.06
A0A087WY61	Nuclear mitotic apparatus protein 1 OS=Homo sapiens OX=9606 GN=NUMA1 PE=1 SV=1	A0A087WY61 1xPhospho [S1741(100)]	0.0393201	1.06
A0A0U1RRH6	PHD finger protein 14 OS=Homo sapiens OX=9606 GN=PHF14 PE=1 SV=1	A0A0U1RRH6 2xPhospho [T287(100); S290(100)]	0.00231182	1.06
Q5VT52	Regulation of nuclear pre-mRNA domain-containing protein 2 OS=Homo sapiens OX=9606 GN=RPRD2 PE=1 SV=1	Q5VT52 1xPhospho [S1099(100)]	0.0338041	1.06
O75533	Splicing factor 3B subunit 1 OS=Homo sapiens OX=9606 GN=SF3B1 PE=1 SV=3	O75533 1xPhospho [T211(100)]	0.0102137	1.06
Q9UQ35	Serine/arginine repetitive matrix protein 2 OS=Homo sapiens OX=9606 GN=SRRM2 PE=1 SV=2	Q9UQ35 1xPhospho [T1472(100)]	0.0411515	1.06
Q12888	TP53-binding protein 1 OS=Homo sapiens OX=9606 GN=TP53BP1 PE=1 SV=2	Q12888 1xPhospho [S630(100)]	0.00815544	1.06
Q9Y5J1	U3 small nucleolar RNA-associated protein 18 homolog OS=Homo sapiens OX=9606 GN=UTP18 PE=1 SV=3	Q9Y5J1 2xPhospho [S121(100); S124(100)]	0.0161075	1.06
Q9BTC0	Death-inducer obliterator 1 OS=Homo sapiens OX=9606 GN=DIDO1 PE=1 SV=5	Q9BTC0 2xPhospho [S805(100); S809(100)]	0.0189374	1.05
Q5VY60	HAUS augmin-like complex subunit 6 OS=Homo sapiens OX=9606 GN=HAUS6 PE=1 SV=1	Q5VY60 1xPhospho [S416(100)]	0.0358476	1.05
P51991	Heterogeneous nuclear ribonucleoprotein A3 OS=Homo sapiens OX=9606 GN=HNRNPA3 PE=1 SV=2	P51991 1xPhospho [S358(100)]	0.0193582	1.05
E7EWM1	Nuclear receptor coactivator 2 OS=Homo sapiens OX=9606 GN=NCOA2 PE=1 SV=2	E7EWM1 1xPhospho [S699(100)]	0.000110118	1.05
Q9Y3T9	Nucleolar complex protein 2 homolog OS=Homo sapiens OX=9606 GN=NOC2L PE=1 SV=4	Q9Y3T9 2xPhospho [S672(100); S673(100)]	0.00523937	1.05
A0A7I2V5Z3	Small glutamine-rich tetratricopeptide repeat-containing protein alpha OS=Homo sapiens OX=9606 GN=SGTA PE=1 SV=1	A0A7I2V5Z3 2xPhospho [S77(100); T81(100)]	0.0147376	1.05
Q9UQ35	Serine/arginine repetitive matrix protein 2 OS=Homo sapiens OX=9606 GN=SRRM2 PE=1 SV=2	Q9UQ35 3xPhospho [S/T]	0.0259142	1.05
Q15942	Zyxin OS=Homo sapiens OX=9606 GN=ZYX PE=1 SV=1	Q15942 1xPhospho [S259(99.7)]	0.0238419	1.05
Q9UKV3	Apoptotic chromatin condensation inducer in the nucleus OS=Homo sapiens OX=9606 GN=ACIN1 PE=1 SV=2	Q9UKV3 1xPhospho [S710(100)]	0.00178762	1.04
P38398	Breast cancer type 1 susceptibility protein OS=Homo sapiens OX=9606 GN=BRCA1 PE=1 SV=2	P38398 1xPhospho [S1342(100)]	0.0448943	1.04
F8W9J4	Dystonin OS=Homo sapiens OX=9606 GN=DST PE=1 SV=1	F8W9J4 1xPhospho [S3968(100)]	0.0178191	1.04
Q9Y6G9	Cytoplasmic dynein 1 light intermediate chain 1 OS=Homo sapiens OX=9606 GN=DYNC1LI1 PE=1 SV=3	Q9Y6G9 1xPhospho [S516(99.5)]	0.0129096	1.04
Q8N3D4	EH domain-binding protein 1-like protein 1 OS=Homo sapiens OX=9606 GN=EHBP1L1 PE=1 SV=2		0.0170506	1.04
Q8TE67	Epidermal growth factor receptor kinase substrate 8-like protein 3 OS=Homo sapiens OX=9606 GN=EPS8L3 PE=1 SV=2	Q8TE67 2xPhospho [S231(99.6); S]	0.0395012	1.04
Q96ST2	Protein IWS1 homolog OS=Homo sapiens OX=9606 GN=IWS1 PE=1 SV=2	Q96ST2 2xPhospho [S398(100); S400(100)]	0.0437843	1.04
H7C4B9	MyoD family inhibitor domain-containing protein (Fragment) OS=Homo sapiens OX=9606 GN=MDFIC PE=1 SV=1	H7C4B9 1xPhospho [S114(100)]	0.0153428	1.04
F8WEF5	PHD and RING finger domain-containing protein 1 OS=Homo sapiens OX=9606 GN=PHRF1 PE=1 SV=1		0.00276363	1.04
Q9UQ35	Serine/arginine repetitive matrix protein 2 OS=Homo sapiens OX=9606 GN=SRRM2 PE=1 SV=2	Q9UQ35 3xPhospho [S2018(100); S2020(100); T2022(100)]	0.0189434	1.04
Q5T5C0	Syntaxin-binding protein 5 OS=Homo sapiens OX=9606 GN=STXBP5 PE=1 SV=1	Q5T5C0 2xPhospho [S781(98.2); S785(99.4)]	0.0101706	1.04
O60343	TBC1 domain family member 4 OS=Homo sapiens OX=9606 GN=TBC1D4 PE=1 SV=2	O60343 1xPhospho [S754(99.6)]	0.0463539	1.04
Q14694	Ubiquitin carboxyl-terminal hydrolase 10 OS=Homo sapiens OX=9606 GN=USP10 PE=1 SV=2	Q14694 1xPhospho [S365(100)]	0.00650682	1.04
F8VNY3	Chromobox protein homolog 5 (Fragment) OS=Homo sapiens OX=9606 GN=CBX5 PE=1 SV=1	F8VNY3 3xPhospho [S14(99.8); S/T/Y]	0.00277728	1.03
M0R3D6	60S ribosomal protein L18a (Fragment) OS=Homo sapiens OX=9606 GN=RPL18A PE=1 SV=1	M0R3D6 1xPhospho [S42(100)]	0.0220369	1.03
F5GYA2	Uracil-DNA glycosylase OS=Homo sapiens OX=9606 GN=UNG PE=1 SV=1	F5GYA2 2xPhospho [T51(100); S55(100)]	0.00320069	1.03
A0A7P0Z4N2	Protein AATF OS=Homo sapiens OX=9606 GN=AATF PE=1 SV=1	A0A7P0Z4N2 1xPhospho [S203(100)]	0.000775167	1.02
J3KP30	Deoxynucleotidyltransferase terminal-interacting protein 2 OS=Homo sapiens OX=9606 GN=DNTTIP2 PE=1 SV=1	J3KP30 1xPhospho [S434(100)]	0.00618224	1.02
F8WEF5	PHD and RING finger domain-containing protein 1 OS=Homo sapiens OX=9606 GN=PHRF1 PE=1 SV=1	F8WEF5 1xPhospho [S934(100)]	0.0253648	1.02
P24928	DNA-directed RNA polymerase II subunit RPB1 OS=Homo sapiens OX=9606 GN=POLR2A PE=1 SV=2	P24928 2xPhospho [S1878(99.6); T1880(100)]	0.00268695	1.02
Q13523	Serine/threonine-protein kinase PRP4 homolog OS=Homo sapiens OX=9606 GN=PRPF4B PE=1 SV=3	Q13523 2xPhospho [S354(100); S356(100)]	0.000588351	1.02
O60343	TBC1 domain family member 4 OS=Homo sapiens OX=9606 GN=TBC1D4 PE=1 SV=2	O60343 1xPhospho [S787(100)]	0.00578801	1.02
Q96B21	Transmembrane protein 45B OS=Homo sapiens OX=9606 GN=TMEM45B PE=1 SV=1	Q96B21 2xPhospho [S270(100); S272(100)]	0.0072937	1.02
F8W726	Ubiquitin-associated protein 2-like OS=Homo sapiens OX=9606 GN=UBAP2L PE=1 SV=2	F8W726 2xPhospho [S616(99.5); S620(99.5)]	0.0453356	1.02
Q6RI45	Bromodomain and WD repeat-containing protein 3 OS=Homo sapiens OX=9606 GN=BRWD3 PE=1 SV=2	Q6RI45 1xPhospho [S1763(100)]	0.0248744	1.01
Q9BRD0	BUD13 homolog OS=Homo sapiens OX=9606 GN=BUD13 PE=1 SV=1	Q9BRD0 2xPhospho [S235(100); S]	0.0305547	1.01
P49454	Centromere protein F OS=Homo sapiens OX=9606 GN=CENPF PE=1 SV=3	P49454 1xPhospho [S2998(100)]	0.0305662	1.01
O60832	H/ACA ribonucleoprotein complex subunit DKC1 OS=Homo sapiens OX=9606 GN=DKC1 PE=1 SV=3	O60832 2xPhospho [S451(100); S453(100)]	0.0193139	1.01
B5MDQ0	DNA excision repair protein ERCC-6-like OS=Homo sapiens OX=9606 GN=ERCC6L PE=1 SV=1	B5MDQ0 1xPhospho [S697(100)]	0.00670545	1.01
Q96GV9	Macrophage immunometabolism regulator OS=Homo sapiens OX=9606 GN=MACIR PE=1 SV=1	Q96GV9 1xPhospho [S167(100)]	0.031897	1.01
I3L1L3	Myb-binding protein 1A (Fragment) OS=Homo sapiens OX=9606 GN=MYBBP1A PE=1 SV=1	I3L1L3 1xPhospho [S1228(99.7)]	0.0475174	1.01
A0A0A0MRM9	Nucleolar and coiled-body phosphoprotein 1 (Fragment) OS=Homo sapiens OX=9606 GN=NOLC1 PE=1 SV=1	A0A0A0MRM9 2xPhospho [T616(100); T619(100)]	0.0366281	1.01
P49792; Q99666	E3 SUMO-protein ligase RanBP2 OS=Homo sapiens OX=9606 GN=RANBP2 PE=1 SV=2 RANBP2-like and GRIP domain-containing protein 5/6 OS=Homo sapiens OX=9606 GN=RGPD5 PE=1 SV=3	P49792 1xPhospho [S2454(100)]; Q99666 1xPhospho [S1478(100)]	0.0396231	1.01
O60493	Sorting nexin-3 OS=Homo sapiens OX=9606 GN=SNX3 PE=1 SV=3	O60493 1xPhospho [S72(100)]	0.0389931	1.01
E5RIS7	Transcription elongation factor A protein 1 OS=Homo sapiens OX=9606 GN=TCEA1 PE=1 SV=1	E5RIS7 1xPhospho [S100(100)]	0.0330752	1.01
P0C1Z6	TCF3 fusion partner OS=Homo sapiens OX=9606 GN=TFPT PE=1 SV=1	P0C1Z6 1xPhospho [S180(100)]	0.0370727	1.01
Q9Y2W1	Thyroid hormone receptor-associated protein 3 OS=Homo sapiens OX=9606 GN=THRAP3 PE=1 SV=2	Q9Y2W1 2xPhospho [S237(100); S243(100)]	0.0423279	1.01
G3V515	mRNA decay activator protein ZFP36L1 (Fragment) OS=Homo sapiens OX=9606 GN=ZFP36L1 PE=1 SV=1	G3V515 1xPhospho [S161(100)]	0.0496503	1.01
P60709; A0A6Q8PFE4; P68133	Actin, cytoplasmic 1 OS=Homo sapiens OX=9606 GN=ACTB PE=1 SV=1 Actin, cytoplasmic 1 OS=Homo sapiens OX=9606 GN=ACTB PE=1 SV=1 Actin, alpha skeletal muscle OS=Homo sapiens OX=9606 GN=ACTA1 PE=1 SV=1		0.00680045	-1.01
A0A805TBS0	Rho GTPase-activating protein 21 OS=Homo sapiens OX=9606 GN=ARHGAP21 PE=1 SV=1	A0A805TBS0 1xPhospho [S1659(100)]	0.00703868	-1.01
Q6PKG0	La-related protein 1 OS=Homo sapiens OX=9606 GN=LARP1 PE=1 SV=2	Q6PKG0 1xPhospho [S627(100)]	0.0202761	-1.01
B3KNX7	Non-specific serine/threonine protein kinase OS=Homo sapiens OX=9606 GN=PAK1 PE=1 SV=1	B3KNX7 1xPhospho [S174(100)]	0.0251871	-1.01
Q14247	Src substrate cortactin OS=Homo sapiens OX=9606 GN=CTTN PE=1 SV=2	Q14247 1xPhospho [S418(100)]	0.0173648	-1.02
A0A494BZV2; Q6WCQ1	Myosin phosphatase Rho-interacting protein OS=Homo sapiens OX=9606 GN=MPRIP PE=1 SV=1 Myosin phosphatase Rho-interacting protein OS=Homo sapiens OX=9606 GN=MPRIP PE=1 SV=3	A0A494BZV2 2xPhospho [S220(100); S224(100)]; Q6WCQ1 2xPhospho [S220(100); S224(100)]	0.00665404	-1.02
P18206	Vinculin OS=Homo sapiens OX=9606 GN=VCL PE=1 SV=4	P18206 1xPhospho [S434(100)]	0.0184515	-1.02
A0A0G2JNY3	Rho GTPase-activating protein 27 OS=Homo sapiens OX=9606 GN=ARHGAP27 PE=1 SV=1	A0A0G2JNY3 1xPhospho [S632(100)]	0.00721908	-1.03
Q09666	Neuroblast differentiation-associated protein AHNAK OS=Homo sapiens OX=9606 GN=AHNAK PE=1 SV=2	Q09666 1xPhospho [S5863(100)]	0.0305989	-1.04
E7EX73	Eukaryotic translation initiation factor 4 gamma 1 OS=Homo sapiens OX=9606 GN=EIF4G1 PE=1 SV=1	E7EX73 1xPhospho [S1433(100)]	0.00667816	-1.04
Q86V48	Leucine zipper protein 1 OS=Homo sapiens OX=9606 GN=LUZP1 PE=1 SV=2	Q86V48 1xPhospho [S574(100)]	0.0113308	-1.04
Q7Z406	Myosin-14 OS=Homo sapiens OX=9606 GN=MYH14 PE=1 SV=2	Q7Z406 3xPhospho [S1969(100); S1983(100); S1989(100)]	0.0323546	-1.04
P82094	TATA element modulatory factor OS=Homo sapiens OX=9606 GN=TMF1 PE=1 SV=2	P82094 2xPhospho [S928(99.3); T929(99.3)]	0.0499702	-1.04
P20042	Eukaryotic translation initiation factor 2 subunit 2 OS=Homo sapiens OX=9606 GN=EIF2S2 PE=1 SV=2	P20042 1xPhospho [S67(100)]	0.0388046	-1.05
P34932	Heat shock 70 kDa protein 4 OS=Homo sapiens OX=9606 GN=HSPA4 PE=1 SV=4	P34932 1xPhospho [S647(100)]	0.00373967	-1.05
P11142	Heat shock cognate 71 kDa protein OS=Homo sapiens OX=9606 GN=HSPA8 PE=1 SV=1	P11142 1xPhospho [S541(100)]	0.0156107	-1.05
P17612	cAMP-dependent protein kinase catalytic subunit alpha OS=Homo sapiens OX=9606 GN=PRKACA PE=1 SV=2	P17612 1xPhospho [S339(100)]	0.0350453	-1.06
Q05655	Protein kinase C delta type OS=Homo sapiens OX=9606 GN=PRKCD PE=1 SV=2	Q05655 1xPhospho [S645(100)]	0.0132653	-1.06
Q66K14	TBC1 domain family member 9B OS=Homo sapiens OX=9606 GN=TBC1D9B PE=1 SV=3		0.0431344	-1.06
Q9Y6X9	ATPase MORC2 OS=Homo sapiens OX=9606 GN=MORC2 PE=1 SV=2	Q9Y6X9 1xPhospho [S725(100)]	0.024024	-1.07
M0R0P8	Unconventional myosin-IXb OS=Homo sapiens OX=9606 GN=MYO9B PE=1 SV=1	M0R0P8 1xPhospho [S1290(100)]	0.00978433	-1.08
Q15149; H0YDN1	Plectin OS=Homo sapiens OX=9606 GN=PLEC PE=1 SV=3 Plectin OS=Homo sapiens OX=9606 GN=PLEC PE=1 SV=9	Q15149 1xPhospho [S1435(100)]; H0YDN1 1xPhospho [S1325(100)]	0.0326136	-1.08
A0A2R8Y5C4; Q9C0C2	182 kDa tankyrase-1-binding protein (Fragment) OS=Homo sapiens OX=9606 GN=TNKS1BP1 PE=1 SV=1 182 kDa tankyrase-1-binding protein OS=Homo sapiens OX=9606 GN=TNKS1BP1 PE=1 SV=4	A0A2R8Y5C4 1xPhospho [S217(100)]; Q9C0C2 1xPhospho [S893(100)]	0.0238287	-1.08
Q5JTV8	Torsin-1A-interacting protein 1 OS=Homo sapiens OX=9606 GN=TOR1AIP1 PE=1 SV=2	Q5JTV8 1xPhospho [S79(100)]	0.0134933	-1.08
H3BMJ2	Uncharacterized protein C15orf39 (Fragment) OS=Homo sapiens OX=9606 GN=C15orf39 PE=1 SV=1	H3BMJ2 1xPhospho [S455(100)]	0.0130896	-1.09
Q9NRF8	CTP synthase 2 OS=Homo sapiens OX=9606 GN=CTPS2 PE=1 SV=1	Q9NRF8 2xPhospho [S568(100); S571(100)]	0.0394467	-1.09
Q8NDI1	EH domain-binding protein 1 OS=Homo sapiens OX=9606 GN=EHBP1 PE=1 SV=3	Q8NDI1 1xPhospho [S408(100)]	0.0259586	-1.09
D3DPS3	Arginine/proline rich coiled-coil 1, isoform CRA_b OS=Homo sapiens OX=9606 GN=MAP7D1 PE=1 SV=1	D3DPS3 2xPhospho [S544(100); S552(100)]	0.0079087	-1.09
P15880	40S ribosomal protein S2 OS=Homo sapiens OX=9606 GN=RPS2 PE=1 SV=2	P15880 1xPhospho [S281(100)]	0.00842653	-1.09
Q09666	Neuroblast differentiation-associated protein AHNAK OS=Homo sapiens OX=9606 GN=AHNAK PE=1 SV=2	Q09666 1xPhospho [S1068(100)]	0.00480223	-1.1
O00418	Eukaryotic elongation factor 2 kinase OS=Homo sapiens OX=9606 GN=EEF2K PE=1 SV=2	O00418 2xPhospho [S470(100); S474(100)]	0.000583224	-1.1
G3V583	Protein FAM177A1 (Fragment) OS=Homo sapiens OX=9606 GN=FAM177A1 PE=1 SV=1	G3V583 2xPhospho [S38(100); T39(100)]	0.0270274	-1.1
P46821	Microtubule-associated protein 1B OS=Homo sapiens OX=9606 GN=MAP1B PE=1 SV=2	P46821 1xPhospho [S1378(100)]	0.00478082	-1.1
P17858	ATP-dependent 6-phosphofructokinase, liver type OS=Homo sapiens OX=9606 GN=PFKL PE=1 SV=6	P17858 1xPhospho [S377(100)]	0.0181662	-1.1
Q13136	Liprin-alpha-1 OS=Homo sapiens OX=9606 GN=PPFIA1 PE=1 SV=1		0.0480028	-1.1
P17812	CTP synthase 1 OS=Homo sapiens OX=9606 GN=CTPS1 PE=1 SV=2	P17812 2xPhospho [S574(99.5); S575(100)]	0.0160765	-1.11
O00418	Eukaryotic elongation factor 2 kinase OS=Homo sapiens OX=9606 GN=EEF2K PE=1 SV=2	O00418 1xPhospho [S470(100)]	0.0189752	-1.11
A0A7I2V452	Golgi-specific brefeldin A-resistance guanine nucleotide exchange factor 1 OS=Homo sapiens OX=9606 GN=GBF1 PE=1 SV=1	A0A7I2V452 1xPhospho [S1306(100)]	0.0466292	-1.11
P05787	Keratin, type II cytoskeletal 8 OS=Homo sapiens OX=9606 GN=KRT8 PE=1 SV=7	P05787 1xPhospho [S43(100)]	0.0116078	-1.11
P11137	Microtubule-associated protein 2 OS=Homo sapiens OX=9606 GN=MAP2 PE=1 SV=4		0.0132412	-1.11
O14745	Na(+)/H(+) exchange regulatory cofactor NHE-RF1 OS=Homo sapiens OX=9606 GN=SLC9A3R1 PE=1 SV=4	O14745 1xPhospho [S290(99.4)]	0.013995	-1.12
Q8IYB3; M0R088	Serine/arginine repetitive matrix protein 1 OS=Homo sapiens OX=9606 GN=SRRM1 PE=1 SV=2 Serine/arginine repetitive matrix protein 1 (Fragment) OS=Homo sapiens OX=9606 GN=SRRM1 PE=1 SV=1	Q8IYB3 3xPhospho [S196(100); S198(100); S200(100)]; M0R088 3xPhospho [S157(100); S159(100); S161(100)]	0.04103	-1.12
A0A2R8Y8E0	Non-specific serine/threonine protein kinase OS=Homo sapiens OX=9606 GN=BRAF PE=1 SV=1	A0A2R8Y8E0 1xPhospho [S769(100)]	0.0448819	-1.13
Q9H8M2	Bromodomain-containing protein 9 OS=Homo sapiens OX=9606 GN=BRD9 PE=1 SV=2	Q9H8M2 1xPhospho [S566(99.7)]	0.0323517	-1.13
G3V599	Melanoma inhibitory activity protein 2 OS=Homo sapiens OX=9606 GN=MIA2 PE=1 SV=1	G3V599 1xPhospho [S1182(100)]	0.0497423	-1.13
P05386; P05387	60S acidic ribosomal protein P1 OS=Homo sapiens OX=9606 GN=RPLP1 PE=1 SV=1 60S acidic ribosomal protein P2 OS=Homo sapiens OX=9606 GN=RPLP2 PE=1 SV=1	P05386 1xPhospho [S104(100)]; P05387 1xPhospho [S105(100)]	0.0182406	-1.13
A0A087WVP4	Smoothelin OS=Homo sapiens OX=9606 GN=SMTN PE=1 SV=1	A0A087WVP4 2xPhospho [S301(99.1); S307(99.1)]	0.00574538	-1.13
Q09666	Neuroblast differentiation-associated protein AHNAK OS=Homo sapiens OX=9606 GN=AHNAK PE=1 SV=2	Q09666 1xPhospho [S5863(99.7)]	0.000953224	-1.14
K7ESE9	BCAS3 microtubule-associated cell migration factor OS=Homo sapiens OX=9606 GN=BCAS3 PE=1 SV=1	K7ESE9 1xPhospho [S341(100)]	0.0123581	-1.14
Q68DQ2	Very large A-kinase anchor protein OS=Homo sapiens OX=9606 GN=CRYBG3 PE=1 SV=3	Q68DQ2 1xPhospho [S457(100)]	0.0282072	-1.14
Q13009	Rho guanine nucleotide exchange factor TIAM1 OS=Homo sapiens OX=9606 GN=TIAM1 PE=1 SV=2	Q13009 1xPhospho [S231(100)]	0.00356227	-1.14
H0YDE2	Pleckstrin homology domain-containing family A member 7 (Fragment) OS=Homo sapiens OX=9606 GN=PLEKHA7 PE=1 SV=1	H0YDE2 2xPhospho [S534(100); S538(100)]	0.0206321	-1.15
C9K0J5	Ras association (RalGDS/AF-6) and pleckstrin homology domains 1, isoform CRA_b OS=Homo sapiens OX=9606 GN=RAPH1 PE=1 SV=1	C9K0J5 1xPhospho [S1048(100)]	0.0140961	-1.15
P49207	60S ribosomal protein L34 OS=Homo sapiens OX=9606 GN=RPL34 PE=1 SV=3	P49207 1xPhospho [S12(100)]	0.0172795	-1.15
A0A3B3ISP1	Ankyrin repeat and SAM domain-containing protein 1A OS=Homo sapiens OX=9606 GN=ANKS1A PE=1 SV=1	A0A3B3ISP1 1xPhospho [S684(99.8)]	0.0339754	-1.16
Q9H4L5	Oxysterol-binding protein-related protein 3 OS=Homo sapiens OX=9606 GN=OSBPL3 PE=1 SV=1	Q9H4L5 2xPhospho [S185(100); S186(99.5)]	0.0188706	-1.16
Q00341	Vigilin OS=Homo sapiens OX=9606 GN=HDLBP PE=1 SV=2	Q00341 1xPhospho [S31(100)]	0.0465656	-1.17
Q6KB66	Keratin, type II cytoskeletal 80 OS=Homo sapiens OX=9606 GN=KRT80 PE=1 SV=2	Q6KB66 1xPhospho [S451(100)]	0.0474272	-1.17
A0A0C4DGG1	Protein kinase C and casein kinase substrate in neurons protein 3 (Fragment) OS=Homo sapiens OX=9606 GN=PACSIN3 PE=1 SV=1	A0A0C4DGG1 1xPhospho [S354(100)]	0.0193789	-1.17
P00533	Epidermal growth factor receptor OS=Homo sapiens OX=9606 GN=EGFR PE=1 SV=2	P00533 1xPhospho [S1166(100)]	0.00755513	-1.19
A0A0U1RR71	Pleckstrin homology domain-containing family G member 3 OS=Homo sapiens OX=9606 GN=PLEKHG3 PE=1 SV=2	A0A0U1RR71 1xPhospho [S762(100)]	0.00914358	-1.19
Q15326	Zinc finger MYND domain-containing protein 11 OS=Homo sapiens OX=9606 GN=ZMYND11 PE=1 SV=2	Q15326 1xPhospho [S447(100)]	0.0390026	-1.19
O94988	Protein FAM13A OS=Homo sapiens OX=9606 GN=FAM13A PE=1 SV=2	O94988 1xPhospho [S652(99.6)]	0.0356779	-1.2
Q9UHB6	LIM domain and actin-binding protein 1 OS=Homo sapiens OX=9606 GN=LIMA1 PE=1 SV=1	Q9UHB6 1xPhospho [S686(100)]	0.0102357	-1.2
Q92614; A0A0D9SFK2	Unconventional myosin-XVIIIa OS=Homo sapiens OX=9606 GN=MYO18A PE=1 SV=3 Unconventional myosin-XVIIIa OS=Homo sapiens OX=9606 GN=MYO18A PE=1 SV=1	Q92614 1xPhospho [S2020(100)]; A0A0D9SFK2 1xPhospho [S2004(100)]	0.0130698	-1.2
Q01082	Spectrin beta chain, non-erythrocytic 1 OS=Homo sapiens OX=9606 GN=SPTBN1 PE=1 SV=2	Q01082 1xPhospho [S2102(100)]	0.0109715	-1.2
Q9UQ35	Serine/arginine repetitive matrix protein 2 OS=Homo sapiens OX=9606 GN=SRRM2 PE=1 SV=2	Q9UQ35 2xPhospho [S1727(100); S1729(100)]	0.0469527	-1.2
A0A804HKI4	Tetratricopeptide repeat protein 1 OS=Homo sapiens OX=9606 GN=TTC1 PE=1 SV=1	A0A804HKI4 1xPhospho [S83(100)]	0.0470066	-1.21
A0A2R8Y695	IQ motif and SEC7 domain-containing protein 1 (Fragment) OS=Homo sapiens OX=9606 GN=IQSEC1 PE=1 SV=1	A0A2R8Y695 1xPhospho [S516(100)]	0.00390782	-1.22
A0A3B3ITE7	[Histone H3]-trimethyl-L-lysine(4) demethylase OS=Homo sapiens OX=9606 GN=KDM5B PE=1 SV=1	A0A3B3ITE7 1xPhospho [S1384(99.5)]	0.0133973	-1.22
A0A1B0GTL5	Rab11 family-interacting protein 5 OS=Homo sapiens OX=9606 GN=RAB11FIP5 PE=1 SV=1	A0A1B0GTL5 1xPhospho [S913(100)]	0.0227922	-1.22
Q15477	Helicase SKI2W OS=Homo sapiens OX=9606 GN=SKIV2L PE=1 SV=3	Q15477 1xPhospho [S256(100)]	0.0245667	-1.22
P62258	14-3-3 protein epsilon OS=Homo sapiens OX=9606 GN=YWHAE PE=1 SV=1	P62258 1xPhospho [S210(100)]	0.00339592	-1.22
P18858	DNA ligase 1 OS=Homo sapiens OX=9606 GN=LIG1 PE=1 SV=1	P18858 1xPhospho [S66(100)]	0.00696765	-1.23
P08559	Pyruvate dehydrogenase E1 component subunit alpha, somatic form, mitochondrial OS=Homo sapiens OX=9606 GN=PDHA1 PE=1 SV=3	P08559 1xPhospho [S232(100)]	0.0213008	-1.23
Q8NE71	ATP-binding cassette sub-family F member 1 OS=Homo sapiens OX=9606 GN=ABCF1 PE=1 SV=2		0.03167	-1.24
Q9P1Y5	Calmodulin-regulated spectrin-associated protein 3 OS=Homo sapiens OX=9606 GN=CAMSAP3 PE=1 SV=2	Q9P1Y5 1xPhospho [S334(100)]	0.00463278	-1.24
A0A669KB05	Catenin delta-1 OS=Homo sapiens OX=9606 GN=CTNND1 PE=1 SV=1	A0A669KB05 1xPhospho [S206(99.7)]	0.0394504	-1.24
A0A7P0MQR8	Microtubule-actin cross-linking factor 1, isoforms 1/2/3/5 OS=Homo sapiens OX=9606 GN=MACF1 PE=1 SV=1	A0A7P0MQR8 1xPhospho [S4496(99.4)]	0.0340685	-1.24
Q92614; A0A0D9SFK2	Unconventional myosin-XVIIIa OS=Homo sapiens OX=9606 GN=MYO18A PE=1 SV=3 Unconventional myosin-XVIIIa OS=Homo sapiens OX=9606 GN=MYO18A PE=1 SV=1	Q92614 1xPhospho [S2007(99.7)]; A0A0D9SFK2 1xPhospho [S1991(99.7)]	0.0277634	-1.24
Q5VWQ8	Disabled homolog 2-interacting protein OS=Homo sapiens OX=9606 GN=DAB2IP PE=1 SV=2	Q5VWQ8 1xPhospho [S978(100)]	0.00143117	-1.25
P18858	DNA ligase 1 OS=Homo sapiens OX=9606 GN=LIG1 PE=1 SV=1	P18858 1xPhospho [S141(100)]	0.00321594	-1.25
Q9ULH7	Myocardin-related transcription factor B OS=Homo sapiens OX=9606 GN=MRTFB PE=1 SV=3	Q9ULH7 2xPhospho [S541(100); S543(100)]	0.0452601	-1.25
Q8WYP3	Ras and Rab interactor 2 OS=Homo sapiens OX=9606 GN=RIN2 PE=1 SV=1	Q8WYP3 1xPhospho [S486(100)]	0.0106936	-1.25
O00401	Neural Wiskott-Aldrich syndrome protein OS=Homo sapiens OX=9606 GN=WASL PE=1 SV=2	O00401 1xPhospho [S430(97.8)]	0.0425075	-1.25
J3QSX6	Actin-binding LIM protein 1 OS=Homo sapiens OX=9606 GN=ABLIM1 PE=1 SV=2	J3QSX6 2xPhospho [S89(99.6); S93(100)]	0.0262339	-1.26
A0A0U1RRD7	InaD-like protein (Fragment) OS=Homo sapiens OX=9606 GN=PATJ PE=1 SV=1	A0A0U1RRD7 1xPhospho [S28(100)]	0.00358729	-1.27
Q9UPY5	Cystine/glutamate transporter OS=Homo sapiens OX=9606 GN=SLC7A11 PE=1 SV=1	Q9UPY5 1xPhospho [S26(100)]	0.00949103	-1.27
Q969S3	Zinc finger protein 622 OS=Homo sapiens OX=9606 GN=ZNF622 PE=1 SV=1	Q969S3 1xPhospho [S143(100)]	0.0191031	-1.27
Q9HCD6	Protein TANC2 OS=Homo sapiens OX=9606 GN=TANC2 PE=1 SV=3	Q9HCD6 1xPhospho [S1476(100)]	0.0330677	-1.28
O75362	Zinc finger protein 217 OS=Homo sapiens OX=9606 GN=ZNF217 PE=1 SV=1	O75362 2xPhospho [S441(100); S445(100)]	0.036049	-1.28
Q9UDY2	Tight junction protein ZO-2 OS=Homo sapiens OX=9606 GN=TJP2 PE=1 SV=2		0.0224054	-1.29
B7ZBF7	Serine/threonine-protein kinase Chk2 (Fragment) OS=Homo sapiens OX=9606 GN=CHEK2 PE=1 SV=1	B7ZBF7 1xPhospho [S291(100)]	0.0464583	-1.3
H7C3P9	COP9 signalosome complex subunit 3 OS=Homo sapiens OX=9606 GN=COPS3 PE=1 SV=2	H7C3P9 1xPhospho [S345(100)]	0.00524749	-1.3
O00515	Ladinin-1 OS=Homo sapiens OX=9606 GN=LAD1 PE=1 SV=2	O00515 1xPhospho [S512(99.7)]	0.0434219	-1.31
Q96B36	Proline-rich AKT1 substrate 1 OS=Homo sapiens OX=9606 GN=AKT1S1 PE=1 SV=1	Q96B36 3xPhospho [S202(99.2); S203(100); S/T]	0.0100765	-1.32
A0A0C4DGB5; A0A6Q8PGN6	Calpain inhibitor OS=Homo sapiens OX=9606 GN=CAST PE=1 SV=2 Calpain inhibitor OS=Homo sapiens OX=9606 GN=CAST PE=1 SV=1	A0A0C4DGB5 1xPhospho [S397(100)]; A0A6Q8PGN6 1xPhospho [S361(100)]	0.00868552	-1.32
Q9P206	Uncharacterized protein KIAA1522 OS=Homo sapiens OX=9606 GN=KIAA1522 PE=1 SV=2	Q9P206 2xPhospho [S971(100); S979(99.6)]	0.0127736	-1.32
P46821	Microtubule-associated protein 1B OS=Homo sapiens OX=9606 GN=MAP1B PE=1 SV=2	P46821 1xPhospho [S1793(99.6)]	0.0486275	-1.32
P10644	cAMP-dependent protein kinase type I-alpha regulatory subunit OS=Homo sapiens OX=9606 GN=PRKAR1A PE=1 SV=1	P10644 2xPhospho [S77(100); S83(100)]	0.0192773	-1.32
Q86WR7	Proline and serine-rich protein 2 OS=Homo sapiens OX=9606 GN=PROSER2 PE=1 SV=2	Q86WR7 1xPhospho [S43(99.8)]	0.0222441	-1.32
Q9UPU9	Protein Smaug homolog 1 OS=Homo sapiens OX=9606 GN=SAMD4A PE=1 SV=3	Q9UPU9 1xPhospho [S420(100)]	0.0480491	-1.32
C9JCU6	Mitogen-activated protein kinase kinase kinase kinase 2 (Fragment) OS=Homo sapiens OX=9606 GN=MAP4K2 PE=1 SV=1	C9JCU6 1xPhospho [S284(100)]	0.0226819	-1.33
Q92614; A0A0D9SFK2	Unconventional myosin-XVIIIa OS=Homo sapiens OX=9606 GN=MYO18A PE=1 SV=3 Unconventional myosin-XVIIIa OS=Homo sapiens OX=9606 GN=MYO18A PE=1 SV=1	Q92614 1xPhospho [S2043(100)]; A0A0D9SFK2 1xPhospho [S2027(100)]	0.0217826	-1.33
B4DWA1	Brain-specific angiogenesis inhibitor 1-associated protein 2 OS=Homo sapiens OX=9606 GN=BAIAP2 PE=1 SV=1	B4DWA1 1xPhospho [S229(100)]	0.0409082	-1.35
Q9UHB6	LIM domain and actin-binding protein 1 OS=Homo sapiens OX=9606 GN=LIMA1 PE=1 SV=1	Q9UHB6 1xPhospho [S374(99.8)]	0.0132722	-1.35
Q86X29	Lipolysis-stimulated lipoprotein receptor OS=Homo sapiens OX=9606 GN=LSR PE=1 SV=4	Q86X29 2xPhospho [S432(100); S436(99.5)]	0.0415594	-1.35
Q86YV5	Inactive tyrosine-protein kinase PRAG1 OS=Homo sapiens OX=9606 GN=PRAG1 PE=1 SV=4	Q86YV5 1xPhospho [S696(100)]	0.00313252	-1.35
P53999	Activated RNA polymerase II transcriptional coactivator p15 OS=Homo sapiens OX=9606 GN=SUB1 PE=1 SV=3		0.0214808	-1.35
Q8IWB9	Testis-expressed protein 2 OS=Homo sapiens OX=9606 GN=TEX2 PE=1 SV=2	Q8IWB9 2xPhospho [S790(100); S794(100)]	0.00373414	-1.35
Q96B36	Proline-rich AKT1 substrate 1 OS=Homo sapiens OX=9606 GN=AKT1S1 PE=1 SV=1	Q96B36 3xPhospho [S202(100); S203(100); S212(98.9)]	0.0256402	-1.36
Q12873	Chromodomain-helicase-DNA-binding protein 3 OS=Homo sapiens OX=9606 GN=CHD3 PE=1 SV=3	Q12873 1xPhospho [S73(100)]	0.0167939	-1.37
Q08495	Dematin OS=Homo sapiens OX=9606 GN=DMTN PE=1 SV=3	Q08495 2xPhospho [S92(99.6); S96(100)]	0.0368827	-1.37
A0A0J9YWL0	Beta/gamma crystallin domain-containing protein 1 OS=Homo sapiens OX=9606 GN=CRYBG1 PE=1 SV=1	A0A0J9YWL0 1xPhospho [S483(100)]	0.00644773	-1.38
P35221	Catenin alpha-1 OS=Homo sapiens OX=9606 GN=CTNNA1 PE=1 SV=1	P35221 1xPhospho [S655(99.7)]	0.0032654	-1.38
P16402; P10412; P16403	Histone H1.3 OS=Homo sapiens OX=9606 GN=H1-3 PE=1 SV=2 Histone H1.4 OS=Homo sapiens OX=9606 GN=H1-4 PE=1 SV=2 Histone H1.2 OS=Homo sapiens OX=9606 GN=H1-2 PE=1 SV=2	P16402 1xPhospho [S37(100)]; P10412 1xPhospho [S36(100)]; P16403 1xPhospho [S36(100)]	0.0396394	-1.38
Q6P0Q8	Microtubule-associated serine/threonine-protein kinase 2 OS=Homo sapiens OX=9606 GN=MAST2 PE=1 SV=2	Q6P0Q8 1xPhospho [S74(100)]	0.0461075	-1.38
Q7L2J0	7SK snRNA methylphosphate capping enzyme OS=Homo sapiens OX=9606 GN=MEPCE PE=1 SV=1	Q7L2J0 2xPhospho [T368(99.6); S370(99.6)]	0.00446779	-1.39
P49757	Protein numb homolog OS=Homo sapiens OX=9606 GN=NUMB PE=1 SV=2	P49757 1xPhospho [S634(100)]	0.00432565	-1.39
Q8WYL5	Protein phosphatase Slingshot homolog 1 OS=Homo sapiens OX=9606 GN=SSH1 PE=1 SV=2	Q8WYL5 1xPhospho [S576(100)]	0.0423633	-1.39
P46821	Microtubule-associated protein 1B OS=Homo sapiens OX=9606 GN=MAP1B PE=1 SV=2	P46821 2xPhospho [S992(100); S995(100)]	0.0313798	-1.4
P35580	Myosin-10 OS=Homo sapiens OX=9606 GN=MYH10 PE=1 SV=3	P35580 1xPhospho [S1956(100)]	0.0399862	-1.4
M0R0P8	Unconventional myosin-IXb OS=Homo sapiens OX=9606 GN=MYO9B PE=1 SV=1	M0R0P8 1xPhospho [S1122(100)]	0.00687891	-1.4
P10644	cAMP-dependent protein kinase type I-alpha regulatory subunit OS=Homo sapiens OX=9606 GN=PRKAR1A PE=1 SV=1	P10644 1xPhospho [S83(100)]	0.000592026	-1.4
A0A494C1J1	Cytospin-A OS=Homo sapiens OX=9606 GN=SPECC1L PE=1 SV=1	A0A494C1J1 1xPhospho [S239(100)]	0.00653256	-1.4
H3BR17	E3 ubiquitin-protein ligase TRAF7 (Fragment) OS=Homo sapiens OX=9606 GN=TRAF7 PE=1 SV=1	H3BR17 1xPhospho [S108(100)]	0.00570779	-1.4
Q9NSY1	BMP-2-inducible protein kinase OS=Homo sapiens OX=9606 GN=BMP2K PE=1 SV=2	Q9NSY1 1xPhospho [S728(99.7)]	0.0128916	-1.41
P15924	Desmoplakin OS=Homo sapiens OX=9606 GN=DSP PE=1 SV=3	P15924 2xPhospho [S2825(100); S/Y]	0.00679158	-1.41
P35240	Merlin OS=Homo sapiens OX=9606 GN=NF2 PE=1 SV=1	P35240 1xPhospho [S518(100)]	0.00878173	-1.41
P49207	60S ribosomal protein L34 OS=Homo sapiens OX=9606 GN=RPL34 PE=1 SV=3	P49207 1xPhospho [S12(100)]	0.0156683	-1.41
J3QSX6	Actin-binding LIM protein 1 OS=Homo sapiens OX=9606 GN=ABLIM1 PE=1 SV=2	J3QSX6 1xPhospho [S278(100)]	0.00372663	-1.42
P13612	Integrin alpha-4 OS=Homo sapiens OX=9606 GN=ITGA4 PE=1 SV=3	P13612 1xPhospho [S1021(100)]	0.0175093	-1.42
A0A7P0MQR8	Microtubule-actin cross-linking factor 1, isoforms 1/2/3/5 OS=Homo sapiens OX=9606 GN=MACF1 PE=1 SV=1	A0A7P0MQR8 1xPhospho [S4521(100)]	0.0146532	-1.42
Q92614; A0A0D9SFK2	Unconventional myosin-XVIIIa OS=Homo sapiens OX=9606 GN=MYO18A PE=1 SV=3 Unconventional myosin-XVIIIa OS=Homo sapiens OX=9606 GN=MYO18A PE=1 SV=1	Q92614 2xPhospho [S2041(100); S2043(100)]; A0A0D9SFK2 2xPhospho [S2025(100); S2027(100)]	0.0169753	-1.42
Q9H7N4	Splicing factor, arginine/serine-rich 19 OS=Homo sapiens OX=9606 GN=SCAF1 PE=1 SV=3	Q9H7N4 1xPhospho [S725(99.8)]	0.00397587	-1.42
P50502	Hsc70-interacting protein OS=Homo sapiens OX=9606 GN=ST13 PE=1 SV=2	P50502 3xPhospho [S75(100); S76(100); S79(100)]	0.0458928	-1.42
H3BNW0	THUMP domain-containing protein 1 OS=Homo sapiens OX=9606 GN=THUMPD1 PE=1 SV=1	H3BNW0 2xPhospho [S86(100); S88(100)]	0.00721473	-1.42
J3KNG6	Protein spire homolog 1 OS=Homo sapiens OX=9606 GN=SPIRE1 PE=1 SV=1	J3KNG6 1xPhospho [S312(100)]	0.0211899	-1.44
Q12873	Chromodomain-helicase-DNA-binding protein 3 OS=Homo sapiens OX=9606 GN=CHD3 PE=1 SV=3	Q12873 2xPhospho [S73(100); S79(100)]	0.0121889	-1.45
Q96B36	Proline-rich AKT1 substrate 1 OS=Homo sapiens OX=9606 GN=AKT1S1 PE=1 SV=1	Q96B36 2xPhospho [S203(99.6); S212(100)]	0.019122	-1.46
A0A494C1T9	Protein FAM83H OS=Homo sapiens OX=9606 GN=FAM83H PE=1 SV=1	A0A494C1T9 3xPhospho [S206(100); S208(99.6); S/Y]	0.0338897	-1.46
P18858	DNA ligase 1 OS=Homo sapiens OX=9606 GN=LIG1 PE=1 SV=1	P18858 1xPhospho [S141(100)]	0.00565637	-1.46
Q9UHB6	LIM domain and actin-binding protein 1 OS=Homo sapiens OX=9606 GN=LIMA1 PE=1 SV=1	Q9UHB6 1xPhospho [S362(100)]	0.00922536	-1.46
P46821	Microtubule-associated protein 1B OS=Homo sapiens OX=9606 GN=MAP1B PE=1 SV=2	P46821 2xPhospho [S831(100); S832(100)]	0.00652223	-1.46
P25205	DNA replication licensing factor MCM3 OS=Homo sapiens OX=9606 GN=MCM3 PE=1 SV=3	P25205 1xPhospho [S711(100)]	0.0455045	-1.46
Q6R327	Rapamycin-insensitive companion of mTOR OS=Homo sapiens OX=9606 GN=RICTOR PE=1 SV=1	Q6R327 1xPhospho [S1591(99.8)]	0.00729672	-1.46
A0A0C4DH22	Band 4.1-like protein 1 OS=Homo sapiens OX=9606 GN=EPB41L1 PE=1 SV=1	A0A0C4DH22 1xPhospho [T686(99.7)]	0.00688526	-1.48
P08729; P05787; P13647	Keratin, type II cytoskeletal 7 OS=Homo sapiens OX=9606 GN=KRT7 PE=1 SV=5 Keratin, type II cytoskeletal 8 OS=Homo sapiens OX=9606 GN=KRT8 PE=1 SV=7 Keratin, type II cytoskeletal 5 OS=Homo sapiens OX=9606 GN=KRT5 PE=1 SV=3	P08729 1xPhospho [S104(100)]; P05787 1xPhospho [S104(100)]; P13647 1xPhospho [S181(100)]	0.0315424	-1.48
O00151	PDZ and LIM domain protein 1 OS=Homo sapiens OX=9606 GN=PDLIM1 PE=1 SV=4	O00151 1xPhospho [S90(100)]	0.00376605	-1.48
Q8IWB9	Testis-expressed protein 2 OS=Homo sapiens OX=9606 GN=TEX2 PE=1 SV=2	Q8IWB9 1xPhospho [S222(100)]	0.0110568	-1.48
Q86WR7	Proline and serine-rich protein 2 OS=Homo sapiens OX=9606 GN=PROSER2 PE=1 SV=2	Q86WR7 1xPhospho [S18(99.6)]	0.0289795	-1.49
P08727	Keratin, type I cytoskeletal 19 OS=Homo sapiens OX=9606 GN=KRT19 PE=1 SV=4	P08727 1xPhospho [S395(100)]	0.00597268	-1.5
O00515	Ladinin-1 OS=Homo sapiens OX=9606 GN=LAD1 PE=1 SV=2		0.0153912	-1.5
Q9UJF2	Ras GTPase-activating protein nGAP OS=Homo sapiens OX=9606 GN=RASAL2 PE=1 SV=2	Q9UJF2 1xPhospho [S663(99.6)]	0.0170659	-1.5
O15085	Rho guanine nucleotide exchange factor 11 OS=Homo sapiens OX=9606 GN=ARHGEF11 PE=1 SV=1	O15085 1xPhospho [S255(100)]	0.0273348	-1.51
A0A2R8Y5C4; Q9C0C2	182 kDa tankyrase-1-binding protein (Fragment) OS=Homo sapiens OX=9606 GN=TNKS1BP1 PE=1 SV=1 182 kDa tankyrase-1-binding protein OS=Homo sapiens OX=9606 GN=TNKS1BP1 PE=1 SV=4	A0A2R8Y5C4 1xPhospho [S175(100)]; Q9C0C2 1xPhospho [S851(100)]	0.00694536	-1.51
Q13426	DNA repair protein XRCC4 OS=Homo sapiens OX=9606 GN=XRCC4 PE=1 SV=2	Q13426 2xPhospho [S232(100); T233(100)]	0.0280352	-1.51
P17812	CTP synthase 1 OS=Homo sapiens OX=9606 GN=CTPS1 PE=1 SV=2	P17812 1xPhospho [S575(99.5)]	0.0311222	-1.52
Q9NZT2	Opioid growth factor receptor OS=Homo sapiens OX=9606 GN=OGFR PE=1 SV=3	Q9NZT2 1xPhospho [S378(100)]	0.0304342	-1.53
Q9UHB6	LIM domain and actin-binding protein 1 OS=Homo sapiens OX=9606 GN=LIMA1 PE=1 SV=1	Q9UHB6 1xPhospho [S698(100)]	0.0239821	-1.54
P46821	Microtubule-associated protein 1B OS=Homo sapiens OX=9606 GN=MAP1B PE=1 SV=2	P46821 2xPhospho [S831(100); S832(100)]	0.0326676	-1.54
P82094	TATA element modulatory factor OS=Homo sapiens OX=9606 GN=TMF1 PE=1 SV=2	P82094 1xPhospho [S344(100)]	0.011713	-1.54
Q01433	AMP deaminase 2 OS=Homo sapiens OX=9606 GN=AMPD2 PE=1 SV=2	Q01433 1xPhospho [S100(100)]	0.0166589	-1.55
P07355	Annexin A2 OS=Homo sapiens OX=9606 GN=ANXA2 PE=1 SV=2	P07355 1xPhospho [T19(100)]	0.0347954	-1.55
Q9UHB6	LIM domain and actin-binding protein 1 OS=Homo sapiens OX=9606 GN=LIMA1 PE=1 SV=1	Q9UHB6 2xPhospho [S225(100); S228(100)]	0.0198805	-1.55
O75367	Core histone macro-H2A.1 OS=Homo sapiens OX=9606 GN=MACROH2A1 PE=1 SV=4	O75367 2xPhospho [S170(100); S173(100)]	0.00207221	-1.55
Q6ULP2	Aftiphilin OS=Homo sapiens OX=9606 GN=AFTPH PE=1 SV=3	Q6ULP2 1xPhospho [S518(100)]	0.0132312	-1.56
Q06481	Amyloid beta precursor like protein 2 OS=Homo sapiens OX=9606 GN=APLP2 PE=1 SV=2	Q06481 1xPhospho [S213(100)]	0.00863118	-1.56
P49006	MARCKS-related protein OS=Homo sapiens OX=9606 GN=MARCKSL1 PE=1 SV=2	P49006 1xPhospho [S22(100)]	0.00469602	-1.56
Q460N5	Protein mono-ADP-ribosyltransferase PARP14 OS=Homo sapiens OX=9606 GN=PARP14 PE=1 SV=3	Q460N5 1xPhospho [S33(100)]	0.000354548	-1.56
O94885	SAM and SH3 domain-containing protein 1 OS=Homo sapiens OX=9606 GN=SASH1 PE=1 SV=3	O94885 1xPhospho [S614(100)]	0.043001	-1.56
Q01105	Protein SET OS=Homo sapiens OX=9606 GN=SET PE=1 SV=3	Q01105 1xPhospho [S7(100)]	0.0026897	-1.56
A0A3B3ISQ4	Epidermal growth factor receptor kinase substrate 8-like protein 2 OS=Homo sapiens OX=9606 GN=EPS8L2 PE=1 SV=1	A0A3B3ISQ4 1xPhospho [S570(100)]	0.00999099	-1.57
Q96KN1	Protein LRATD2 OS=Homo sapiens OX=9606 GN=LRATD2 PE=1 SV=1	Q96KN1 1xPhospho [T289(99.3)]	0.00886441	-1.57
Q99959	Plakophilin-2 OS=Homo sapiens OX=9606 GN=PKP2 PE=1 SV=2	Q99959 3xPhospho [S151(100); S154(100); S155(100)]	0.0460478	-1.57
A0A0A0MS54	cAMP-dependent protein kinase OS=Homo sapiens OX=9606 GN=PRKACB PE=1 SV=1	A0A0A0MS54 1xPhospho [S345(100)]	0.00592457	-1.57
Q5VZK9	F-actin-uncapping protein LRRC16A OS=Homo sapiens OX=9606 GN=CARMIL1 PE=1 SV=1	Q5VZK9 1xPhospho [S1331(100)]	0.0205405	-1.6
Q5T0W9	Protein FAM83B OS=Homo sapiens OX=9606 GN=FAM83B PE=1 SV=1	Q5T0W9 1xPhospho [T867(99.7)]	0.016105	-1.6
Q9H0B6	Kinesin light chain 2 OS=Homo sapiens OX=9606 GN=KLC2 PE=1 SV=1		0.0467841	-1.6
Q86X29	Lipolysis-stimulated lipoprotein receptor OS=Homo sapiens OX=9606 GN=LSR PE=1 SV=4	Q86X29 1xPhospho [S493(100)]	0.0448054	-1.6
H3BMD8; A6NMQ3	cAMP-regulated phosphoprotein 19 OS=Homo sapiens OX=9606 GN=ARPP19 PE=1 SV=1 Alpha-endosulfine OS=Homo sapiens OX=9606 GN=ENSA PE=1 SV=2	H3BMD8 1xPhospho [S81(100)]; A6NMQ3 1xPhospho [S90(100)]	0.00863699	-1.61
Q6P996	Pyridoxal-dependent decarboxylase domain-containing protein 1 OS=Homo sapiens OX=9606 GN=PDXDC1 PE=1 SV=2	Q6P996 3xPhospho [S718(99.1); S721(100); S722(100)]	0.0108806	-1.61
Q9Y6Y0	Influenza virus NS1A-binding protein OS=Homo sapiens OX=9606 GN=IVNS1ABP PE=1 SV=3	Q9Y6Y0 1xPhospho [S326(99.6)]	0.032299	-1.62
Q9P206	Uncharacterized protein KIAA1522 OS=Homo sapiens OX=9606 GN=KIAA1522 PE=1 SV=2	Q9P206 2xPhospho [S669(100); S673(100)]	0.0139554	-1.62
O75113	NEDD4-binding protein 1 OS=Homo sapiens OX=9606 GN=N4BP1 PE=1 SV=4	O75113 1xPhospho [S300(100)]	0.00944515	-1.62
E9PMQ6	Heat shock factor protein 1 OS=Homo sapiens OX=9606 GN=HSF1 PE=1 SV=2	E9PMQ6 1xPhospho [S303(100)]	0.00114379	-1.63
Q68CZ2	Tensin-3 OS=Homo sapiens OX=9606 GN=TNS3 PE=1 SV=2	Q68CZ2 1xPhospho [S1154(100)]	0.0040784	-1.63
G3V1L9; A0A0G2JNH2	Tight junction protein ZO-1 OS=Homo sapiens OX=9606 GN=TJP1 PE=1 SV=2 Tight junction protein ZO-1 OS=Homo sapiens OX=9606 GN=TJP1 PE=1 SV=1	G3V1L9 2xPhospho [S268(100); S271(100)]; A0A0G2JNH2 2xPhospho [S163(100); S166(100)]	0.0132291	-1.65
Q6WCQ1	Myosin phosphatase Rho-interacting protein OS=Homo sapiens OX=9606 GN=MPRIP PE=1 SV=3	Q6WCQ1 1xPhospho [S1016(99.7)]	0.00667397	-1.66
Q86VP1	Tax1-binding protein 1 OS=Homo sapiens OX=9606 GN=TAX1BP1 PE=1 SV=2	Q86VP1 1xPhospho [S123(99.5)]	0.0351925	-1.66
Q9NRY4	Rho GTPase-activating protein 35 OS=Homo sapiens OX=9606 GN=ARHGAP35 PE=1 SV=3	Q9NRY4 1xPhospho [S1179(100)]	0.00109471	-1.67
P78310	Coxsackievirus and adenovirus receptor OS=Homo sapiens OX=9606 GN=CXADR PE=1 SV=1	P78310 1xPhospho [S332(100)]	0.0183486	-1.67
Q7Z406	Myosin-14 OS=Homo sapiens OX=9606 GN=MYH14 PE=1 SV=2	Q7Z406 1xPhospho [S1969(100)]	0.0155316	-1.67
Q99959	Plakophilin-2 OS=Homo sapiens OX=9606 GN=PKP2 PE=1 SV=2	Q99959 2xPhospho [S151(100); S]	0.0358996	-1.67
P51532	Transcription activator BRG1 OS=Homo sapiens OX=9606 GN=SMARCA4 PE=1 SV=2	P51532 1xPhospho [S1452(100)]	0.0114461	-1.68
G3V1L9; A0A0G2JNH2	Tight junction protein ZO-1 OS=Homo sapiens OX=9606 GN=TJP1 PE=1 SV=2 Tight junction protein ZO-1 OS=Homo sapiens OX=9606 GN=TJP1 PE=1 SV=1	G3V1L9 3xPhospho [S390(100); S393(100); S396(100)]; A0A0G2JNH2 3xPhospho [S285(100); S288(100); S291(100)]	0.00134375	-1.68
O75962	Triple functional domain protein OS=Homo sapiens OX=9606 GN=TRIO PE=1 SV=2	O75962 1xPhospho [S1724(99.8)]	0.0124518	-1.69
Q8WX93	Palladin OS=Homo sapiens OX=9606 GN=PALLD PE=1 SV=3	Q8WX93 1xPhospho [S984(100)]	0.0360575	-1.7
Q9HCE3	Zinc finger protein 532 OS=Homo sapiens OX=9606 GN=ZNF532 PE=1 SV=2	Q9HCE3 1xPhospho [S314(100)]	0.0118451	-1.7
A0A0C4DGA7	Actin-binding LIM protein 3 OS=Homo sapiens OX=9606 GN=ABLIM3 PE=1 SV=1	A0A0C4DGA7 2xPhospho [S470(100); S471(100)]	0.0164337	-1.71
P35579	Myosin-9 OS=Homo sapiens OX=9606 GN=MYH9 PE=1 SV=4	P35579 1xPhospho [S1943(100)]	0.03395	-1.71
Q86YV5	Inactive tyrosine-protein kinase PRAG1 OS=Homo sapiens OX=9606 GN=PRAG1 PE=1 SV=4	Q86YV5 1xPhospho [S148(100)]	0.000707824	-1.71
A0A2R8Y4Z0	Cyclin-dependent kinase 13 (Fragment) OS=Homo sapiens OX=9606 GN=CDK13 PE=1 SV=1	A0A2R8Y4Z0 2xPhospho [S120(99.3); S122(100)]	0.00312384	-1.72
H7C2K6; A0A0C4DH22	Band 4.1-like protein 1 (Fragment) OS=Homo sapiens OX=9606 GN=EPB41L1 PE=1 SV=1 Band 4.1-like protein 1 OS=Homo sapiens OX=9606 GN=EPB41L1 PE=1 SV=1	H7C2K6 1xPhospho [S19(99.3)]; A0A0C4DH22 1xPhospho [S441(99.3)]	0.0323746	-1.72
A0A804HK76; O75369	Filamin-B OS=Homo sapiens OX=9606 GN=FLNB PE=1 SV=1 Filamin-B OS=Homo sapiens OX=9606 GN=FLNB PE=1 SV=2	A0A804HK76 1xPhospho [S1536(100)]; O75369 1xPhospho [S1505(100)]	0.0254546	-1.72
Q9H0B6	Kinesin light chain 2 OS=Homo sapiens OX=9606 GN=KLC2 PE=1 SV=1	Q9H0B6 1xPhospho [S582(100)]	0.000969108	-1.72
O00159	Unconventional myosin-Ic OS=Homo sapiens OX=9606 GN=MYO1C PE=1 SV=4	O00159 1xPhospho [S736(100)]	0.00936473	-1.73
Q12913	Receptor-type tyrosine-protein phosphatase eta OS=Homo sapiens OX=9606 GN=PTPRJ PE=1 SV=3	Q12913 1xPhospho [S1009(100)]	0.0183468	-1.73
Q8TF72	Protein Shroom3 OS=Homo sapiens OX=9606 GN=SHROOM3 PE=1 SV=2	Q8TF72 2xPhospho [S910(100); S913(100)]	0.00162183	-1.73
Q9UHB6	LIM domain and actin-binding protein 1 OS=Homo sapiens OX=9606 GN=LIMA1 PE=1 SV=1	Q9UHB6 1xPhospho [S686(100)]	0.0179911	-1.74
A0A075B6Q2	Formin-binding protein 1-like (Fragment) OS=Homo sapiens OX=9606 GN=FNBP1L PE=1 SV=1	A0A075B6Q2 1xPhospho [S141(100)]	0.00109787	-1.75
E7EVA0	Microtubule-associated protein OS=Homo sapiens OX=9606 GN=MAP4 PE=1 SV=1	E7EVA0 1xPhospho [S1932(99.6)]	0.0436377	-1.75
E7ETM8	Nexilin (Fragment) OS=Homo sapiens OX=9606 GN=NEXN PE=1 SV=1	E7ETM8 1xPhospho [S96(99.1)]	0.0285428	-1.75
Q9C0C2	182 kDa tankyrase-1-binding protein OS=Homo sapiens OX=9606 GN=TNKS1BP1 PE=1 SV=4	Q9C0C2 1xPhospho [S1545(100)]	0.0395841	-1.75
O00515	Ladinin-1 OS=Homo sapiens OX=9606 GN=LAD1 PE=1 SV=2	O00515 1xPhospho [S356(100)]	0.00945635	-1.76
Q15121	Astrocytic phosphoprotein PEA-15 OS=Homo sapiens OX=9606 GN=PEA15 PE=1 SV=2	Q15121 1xPhospho [S116(100)]	0.00620768	-1.76
I3L419	Protein PIMREG OS=Homo sapiens OX=9606 GN=PIMREG PE=1 SV=1	I3L419 1xPhospho [S129(99.7)]	0.00657672	-1.76
Q68CZ2	Tensin-3 OS=Homo sapiens OX=9606 GN=TNS3 PE=1 SV=2	Q68CZ2 1xPhospho [S1441(100)]	0.0121067	-1.76
H0Y704	Zinc finger protein 185 (Fragment) OS=Homo sapiens OX=9606 GN=ZNF185 PE=1 SV=2	H0Y704 1xPhospho [S224(100)]	0.0357416	-1.76
Q53EP0	Fibronectin type III domain-containing protein 3B OS=Homo sapiens OX=9606 GN=FNDC3B PE=1 SV=2	Q53EP0 1xPhospho [S208(100)]	0.000461374	-1.77
P62753	40S ribosomal protein S6 OS=Homo sapiens OX=9606 GN=RPS6 PE=1 SV=1	P62753 1xPhospho [S244(100)]	0.00232864	-1.77
O95049	Tight junction protein ZO-3 OS=Homo sapiens OX=9606 GN=TJP3 PE=1 SV=3	O95049 1xPhospho [S371(100)]	0.0237941	-1.77
E9PL12	Elongation factor 1-delta (Fragment) OS=Homo sapiens OX=9606 GN=EEF1D PE=1 SV=1	E9PL12 1xPhospho [S162(100)]	0.00165641	-1.78
O95049	Tight junction protein ZO-3 OS=Homo sapiens OX=9606 GN=TJP3 PE=1 SV=3	O95049 1xPhospho [S203(100)]	0.0124187	-1.78
Q9UHB6	LIM domain and actin-binding protein 1 OS=Homo sapiens OX=9606 GN=LIMA1 PE=1 SV=1	Q9UHB6 1xPhospho [S609(100)]	0.0178301	-1.79
Q8NDI1	EH domain-binding protein 1 OS=Homo sapiens OX=9606 GN=EHBP1 PE=1 SV=3	Q8NDI1 1xPhospho [S759(100)]	0.000817638	-1.8
Q9UHB6	LIM domain and actin-binding protein 1 OS=Homo sapiens OX=9606 GN=LIMA1 PE=1 SV=1	Q9UHB6 1xPhospho [S490(100)]	0.0179841	-1.8
Q9UHB6	LIM domain and actin-binding protein 1 OS=Homo sapiens OX=9606 GN=LIMA1 PE=1 SV=1	Q9UHB6 1xPhospho [S686(100)]	0.0017204	-1.8
Q9UDY2	Tight junction protein ZO-2 OS=Homo sapiens OX=9606 GN=TJP2 PE=1 SV=2	Q9UDY2 1xPhospho [S244(100)]	0.00096638	-1.8
Q9NQW6	Anillin OS=Homo sapiens OX=9606 GN=ANLN PE=1 SV=2	Q9NQW6 1xPhospho [S323(100)]	0.0130413	-1.83
A0A3B3ISQ4	Epidermal growth factor receptor kinase substrate 8-like protein 2 OS=Homo sapiens OX=9606 GN=EPS8L2 PE=1 SV=1	A0A3B3ISQ4 1xPhospho [S217(100)]	0.0112446	-1.83
A0A494C1T9	Protein FAM83H OS=Homo sapiens OX=9606 GN=FAM83H PE=1 SV=1		0.000800764	-1.83
Q9UPN9	E3 ubiquitin-protein ligase TRIM33 OS=Homo sapiens OX=9606 GN=TRIM33 PE=1 SV=3	Q9UPN9 1xPhospho [S1119(100)]	0.038624	-1.83
Q9Y4L1	Hypoxia up-regulated protein 1 OS=Homo sapiens OX=9606 GN=HYOU1 PE=1 SV=1		0.012916	-1.84
Q9NQW6	Anillin OS=Homo sapiens OX=9606 GN=ANLN PE=1 SV=2	Q9NQW6 1xPhospho [S485(99.9)]	0.000183559	-1.85
Q6P996	Pyridoxal-dependent decarboxylase domain-containing protein 1 OS=Homo sapiens OX=9606 GN=PDXDC1 PE=1 SV=2	Q6P996 1xPhospho [S718(100)]	0.00653291	-1.85
A0A087WZ06	Non-specific serine/threonine protein kinase OS=Homo sapiens OX=9606 GN=STK3 PE=1 SV=1	A0A087WZ06 1xPhospho [S205(100)]	0.000763255	-1.85
H3BPY5	Calcium-regulated heat-stable protein 1 (Fragment) OS=Homo sapiens OX=9606 GN=CARHSP1 PE=1 SV=8	H3BPY5 1xPhospho [S52(100)]	0.000601529	-1.86
Q9H0B6	Kinesin light chain 2 OS=Homo sapiens OX=9606 GN=KLC2 PE=1 SV=1	Q9H0B6 1xPhospho [S545(100)]	0.00112949	-1.86
Q4G0J3	La-related protein 7 OS=Homo sapiens OX=9606 GN=LARP7 PE=1 SV=1	Q4G0J3 2xPhospho [S337(100); T338(100)]	0.0374187	-1.86
B7ZB74	Etoposide-induced protein 2.4 homolog OS=Homo sapiens OX=9606 GN=EI24 PE=1 SV=1	B7ZB74 1xPhospho [S153(100)]	0.0279817	-1.87
P13612	Integrin alpha-4 OS=Homo sapiens OX=9606 GN=ITGA4 PE=1 SV=3	P13612 1xPhospho [S1021(100)]	0.0265361	-1.87
Q8N3V7	Synaptopodin OS=Homo sapiens OX=9606 GN=SYNPO PE=1 SV=2	Q8N3V7 1xPhospho [S580(100)]	0.0138543	-1.87
G3V1L9	Tight junction protein ZO-1 OS=Homo sapiens OX=9606 GN=TJP1 PE=1 SV=2	G3V1L9 1xPhospho [S1005(100)]	0.040829	-1.88
Q9NRY4	Rho GTPase-activating protein 35 OS=Homo sapiens OX=9606 GN=ARHGAP35 PE=1 SV=3	Q9NRY4 1xPhospho [S1179(100)]	0.00549626	-1.89
M0QYI1	Bifunctional polynucleotide phosphatase/kinase (Fragment) OS=Homo sapiens OX=9606 GN=PNKP PE=1 SV=2	M0QYI1 1xPhospho [T118(100)]	0.00197007	-1.89
A0A0U1RR22	Protein kinase C and casein kinase substrate in neurons protein 2 (Fragment) OS=Homo sapiens OX=9606 GN=PACSIN2 PE=1 SV=1	A0A0U1RR22 1xPhospho [S389(100)]	0.00246699	-1.91
Q99959	Plakophilin-2 OS=Homo sapiens OX=9606 GN=PKP2 PE=1 SV=2	Q99959 1xPhospho [S251(100)]	0.00364877	-1.91
Q86W92	Liprin-beta-1 OS=Homo sapiens OX=9606 GN=PPFIBP1 PE=1 SV=2	Q86W92 1xPhospho [S794(100)]	0.00544792	-1.91
A0A087WX60	Myopalladin OS=Homo sapiens OX=9606 GN=MYPN PE=1 SV=1	A0A087WX60 1xPhospho [S634(100)]	0.000766861	-1.93
P10644	cAMP-dependent protein kinase type I-alpha regulatory subunit OS=Homo sapiens OX=9606 GN=PRKAR1A PE=1 SV=1	P10644 1xPhospho [S83(100)]	0.0195007	-1.93
Q8N3V7	Synaptopodin OS=Homo sapiens OX=9606 GN=SYNPO PE=1 SV=2	Q8N3V7 1xPhospho [S263(100)]	0.00126026	-1.93
Q9UHB6	LIM domain and actin-binding protein 1 OS=Homo sapiens OX=9606 GN=LIMA1 PE=1 SV=1	Q9UHB6 1xPhospho [S225(100)]	0.0126847	-1.94
B5MCH7	Basic leucine zipper and W2 domain-containing protein 2 OS=Homo sapiens OX=9606 GN=BZW2 PE=1 SV=1	B5MCH7 2xPhospho [S336(100); S338(100)]	0.000446934	-1.95
Q86V15	Zinc finger protein castor homolog 1 OS=Homo sapiens OX=9606 GN=CASZ1 PE=1 SV=4	Q86V15 2xPhospho [S720(100); S721(100)]	0.00226319	-1.95
E7ETM8	Nexilin (Fragment) OS=Homo sapiens OX=9606 GN=NEXN PE=1 SV=1	E7ETM8 1xPhospho [S16(100)]	0.00044477	-1.96
C9JSR2	PDZ and LIM domain protein 2 (Fragment) OS=Homo sapiens OX=9606 GN=PDLIM2 PE=1 SV=1	C9JSR2 2xPhospho [S124(100); S129(100)]	0.00809001	-1.96
B9A041; P40925	Malate dehydrogenase, cytoplasmic OS=Homo sapiens OX=9606 GN=MDH1 PE=1 SV=1 Malate dehydrogenase, cytoplasmic OS=Homo sapiens OX=9606 GN=MDH1 PE=1 SV=4	B9A041 1xPhospho [S117(100)]; P40925 1xPhospho [S241(100)]	0.000731193	-1.97
Q6WKZ4	Rab11 family-interacting protein 1 OS=Homo sapiens OX=9606 GN=RAB11FIP1 PE=1 SV=3	Q6WKZ4 1xPhospho [S202(100)]	0.00212791	-1.97
A0A805TBS0	Rho GTPase-activating protein 21 OS=Homo sapiens OX=9606 GN=ARHGAP21 PE=1 SV=1	A0A805TBS0 1xPhospho [S914(100)]	0.0312928	-1.98
Q9UHB6	LIM domain and actin-binding protein 1 OS=Homo sapiens OX=9606 GN=LIMA1 PE=1 SV=1	Q9UHB6 1xPhospho [S617(100)]	0.00251294	-1.98
Q9BW04	Specifically androgen-regulated gene protein OS=Homo sapiens OX=9606 GN=SARG PE=1 SV=2	Q9BW04 1xPhospho [S508(100)]	0.00146284	-1.98
Q9Y624	Junctional adhesion molecule A OS=Homo sapiens OX=9606 GN=F11R PE=1 SV=1	Q9Y624 1xPhospho [S284(100)]	0.016572	-2
P08727	Keratin, type I cytoskeletal 19 OS=Homo sapiens OX=9606 GN=KRT19 PE=1 SV=4	P08727 1xPhospho [S48(99.7)]	0.00662748	-2
A0A087WZ06	Non-specific serine/threonine protein kinase OS=Homo sapiens OX=9606 GN=STK3 PE=1 SV=1	A0A087WZ06 1xPhospho [S205(100)]	0.0294737	-2.01
Q5T0W9	Protein FAM83B OS=Homo sapiens OX=9606 GN=FAM83B PE=1 SV=1	Q5T0W9 1xPhospho [S664(100)]	0.014458	-2.02
Q6PKG0	La-related protein 1 OS=Homo sapiens OX=9606 GN=LARP1 PE=1 SV=2	Q6PKG0 2xPhospho [S766(100); S774(100)]	0.0086501	-2.02
O95210	Starch-binding domain-containing protein 1 OS=Homo sapiens OX=9606 GN=STBD1 PE=1 SV=1	O95210 1xPhospho [S211(99.8)]	0.0188997	-2.02
Q9ULT0	Tetratricopeptide repeat protein 7A OS=Homo sapiens OX=9606 GN=TTC7A PE=1 SV=3	Q9ULT0 1xPhospho [S647(100)]	0.019456	-2.02
J3QSX6	Actin-binding LIM protein 1 OS=Homo sapiens OX=9606 GN=ABLIM1 PE=1 SV=2	J3QSX6 1xPhospho [S329(100)]	0.0150612	-2.03
B5MCH7	Basic leucine zipper and W2 domain-containing protein 2 OS=Homo sapiens OX=9606 GN=BZW2 PE=1 SV=1	B5MCH7 1xPhospho [S336(100)]	0.0167841	-2.03
P25686	DnaJ homolog subfamily B member 2 OS=Homo sapiens OX=9606 GN=DNAJB2 PE=1 SV=3	P25686 2xPhospho [S313(100); T/S]	0.00164286	-2.03
Q99959	Plakophilin-2 OS=Homo sapiens OX=9606 GN=PKP2 PE=1 SV=2	Q99959 2xPhospho [S151(100); S155(99.7)]	0.0280514	-2.03
Q6UX71	Plexin domain-containing protein 2 OS=Homo sapiens OX=9606 GN=PLXDC2 PE=1 SV=1	Q6UX71 1xPhospho [S506(100)]	0.0307224	-2.03
Q96B36	Proline-rich AKT1 substrate 1 OS=Homo sapiens OX=9606 GN=AKT1S1 PE=1 SV=1	Q96B36 1xPhospho [S212(100)]	0.00616493	-2.05
P46821	Microtubule-associated protein 1B OS=Homo sapiens OX=9606 GN=MAP1B PE=1 SV=2	P46821 2xPhospho [S992(100); S995(100)]	0.0065841	-2.05
Q8IY63	Angiomotin-like protein 1 OS=Homo sapiens OX=9606 GN=AMOTL1 PE=1 SV=1	Q8IY63 1xPhospho [S872(100)]	0.00618121	-2.06
A0A669KB05	Catenin delta-1 OS=Homo sapiens OX=9606 GN=CTNND1 PE=1 SV=1	A0A669KB05 1xPhospho [S244(100)]	0.026692	-2.06
B7Z6Z4	Myosin light polypeptide 6 OS=Homo sapiens OX=9606 GN=MYL6 PE=1 SV=1	B7Z6Z4 1xPhospho [S150(100)]	0.0257825	-2.06
Q96CC6	Inactive rhomboid protein 1 OS=Homo sapiens OX=9606 GN=RHBDF1 PE=1 SV=2	Q96CC6 1xPhospho [S92(100)]	0.000360144	-2.06
P42677	40S ribosomal protein S27 OS=Homo sapiens OX=9606 GN=RPS27 PE=1 SV=3	P42677 1xPhospho [S11(100)]	0.0316293	-2.06
P51397	Death-associated protein 1 OS=Homo sapiens OX=9606 GN=DAP PE=1 SV=3	P51397 1xMet-loss [N-Term]; 1xPhospho [S3(100)]	0.00157687	-2.07
Q7Z2K6	Endoplasmic reticulum metallopeptidase 1 OS=Homo sapiens OX=9606 GN=ERMP1 PE=1 SV=2	Q7Z2K6 1xPhospho [S53(100)]	0.01028	-2.07
P05114	Non-histone chromosomal protein HMG-14 OS=Homo sapiens OX=9606 GN=HMGN1 PE=1 SV=3	P05114 1xPhospho [S7(100)]	0.0466715	-2.07
Q9UDY2	Tight junction protein ZO-2 OS=Homo sapiens OX=9606 GN=TJP2 PE=1 SV=2	Q9UDY2 3xPhospho [S292(100); S294(100); S296(100)]	0.00105536	-2.07
Q8TEQ0	Sorting nexin-29 OS=Homo sapiens OX=9606 GN=SNX29 PE=1 SV=3	Q8TEQ0 1xPhospho [S268(100)]	0.00338142	-2.08
Q09666	Neuroblast differentiation-associated protein AHNAK OS=Homo sapiens OX=9606 GN=AHNAK PE=1 SV=2	Q09666 1xPhospho [S5841(100)]	0.022335	-2.09
F2Z357	Rap1 GTPase-activating protein 1 OS=Homo sapiens OX=9606 GN=RAP1GAP PE=1 SV=1		0.00527917	-2.09
P18206	Vinculin OS=Homo sapiens OX=9606 GN=VCL PE=1 SV=4	P18206 1xPhospho [S290(100)]	0.0414689	-2.09
A0A7I2V657	Cation-independent mannose-6-phosphate receptor OS=Homo sapiens OX=9606 GN=IGF2R PE=1 SV=1	A0A7I2V657 1xPhospho [S53(100)]	0.00546135	-2.1
Q9P206	Uncharacterized protein KIAA1522 OS=Homo sapiens OX=9606 GN=KIAA1522 PE=1 SV=2	Q9P206 1xPhospho [S545(100)]	0.00130203	-2.1
P05787	Keratin, type II cytoskeletal 8 OS=Homo sapiens OX=9606 GN=KRT8 PE=1 SV=7	P05787 1xPhospho [S24(100)]	0.0180396	-2.1
A0A7I2ST14	N-myc downstream-regulated gene 1 protein (Fragment) OS=Homo sapiens OX=9606 GN=NDRG1 PE=1 SV=1	A0A7I2ST14 1xPhospho [S330(100)]	0.000951899	-2.11
Q86W92	Liprin-beta-1 OS=Homo sapiens OX=9606 GN=PPFIBP1 PE=1 SV=2	Q86W92 1xPhospho [S794(100)]	0.000299528	-2.11
Q9H6S0	3'-5' RNA helicase YTHDC2 OS=Homo sapiens OX=9606 GN=YTHDC2 PE=1 SV=2	Q9H6S0 1xPhospho [S1090(100)]	0.0179809	-2.11
A0A0J9YWL0	Beta/gamma crystallin domain-containing protein 1 OS=Homo sapiens OX=9606 GN=CRYBG1 PE=1 SV=1	A0A0J9YWL0 1xPhospho [S511(100)]	0.00369545	-2.12
P46821	Microtubule-associated protein 1B OS=Homo sapiens OX=9606 GN=MAP1B PE=1 SV=2	P46821 1xPhospho [S1252(100)]	0.0227526	-2.13
Q8TF72	Protein Shroom3 OS=Homo sapiens OX=9606 GN=SHROOM3 PE=1 SV=2	Q8TF72 1xPhospho [S1725(100)]	0.0203313	-2.13
Q8NEN9	PDZ domain-containing protein 8 OS=Homo sapiens OX=9606 GN=PDZD8 PE=1 SV=1	Q8NEN9 1xPhospho [S549(100)]	0.000134863	-2.14
Q9UEY8	Gamma-adducin OS=Homo sapiens OX=9606 GN=ADD3 PE=1 SV=1	Q9UEY8 2xPhospho [S673(100); S677(100)]	0.0103081	-2.15
Q5T0Z8	Uncharacterized protein C6orf132 OS=Homo sapiens OX=9606 GN=C6orf132 PE=1 SV=4	Q5T0Z8 1xPhospho [S969(99.7)]	0.0166379	-2.15
Q07002	Cyclin-dependent kinase 18 OS=Homo sapiens OX=9606 GN=CDK18 PE=1 SV=4	Q07002 1xPhospho [S132(100)]	0.00215241	-2.15
Q92614	Unconventional myosin-XVIIIa OS=Homo sapiens OX=9606 GN=MYO18A PE=1 SV=3	Q92614 2xPhospho [S1970(100); S1974(100)]	0.00441837	-2.15
Q8IWB9	Testis-expressed protein 2 OS=Homo sapiens OX=9606 GN=TEX2 PE=1 SV=2	Q8IWB9 1xPhospho [S748(99.3)]	0.032139	-2.15
P35221	Catenin alpha-1 OS=Homo sapiens OX=9606 GN=CTNNA1 PE=1 SV=1	P35221 1xPhospho [S641(100)]	0.00498534	-2.16
F6PQP6	Epsin-2 (Fragment) OS=Homo sapiens OX=9606 GN=EPN2 PE=1 SV=8	F6PQP6 1xPhospho [S192(100)]	0.0385844	-2.16
K7EKI8	Periplakin OS=Homo sapiens OX=9606 GN=PPL PE=1 SV=1	K7EKI8 1xPhospho [S14(99.7)]	0.002861	-2.17
A0A7P0MQR8	Microtubule-actin cross-linking factor 1, isoforms 1/2/3/5 OS=Homo sapiens OX=9606 GN=MACF1 PE=1 SV=1	A0A7P0MQR8 1xPhospho [S3927(100)]	0.0128289	-2.18
P50443	Sulfate transporter OS=Homo sapiens OX=9606 GN=SLC26A2 PE=1 SV=2	P50443 1xPhospho [S36(100)]	0.0295609	-2.18
A0A8C8KGQ8	Ubiquitin-associated protein 2 OS=Homo sapiens OX=9606 GN=UBAP2 PE=4 SV=1	A0A8C8KGQ8 1xPhospho [S201(100)]	0.0421084	-2.18
H7C2K6; A0A0C4DH22	Band 4.1-like protein 1 (Fragment) OS=Homo sapiens OX=9606 GN=EPB41L1 PE=1 SV=1 Band 4.1-like protein 1 OS=Homo sapiens OX=9606 GN=EPB41L1 PE=1 SV=1	H7C2K6 2xPhospho [S44(100); T53(100)]; A0A0C4DH22 2xPhospho [S466(100); T475(100)]	0.0152666	-2.19
A0A494C1T9	Protein FAM83H OS=Homo sapiens OX=9606 GN=FAM83H PE=1 SV=1	A0A494C1T9 1xPhospho [S1093(100)]	0.000175796	-2.19
P46821	Microtubule-associated protein 1B OS=Homo sapiens OX=9606 GN=MAP1B PE=1 SV=2	P46821 1xPhospho [S1265(100)]	0.00213491	-2.19
Q5JSZ5	Protein PRRC2B OS=Homo sapiens OX=9606 GN=PRRC2B PE=1 SV=2	Q5JSZ5 2xPhospho [S1132(100); S1136(100)]	0.017053	-2.19
Q9NQW6	Anillin OS=Homo sapiens OX=9606 GN=ANLN PE=1 SV=2	Q9NQW6 1xPhospho [S792(100)]	0.000121885	-2.2
A0A669KB05	Catenin delta-1 OS=Homo sapiens OX=9606 GN=CTNND1 PE=1 SV=1	A0A669KB05 3xPhospho [S322(100); S325(100); S328(100)]	0.00463535	-2.2
Q9UEY8	Gamma-adducin OS=Homo sapiens OX=9606 GN=ADD3 PE=1 SV=1	Q9UEY8 1xPhospho [S677(100)]	0.00741424	-2.21
Q8NDI1	EH domain-binding protein 1 OS=Homo sapiens OX=9606 GN=EHBP1 PE=1 SV=3	Q8NDI1 1xPhospho [S1035(100)]	0.0121168	-2.21
Q8IVT2	Mitotic interactor and substrate of PLK1 OS=Homo sapiens OX=9606 GN=MISP PE=1 SV=1	Q8IVT2 1xPhospho [S214(100)]	0.0183229	-2.22
Q8WX93	Palladin OS=Homo sapiens OX=9606 GN=PALLD PE=1 SV=3	Q8WX93 1xPhospho [S893(100)]	7.14316e-05	-2.22
Q9NQW6	Anillin OS=Homo sapiens OX=9606 GN=ANLN PE=1 SV=2	Q9NQW6 1xPhospho [S792(100)]	0.00642652	-2.23
A7KAX9	Rho GTPase-activating protein 32 OS=Homo sapiens OX=9606 GN=ARHGAP32 PE=1 SV=1	A7KAX9 1xPhospho [S682(100)]	0.0114795	-2.23
Q92614; A0A0D9SFK2	Unconventional myosin-XVIIIa OS=Homo sapiens OX=9606 GN=MYO18A PE=1 SV=3 Unconventional myosin-XVIIIa OS=Homo sapiens OX=9606 GN=MYO18A PE=1 SV=1	Q92614 1xPhospho [S1998(100)]; A0A0D9SFK2 1xPhospho [S1982(100)]	0.0263881	-2.23
A0A0U1RR71	Pleckstrin homology domain-containing family G member 3 OS=Homo sapiens OX=9606 GN=PLEKHG3 PE=1 SV=2	A0A0U1RR71 2xPhospho [S506(100); S509(100)]	0.0132752	-2.23
Q9Y446	Plakophilin-3 OS=Homo sapiens OX=9606 GN=PKP3 PE=1 SV=1	Q9Y446 2xPhospho [S313(100); S314(100)]	0.0403256	-2.24
P15924	Desmoplakin OS=Homo sapiens OX=9606 GN=DSP PE=1 SV=3	P15924 1xPhospho [S2024(100)]	0.000349534	-2.25
F5GZ78	Paxillin OS=Homo sapiens OX=9606 GN=PXN PE=1 SV=1	F5GZ78 1xPhospho [S256(100)]	0.0281168	-2.25
F8VWZ8	Rho GTPase-activating protein 29 OS=Homo sapiens OX=9606 GN=ARHGAP29 PE=1 SV=1	F8VWZ8 1xPhospho [S949(100)]	0.00113227	-2.26
A7KAX9	Rho GTPase-activating protein 32 OS=Homo sapiens OX=9606 GN=ARHGAP32 PE=1 SV=1	A7KAX9 1xPhospho [S952(100)]	0.00115737	-2.26
Q92934	Bcl2-associated agonist of cell death OS=Homo sapiens OX=9606 GN=BAD PE=1 SV=3	Q92934 1xPhospho [S118(100)]	0.0161232	-2.26
B9A041; P40925	Malate dehydrogenase, cytoplasmic OS=Homo sapiens OX=9606 GN=MDH1 PE=1 SV=1 Malate dehydrogenase, cytoplasmic OS=Homo sapiens OX=9606 GN=MDH1 PE=1 SV=4	B9A041 1xPhospho [S117(99.7)]; P40925 1xPhospho [S241(99.7)]	0.00021802	-2.27
Q6DT37	Serine/threonine-protein kinase MRCK gamma OS=Homo sapiens OX=9606 GN=CDC42BPG PE=1 SV=2	Q6DT37 1xPhospho [S1462(100)]	0.047671	-2.28
P46821	Microtubule-associated protein 1B OS=Homo sapiens OX=9606 GN=MAP1B PE=1 SV=2	P46821 1xPhospho [S1016(100)]	0.0274219	-2.28
A0A494C1T9	Protein FAM83H OS=Homo sapiens OX=9606 GN=FAM83H PE=1 SV=1	A0A494C1T9 2xPhospho [S1137(100); S1146(100)]	0.00824649	-2.29
Q9UDY2	Tight junction protein ZO-2 OS=Homo sapiens OX=9606 GN=TJP2 PE=1 SV=2	Q9UDY2 1xPhospho [S174(100)]	0.0094949	-2.29
Q6WKZ4	Rab11 family-interacting protein 1 OS=Homo sapiens OX=9606 GN=RAB11FIP1 PE=1 SV=3	Q6WKZ4 1xPhospho [S339(99.6)]	0.000929025	-2.3
A0A0J9YWL0	Beta/gamma crystallin domain-containing protein 1 OS=Homo sapiens OX=9606 GN=CRYBG1 PE=1 SV=1	A0A0J9YWL0 1xPhospho [S511(99.8)]	0.00235689	-2.31
Q8NDI1	EH domain-binding protein 1 OS=Homo sapiens OX=9606 GN=EHBP1 PE=1 SV=3	Q8NDI1 1xPhospho [S751(100)]	0.0190499	-2.31
A0A0C4DH22	Band 4.1-like protein 1 OS=Homo sapiens OX=9606 GN=EPB41L1 PE=1 SV=1	A0A0C4DH22 1xPhospho [S75(100)]	0.00189901	-2.31
B3KWK7	Insulin-like growth factor binding protein 3, isoform CRA_b OS=Homo sapiens OX=9606 GN=IGFBP3 PE=1 SV=1		0.0110753	-2.31
Q6PKG0	La-related protein 1 OS=Homo sapiens OX=9606 GN=LARP1 PE=1 SV=2	Q6PKG0 2xPhospho [T785(100); T788(100)]	1.93538e-05	-2.31
A0A804HK76; O75369	Filamin-B OS=Homo sapiens OX=9606 GN=FLNB PE=1 SV=1 Filamin-B OS=Homo sapiens OX=9606 GN=FLNB PE=1 SV=2	A0A804HK76 1xPhospho [S1876(100)]; O75369 1xPhospho [S1916(100)]	0.0138783	-2.33
Q6PKG0	La-related protein 1 OS=Homo sapiens OX=9606 GN=LARP1 PE=1 SV=2	Q6PKG0 3xPhospho [T782(98.6); T785(100); T788(100)]	0.00363598	-2.33
O60487	Myelin protein zero-like protein 2 OS=Homo sapiens OX=9606 GN=MPZL2 PE=1 SV=1	O60487 1xPhospho [T214(100)]	0.00804366	-2.33
Q9UEY8	Gamma-adducin OS=Homo sapiens OX=9606 GN=ADD3 PE=1 SV=1	Q9UEY8 1xPhospho [S681(100)]	0.0190664	-2.35
Q5T0Z8	Uncharacterized protein C6orf132 OS=Homo sapiens OX=9606 GN=C6orf132 PE=1 SV=4	Q5T0Z8 1xPhospho [S969(100)]	0.0110419	-2.35
A0A669KB05	Catenin delta-1 OS=Homo sapiens OX=9606 GN=CTNND1 PE=1 SV=1	A0A669KB05 2xPhospho [S322(100); S325(100)]	0.0136968	-2.36
Q8WX93	Palladin OS=Homo sapiens OX=9606 GN=PALLD PE=1 SV=3	Q8WX93 1xPhospho [S1104(100)]	0.0292713	-2.36
Q9UDY2	Tight junction protein ZO-2 OS=Homo sapiens OX=9606 GN=TJP2 PE=1 SV=2	Q9UDY2 1xPhospho [S130(100)]	0.0387175	-2.38
A0A7P0T9G4	Chimeric ERCC6-PGBD3 protein OS=Homo sapiens OX=9606 GN=ERCC6 PE=1 SV=1	A0A7P0T9G4 2xPhospho [S486(100); S489(100)]	0.0350493	-2.39
Q9UDY2	Tight junction protein ZO-2 OS=Homo sapiens OX=9606 GN=TJP2 PE=1 SV=2	Q9UDY2 2xPhospho [S430(100); S431(100)]	0.0161143	-2.39
P15924	Desmoplakin OS=Homo sapiens OX=9606 GN=DSP PE=1 SV=3	P15924 1xPhospho [S2209(100)]	6.91599e-05	-2.4
Q9P206	Uncharacterized protein KIAA1522 OS=Homo sapiens OX=9606 GN=KIAA1522 PE=1 SV=2	Q9P206 1xPhospho [S514(100)]	0.0156784	-2.4
Q684P5	Rap1 GTPase-activating protein 2 OS=Homo sapiens OX=9606 GN=RAP1GAP2 PE=1 SV=2	Q684P5 1xPhospho [S558(100)]	0.010689	-2.41
Q8TDB6	E3 ubiquitin-protein ligase DTX3L OS=Homo sapiens OX=9606 GN=DTX3L PE=1 SV=1	Q8TDB6 1xPhospho [S532(100)]	0.0225215	-2.42
Q9UDY2	Tight junction protein ZO-2 OS=Homo sapiens OX=9606 GN=TJP2 PE=1 SV=2	Q9UDY2 2xPhospho [S170(100); S174(100)]	0.00770209	-2.44
P13807	Glycogen [starch] synthase, muscle OS=Homo sapiens OX=9606 GN=GYS1 PE=1 SV=2	P13807 1xPhospho [S698(100)]	0.0481226	-2.45
Q5VZK9	F-actin-uncapping protein LRRC16A OS=Homo sapiens OX=9606 GN=CARMIL1 PE=1 SV=1		0.000336491	-2.46
P49006	MARCKS-related protein OS=Homo sapiens OX=9606 GN=MARCKSL1 PE=1 SV=2	P49006 1xPhospho [S104(100)]	0.0406845	-2.46
Q6PKG0	La-related protein 1 OS=Homo sapiens OX=9606 GN=LARP1 PE=1 SV=2	Q6PKG0 2xPhospho [T785(100); T788(100)]	0.00144366	-2.47
Q8IWB9	Testis-expressed protein 2 OS=Homo sapiens OX=9606 GN=TEX2 PE=1 SV=2	Q8IWB9 1xPhospho [S196(99.8)]	0.00362354	-2.47
Q8NAX2	Keratinocyte differentiation factor 1 OS=Homo sapiens OX=9606 GN=KDF1 PE=1 SV=2	Q8NAX2 2xPhospho [S218(100); S222(100)]	0.0272457	-2.48
Q9Y446	Plakophilin-3 OS=Homo sapiens OX=9606 GN=PKP3 PE=1 SV=1	Q9Y446 1xPhospho [S238(99.7)]	0.00528971	-2.48
Q8NFH8	RalBP1-associated Eps domain-containing protein 2 OS=Homo sapiens OX=9606 GN=REPS2 PE=1 SV=2		0.00411917	-2.48
E7EX44	Caldesmon OS=Homo sapiens OX=9606 GN=CALD1 PE=1 SV=1	E7EX44 1xPhospho [S553(99.7)]	0.0083649	-2.5
Q9BRG2	SH2 domain-containing protein 3A OS=Homo sapiens OX=9606 GN=SH2D3A PE=1 SV=1	Q9BRG2 1xPhospho [S201(100)]	0.000513582	-2.5
O43493	Trans-Golgi network integral membrane protein 2 OS=Homo sapiens OX=9606 GN=TGOLN2 PE=1 SV=4		0.0102393	-2.51
O95361	Tripartite motif-containing protein 16 OS=Homo sapiens OX=9606 GN=TRIM16 PE=1 SV=3	O95361 1xPhospho [S60(100)]	0.0305739	-2.51
Q86YV5	Inactive tyrosine-protein kinase PRAG1 OS=Homo sapiens OX=9606 GN=PRAG1 PE=1 SV=4	Q86YV5 2xPhospho [S737(100); S740(100)]	0.00665688	-2.53
Q8N3V7	Synaptopodin OS=Homo sapiens OX=9606 GN=SYNPO PE=1 SV=2	Q8N3V7 1xPhospho [S685(100)]	0.0116534	-2.54
E7ETM8	Nexilin (Fragment) OS=Homo sapiens OX=9606 GN=NEXN PE=1 SV=1	E7ETM8 1xPhospho [S301(100)]	0.00196786	-2.55
A0A6Q8PGI1	Caldesmon (Fragment) OS=Homo sapiens OX=9606 GN=CALD1 PE=1 SV=1	A0A6Q8PGI1 1xPhospho [S191(99.6)]	0.00738909	-2.56
O60487	Myelin protein zero-like protein 2 OS=Homo sapiens OX=9606 GN=MPZL2 PE=1 SV=1	O60487 1xPhospho [T214(100)]	0.0301443	-2.57
Q9ULI0	ATPase family AAA domain-containing protein 2B OS=Homo sapiens OX=9606 GN=ATAD2B PE=1 SV=3		0.0208711	-2.58
H7C2K6; A0A0C4DH22	Band 4.1-like protein 1 (Fragment) OS=Homo sapiens OX=9606 GN=EPB41L1 PE=1 SV=1 Band 4.1-like protein 1 OS=Homo sapiens OX=9606 GN=EPB41L1 PE=1 SV=1	H7C2K6 2xPhospho [S112(100); T116(100)]; A0A0C4DH22 2xPhospho [S546(100); T550(100)]	0.0240153	-2.58
Q9NZN4	EH domain-containing protein 2 OS=Homo sapiens OX=9606 GN=EHD2 PE=1 SV=2	Q9NZN4 1xPhospho [S468(99.6)]	0.0356445	-2.59
Q8N488	RING1 and YY1-binding protein OS=Homo sapiens OX=9606 GN=RYBP PE=1 SV=2	Q8N488 1xPhospho [S99(100)]	0.0325918	-2.59
Q9UEY8	Gamma-adducin OS=Homo sapiens OX=9606 GN=ADD3 PE=1 SV=1	Q9UEY8 2xPhospho [S677(100); S681(100)]	0.0107555	-2.6
A0A494C1T9	Protein FAM83H OS=Homo sapiens OX=9606 GN=FAM83H PE=1 SV=1	A0A494C1T9 1xPhospho [S1071(100)]; 1xPhospho [S1104(100)]	0.0134472	-2.6
H3BPY5	Calcium-regulated heat-stable protein 1 (Fragment) OS=Homo sapiens OX=9606 GN=CARHSP1 PE=1 SV=8	H3BPY5 1xPhospho [S30(100)]	0.00106802	-2.61
A0A494C1T9	Protein FAM83H OS=Homo sapiens OX=9606 GN=FAM83H PE=1 SV=1	A0A494C1T9 1xPhospho [S1204(100)]	0.00615187	-2.64
A0A494C1T9	Protein FAM83H OS=Homo sapiens OX=9606 GN=FAM83H PE=1 SV=1	A0A494C1T9 1xPhospho [S1115(100)]	0.00378926	-2.65
A0A494C1T9	Protein FAM83H OS=Homo sapiens OX=9606 GN=FAM83H PE=1 SV=1	A0A494C1T9 1xPhospho [S1137(100)]	9.21894e-05	-2.69
Q92934	Bcl2-associated agonist of cell death OS=Homo sapiens OX=9606 GN=BAD PE=1 SV=3	Q92934 1xPhospho [S118(100)]	0.000994466	-2.7
K7EKI8	Periplakin OS=Homo sapiens OX=9606 GN=PPL PE=1 SV=1	K7EKI8 1xPhospho [S14(100)]	0.00289169	-2.7
Q9Y624	Junctional adhesion molecule A OS=Homo sapiens OX=9606 GN=F11R PE=1 SV=1	Q9Y624 1xPhospho [S284(100)]	0.0121446	-2.72
A0A7I2V3Z0	ATP-dependent 6-phosphofructokinase OS=Homo sapiens OX=9606 GN=PFKP PE=1 SV=1	A0A7I2V3Z0 1xPhospho [S348(100)]	0.00432696	-2.72
Q70EL4	Ubiquitin carboxyl-terminal hydrolase 43 OS=Homo sapiens OX=9606 GN=USP43 PE=1 SV=2	Q70EL4 1xPhospho [S818(100)]	0.000388795	-2.72
Q9UHQ9	NADH-cytochrome b5 reductase 1 OS=Homo sapiens OX=9606 GN=CYB5R1 PE=1 SV=1	Q9UHQ9 1xPhospho [S169(100)]	0.000602859	-2.73
Q92614	Unconventional myosin-XVIIIa OS=Homo sapiens OX=9606 GN=MYO18A PE=1 SV=3	Q92614 2xPhospho [S1970(100); S1974(100)]	0.0286504	-2.73
Q8TF72	Protein Shroom3 OS=Homo sapiens OX=9606 GN=SHROOM3 PE=1 SV=2	Q8TF72 1xPhospho [S1441(100)]	0.0316759	-2.73
A0A6I8PRJ0	Adhesion G protein-coupled receptor L2 OS=Homo sapiens OX=9606 GN=ADGRL2 PE=1 SV=1	A0A6I8PRJ0 1xPhospho [S1441(100)]	0.00519598	-2.74
P46821	Microtubule-associated protein 1B OS=Homo sapiens OX=9606 GN=MAP1B PE=1 SV=2	P46821 1xPhospho [S1779(100)]	0.0330984	-2.74
Q9UDY2	Tight junction protein ZO-2 OS=Homo sapiens OX=9606 GN=TJP2 PE=1 SV=2	Q9UDY2 1xPhospho [S1159(100)]	0.000600935	-2.75
A0A494C1T9	Protein FAM83H OS=Homo sapiens OX=9606 GN=FAM83H PE=1 SV=1	A0A494C1T9 1xPhospho [S1137(100)]	0.00869921	-2.76
Q8NC51	Plasminogen activator inhibitor 1 RNA-binding protein OS=Homo sapiens OX=9606 GN=SERBP1 PE=1 SV=2		0.00769318	-2.76
A0A669KB05	Catenin delta-1 OS=Homo sapiens OX=9606 GN=CTNND1 PE=1 SV=1	A0A669KB05 1xPhospho [S896(100)]	0.000171034	-2.77
P35221	Catenin alpha-1 OS=Homo sapiens OX=9606 GN=CTNNA1 PE=1 SV=1	P35221 3xPhospho [S652(100); S655(99.3); T658(100)]	0.000215871	-2.79
H7C2K6; A0A0C4DH22	Band 4.1-like protein 1 (Fragment) OS=Homo sapiens OX=9606 GN=EPB41L1 PE=1 SV=1 Band 4.1-like protein 1 OS=Homo sapiens OX=9606 GN=EPB41L1 PE=1 SV=1	H7C2K6 1xPhospho [T53(100)]; A0A0C4DH22 1xPhospho [T475(100)]	0.0156069	-2.82
Q96CC6	Inactive rhomboid protein 1 OS=Homo sapiens OX=9606 GN=RHBDF1 PE=1 SV=2	Q96CC6 1xPhospho [S390(100)]	0.00580314	-2.83
Q9UDY2	Tight junction protein ZO-2 OS=Homo sapiens OX=9606 GN=TJP2 PE=1 SV=2	Q9UDY2 1xPhospho [S431(99.8)]	0.0465446	-2.83
A0A804HK76; O75369	Filamin-B OS=Homo sapiens OX=9606 GN=FLNB PE=1 SV=1 Filamin-B OS=Homo sapiens OX=9606 GN=FLNB PE=1 SV=2	A0A804HK76 1xPhospho [S2425(100)]; O75369 1xPhospho [S2465(100)]	0.00823005	-2.84
Q99959	Plakophilin-2 OS=Homo sapiens OX=9606 GN=PKP2 PE=1 SV=2	Q99959 2xPhospho [S132(100); S135(100)]	0.0134609	-2.86
O43493	Trans-Golgi network integral membrane protein 2 OS=Homo sapiens OX=9606 GN=TGOLN2 PE=1 SV=4	O43493 1xPhospho [S71(99.5)]	0.0260533	-2.86
Q68CZ2	Tensin-3 OS=Homo sapiens OX=9606 GN=TNS3 PE=1 SV=2	Q68CZ2 1xPhospho [S332(100)]	0.000929235	-2.86
A0A6Q8PHP4	Tripartite motif-containing protein 2 OS=Homo sapiens OX=9606 GN=TRIM2 PE=1 SV=1	A0A6Q8PHP4 1xPhospho [S354(100)]	0.00113533	-2.86
E9PGZ1	Caldesmon OS=Homo sapiens OX=9606 GN=CALD1 PE=1 SV=1	E9PGZ1 1xPhospho [S196(100)]	0.00107611	-2.87
P18206	Vinculin OS=Homo sapiens OX=9606 GN=VCL PE=1 SV=4	P18206 1xPhospho [S346(99.7)]	0.000643389	-2.88
C9JSR2	PDZ and LIM domain protein 2 (Fragment) OS=Homo sapiens OX=9606 GN=PDLIM2 PE=1 SV=1	C9JSR2 2xPhospho [S206(100); S209(100)]	0.000392111	-2.89
H0Y704	Zinc finger protein 185 (Fragment) OS=Homo sapiens OX=9606 GN=ZNF185 PE=1 SV=2	H0Y704 1xPhospho [S23(99.8)]	0.00821876	-2.91
Q9P2M7	Cingulin OS=Homo sapiens OX=9606 GN=CGN PE=1 SV=3	Q9P2M7 1xPhospho [S214(100)]	0.00267076	-2.92
A0A494C1T9	Protein FAM83H OS=Homo sapiens OX=9606 GN=FAM83H PE=1 SV=1	A0A494C1T9 1xPhospho [S1175(100)]	0.00575467	-2.92
Q9ULR3	Protein phosphatase 1H OS=Homo sapiens OX=9606 GN=PPM1H PE=1 SV=2	Q9ULR3 1xPhospho [S124(99.8)]	0.023807	-2.93
P04792	Heat shock protein beta-1 OS=Homo sapiens OX=9606 GN=HSPB1 PE=1 SV=2	P04792 1xPhospho [S82(100)]	0.00290256	-2.94
Q92754	Transcription factor AP-2 gamma OS=Homo sapiens OX=9606 GN=TFAP2C PE=1 SV=1	Q92754 1xPhospho [S434(100)]	0.00106398	-2.94
P35221	Catenin alpha-1 OS=Homo sapiens OX=9606 GN=CTNNA1 PE=1 SV=1	P35221 1xPhospho [S655(100)]	0.01035	-2.96
P35221	Catenin alpha-1 OS=Homo sapiens OX=9606 GN=CTNNA1 PE=1 SV=1	P35221 2xPhospho [S652(100); S655(100)]	0.0117122	-2.96
H7C2K6; A0A0C4DH22	Band 4.1-like protein 1 (Fragment) OS=Homo sapiens OX=9606 GN=EPB41L1 PE=1 SV=1 Band 4.1-like protein 1 OS=Homo sapiens OX=9606 GN=EPB41L1 PE=1 SV=1	H7C2K6 1xPhospho [S212(100)]; A0A0C4DH22 1xPhospho [S783(100)]	0.0185828	-2.96
O00515	Ladinin-1 OS=Homo sapiens OX=9606 GN=LAD1 PE=1 SV=2	O00515 2xPhospho [S121(100); S123(100)]	0.00408689	-2.96
O43294	Transforming growth factor beta-1-induced transcript 1 protein OS=Homo sapiens OX=9606 GN=TGFB1I1 PE=1 SV=2	O43294 2xPhospho [S137(100); S140(99.5)]	0.0321085	-2.96
O00515	Ladinin-1 OS=Homo sapiens OX=9606 GN=LAD1 PE=1 SV=2	O00515 1xPhospho [S394(100)]	0.0291997	-2.98
Q9NZN4	EH domain-containing protein 2 OS=Homo sapiens OX=9606 GN=EHD2 PE=1 SV=2	Q9NZN4 1xPhospho [S468(100)]	0.0105373	-2.99
Q9Y446	Plakophilin-3 OS=Homo sapiens OX=9606 GN=PKP3 PE=1 SV=1	Q9Y446 1xPhospho [S314(99.7)]	0.00208372	-3
P15924	Desmoplakin OS=Homo sapiens OX=9606 GN=DSP PE=1 SV=3		0.00981566	-3.02
Q68CZ2	Tensin-3 OS=Homo sapiens OX=9606 GN=TNS3 PE=1 SV=2	Q68CZ2 1xPhospho [S1441(100)]	0.00360482	-3.03
Q9NZN4	EH domain-containing protein 2 OS=Homo sapiens OX=9606 GN=EHD2 PE=1 SV=2	Q9NZN4 1xPhospho [S438(100)]	0.000195831	-3.04
A0A494C1T9	Protein FAM83H OS=Homo sapiens OX=9606 GN=FAM83H PE=1 SV=1	A0A494C1T9 1xPhospho [S724(100)]	0.000588145	-3.04
E7ETM8	Nexilin (Fragment) OS=Homo sapiens OX=9606 GN=NEXN PE=1 SV=1	E7ETM8 1xPhospho [S16(100)]	0.00540825	-3.04
O00515	Ladinin-1 OS=Homo sapiens OX=9606 GN=LAD1 PE=1 SV=2	O00515 1xPhospho [S394(100)]	0.0078281	-3.05
A0A669KB05	Catenin delta-1 OS=Homo sapiens OX=9606 GN=CTNND1 PE=1 SV=1	A0A669KB05 2xPhospho [S244(100); S245(100)]	0.0138521	-3.06
Q8WWA1	Transmembrane protein 40 OS=Homo sapiens OX=9606 GN=TMEM40 PE=1 SV=2	Q8WWA1 1xPhospho [S137(100)]	0.00334267	-3.06
Q8N4X5	Actin filament-associated protein 1-like 2 OS=Homo sapiens OX=9606 GN=AFAP1L2 PE=1 SV=1	Q8N4X5 1xPhospho [S344(100)]	0.0363313	-3.07
Q9UMD9	Collagen alpha-1(XVII) chain OS=Homo sapiens OX=9606 GN=COL17A1 PE=1 SV=3	Q9UMD9 2xPhospho [S148(100); S150(100)]	0.00125003	-3.07
A0A669KB05	Catenin delta-1 OS=Homo sapiens OX=9606 GN=CTNND1 PE=1 SV=1	A0A669KB05 2xPhospho [S325(100); S328(100)]	0.000230678	-3.07
O00515	Ladinin-1 OS=Homo sapiens OX=9606 GN=LAD1 PE=1 SV=2	O00515 1xPhospho [S356(100)]	0.000366384	-3.07
P13797	Plastin-3 OS=Homo sapiens OX=9606 GN=PLS3 PE=1 SV=4	P13797 1xPhospho [S293(100)]	0.00167972	-3.1
P15924	Desmoplakin OS=Homo sapiens OX=9606 GN=DSP PE=1 SV=3	P15924 1xPhospho [S2209(100)]	0.00256692	-3.11
Q8WX93	Palladin OS=Homo sapiens OX=9606 GN=PALLD PE=1 SV=3	Q8WX93 1xPhospho [S1121(100)]	0.00501188	-3.11
Q9BUZ4	TNF receptor-associated factor 4 OS=Homo sapiens OX=9606 GN=TRAF4 PE=1 SV=1	Q9BUZ4 1xPhospho [S426(100)]	0.0137839	-3.11
Q9UMD9	Collagen alpha-1(XVII) chain OS=Homo sapiens OX=9606 GN=COL17A1 PE=1 SV=3	Q9UMD9 2xPhospho [S172(100); S174(100)]	0.00144534	-3.12
Q68D06	Schlafen family member 13 OS=Homo sapiens OX=9606 GN=SLFN13 PE=1 SV=1	Q68D06 1xPhospho [S170(100)]	0.00572582	-3.14
P05114	Non-histone chromosomal protein HMG-14 OS=Homo sapiens OX=9606 GN=HMGN1 PE=1 SV=3	P05114 1xPhospho [S7(100)]	0.00155394	-3.15
Q5T0W9	Protein FAM83B OS=Homo sapiens OX=9606 GN=FAM83B PE=1 SV=1	Q5T0W9 1xPhospho [S869(100)]	0.000167912	-3.16
A0A669KB05	Catenin delta-1 OS=Homo sapiens OX=9606 GN=CTNND1 PE=1 SV=1	A0A669KB05 1xPhospho [S328(100)]	0.0432471	-3.17
H7C2K6; A0A0C4DH22	Band 4.1-like protein 1 (Fragment) OS=Homo sapiens OX=9606 GN=EPB41L1 PE=1 SV=1 Band 4.1-like protein 1 OS=Homo sapiens OX=9606 GN=EPB41L1 PE=1 SV=1	H7C2K6 1xPhospho [S110(99.6)]; A0A0C4DH22 1xPhospho [S544(99.6)]	0.00607978	-3.17
O00515	Ladinin-1 OS=Homo sapiens OX=9606 GN=LAD1 PE=1 SV=2	O00515 1xPhospho [S356(100)]	0.000611118	-3.21
Q9NZN4	EH domain-containing protein 2 OS=Homo sapiens OX=9606 GN=EHD2 PE=1 SV=2	Q9NZN4 1xPhospho [S438(100)]	2.04055e-06	-3.23
O00515	Ladinin-1 OS=Homo sapiens OX=9606 GN=LAD1 PE=1 SV=2	O00515 1xPhospho [S177(100)]	0.00569342	-3.23
O95171	Sciellin OS=Homo sapiens OX=9606 GN=SCEL PE=1 SV=2	O95171 1xPhospho [S91(100)]	0.000765495	-3.24
Q00587	Cdc42 effector protein 1 OS=Homo sapiens OX=9606 GN=CDC42EP1 PE=1 SV=1	Q00587 1xPhospho [S303(100)]	0.00430847	-3.28
Q9Y446	Plakophilin-3 OS=Homo sapiens OX=9606 GN=PKP3 PE=1 SV=1	Q9Y446 1xPhospho [S95(100)]	0.00248195	-3.29
Q8N4S9	MARVEL domain-containing protein 2 OS=Homo sapiens OX=9606 GN=MARVELD2 PE=1 SV=2	Q8N4S9 1xPhospho [S161(100)]	8.66993e-05	-3.31
A0A0C4DH22	Band 4.1-like protein 1 OS=Homo sapiens OX=9606 GN=EPB41L1 PE=1 SV=1	A0A0C4DH22 1xPhospho [S650(100)]	0.000613648	-3.32
O95471	Claudin-7 OS=Homo sapiens OX=9606 GN=CLDN7 PE=1 SV=4	O95471 1xPhospho [S206(99.5)]	0.0159454	-3.33
A0A1B0GUA8	Kinesin-like protein KIF13A OS=Homo sapiens OX=9606 GN=KIF13A PE=1 SV=1	A0A1B0GUA8 1xPhospho [S1569(100)]	0.000528457	-3.35
E7EX44	Caldesmon OS=Homo sapiens OX=9606 GN=CALD1 PE=1 SV=1	E7EX44 1xPhospho [S196(100)]	0.00989991	-3.36
Q8N1P7	Beta/gamma crystallin domain-containing protein 2 OS=Homo sapiens OX=9606 GN=CRYBG2 PE=2 SV=2	Q8N1P7 1xPhospho [S508(100)]; 1xPhospho [S559(100)]; 1xPhospho [S593(100)]	0.0021857	-3.37
P05787	Keratin, type II cytoskeletal 8 OS=Homo sapiens OX=9606 GN=KRT8 PE=1 SV=7	P05787 1xPhospho [S330(100)]	0.000919996	-3.37
E7ETM8	Nexilin (Fragment) OS=Homo sapiens OX=9606 GN=NEXN PE=1 SV=1	E7ETM8 1xPhospho [S179(100)]	0.00266989	-3.37
A0A7I2V3Z0	ATP-dependent 6-phosphofructokinase OS=Homo sapiens OX=9606 GN=PFKP PE=1 SV=1	A0A7I2V3Z0 1xPhospho [S348(100)]	0.0142978	-3.37
H7C2K6; A0A0C4DH22	Band 4.1-like protein 1 (Fragment) OS=Homo sapiens OX=9606 GN=EPB41L1 PE=1 SV=1 Band 4.1-like protein 1 OS=Homo sapiens OX=9606 GN=EPB41L1 PE=1 SV=1	H7C2K6 3xPhospho [S39(100); S44(100); T53(100)]; A0A0C4DH22 3xPhospho [S461(100); S466(100); T475(100)]	0.0123743	-3.42
J3QSX6	Actin-binding LIM protein 1 OS=Homo sapiens OX=9606 GN=ABLIM1 PE=1 SV=2		0.0337671	-3.44
Q9P2M7	Cingulin OS=Homo sapiens OX=9606 GN=CGN PE=1 SV=3	Q9P2M7 1xPhospho [S338(100)]	0.00177503	-3.49
A0A0C4DH22	Band 4.1-like protein 1 OS=Homo sapiens OX=9606 GN=EPB41L1 PE=1 SV=1	A0A0C4DH22 2xPhospho [S648(100); S650(100)]	0.00395653	-3.49
O95049	Tight junction protein ZO-3 OS=Homo sapiens OX=9606 GN=TJP3 PE=1 SV=3	O95049 1xPhospho [S346(100)]	0.0150433	-3.49
Q9Y624	Junctional adhesion molecule A OS=Homo sapiens OX=9606 GN=F11R PE=1 SV=1	Q9Y624 2xPhospho [S284(100); S287(100)]	0.00102814	-3.53
Q9UDY2	Tight junction protein ZO-2 OS=Homo sapiens OX=9606 GN=TJP2 PE=1 SV=2	Q9UDY2 1xPhospho [S986(100)]	0.0401738	-3.58
P78411	Iroquois-class homeodomain protein IRX-5 OS=Homo sapiens OX=9606 GN=IRX5 PE=1 SV=3	P78411 1xPhospho [S185(100)]	0.0110783	-3.59
K7EKI8	Periplakin OS=Homo sapiens OX=9606 GN=PPL PE=1 SV=1	K7EKI8 1xPhospho [S828(100)]	0.0214312	-3.59
A0A669KB05	Catenin delta-1 OS=Homo sapiens OX=9606 GN=CTNND1 PE=1 SV=1	A0A669KB05 2xPhospho [S837(99); S840(100)]	0.00421093	-3.66
H7C2K6; A0A0C4DH22	Band 4.1-like protein 1 (Fragment) OS=Homo sapiens OX=9606 GN=EPB41L1 PE=1 SV=1 Band 4.1-like protein 1 OS=Homo sapiens OX=9606 GN=EPB41L1 PE=1 SV=1	H7C2K6 2xPhospho [S15(100); S19(98.9)]; A0A0C4DH22 2xPhospho [S437(100); S441(98.9)]	0.01657	-3.68
O00515	Ladinin-1 OS=Homo sapiens OX=9606 GN=LAD1 PE=1 SV=2	O00515 1xPhospho [S272(99.4)]	0.0087731	-3.75
P51532	Transcription activator BRG1 OS=Homo sapiens OX=9606 GN=SMARCA4 PE=1 SV=2	P51532 2xPhospho [S1627(100); S1631(100)]	0.00440968	-3.76
A0A669KB05	Catenin delta-1 OS=Homo sapiens OX=9606 GN=CTNND1 PE=1 SV=1	A0A669KB05 1xPhospho [S325(100)]	0.00899782	-3.77
Q5T0W9	Protein FAM83B OS=Homo sapiens OX=9606 GN=FAM83B PE=1 SV=1	Q5T0W9 1xPhospho [S764(100)]	0.00665206	-3.81
A0A494C1T9	Protein FAM83H OS=Homo sapiens OX=9606 GN=FAM83H PE=1 SV=1	A0A494C1T9 1xPhospho [S1082(100)]	0.000245998	-3.85
A0A669KB05	Catenin delta-1 OS=Homo sapiens OX=9606 GN=CTNND1 PE=1 SV=1	A0A669KB05 1xPhospho [T882(100)]	0.0013153	-3.86
Q96B36	Proline-rich AKT1 substrate 1 OS=Homo sapiens OX=9606 GN=AKT1S1 PE=1 SV=1	Q96B36 1xPhospho [T246(100)]	0.000605879	-3.88
Q9H8M9	Protein eva-1 homolog A OS=Homo sapiens OX=9606 GN=EVA1A PE=1 SV=1	Q9H8M9 1xPhospho [T113(99.7)]	0.00133591	-3.9
P04792	Heat shock protein beta-1 OS=Homo sapiens OX=9606 GN=HSPB1 PE=1 SV=2	P04792 1xPhospho [S15(100)]	0.00072208	-3.95
Q5VV41	Rho guanine nucleotide exchange factor 16 OS=Homo sapiens OX=9606 GN=ARHGEF16 PE=1 SV=1	Q5VV41 1xPhospho [S208(100)]	0.00998831	-3.97
P51532	Transcription activator BRG1 OS=Homo sapiens OX=9606 GN=SMARCA4 PE=1 SV=2	P51532 1xPhospho [S695(100)]	0.000732086	-3.98
Q00587	Cdc42 effector protein 1 OS=Homo sapiens OX=9606 GN=CDC42EP1 PE=1 SV=1	Q00587 1xPhospho [S192(100)]	0.00231047	-4.03
P04792	Heat shock protein beta-1 OS=Homo sapiens OX=9606 GN=HSPB1 PE=1 SV=2	P04792 1xPhospho [S199(100)]	0.0435842	-4.1
A0A669KB05	Catenin delta-1 OS=Homo sapiens OX=9606 GN=CTNND1 PE=1 SV=1	A0A669KB05 1xPhospho [S833(100)]	5.10651e-05	-4.18
Q5T0W9	Protein FAM83B OS=Homo sapiens OX=9606 GN=FAM83B PE=1 SV=1	Q5T0W9 1xPhospho [S764(100)]	0.000103196	-4.18
Q8N4X5	Actin filament-associated protein 1-like 2 OS=Homo sapiens OX=9606 GN=AFAP1L2 PE=1 SV=1	Q8N4X5 1xPhospho [S484(100)]	0.000115473	-4.49
A0A0C4DH22	Band 4.1-like protein 1 OS=Homo sapiens OX=9606 GN=EPB41L1 PE=1 SV=1	A0A0C4DH22 2xPhospho [S546(100); T550(100)]	0.0100219	-4.51
E9PNK6	Tumor protein D53 OS=Homo sapiens OX=9606 GN=TPD52L1 PE=1 SV=1	E9PNK6 1xPhospho [S149(100)]	0.00753555	-4.57
Q9Y624	Junctional adhesion molecule A OS=Homo sapiens OX=9606 GN=F11R PE=1 SV=1	Q9Y624 2xPhospho [S284(100); S287(100)]	0.00151891	-4.58
Q6UXH1	Protein disulfide isomerase CRELD2 OS=Homo sapiens OX=9606 GN=CRELD2 PE=1 SV=1	Q6UXH1 1xPhospho [S70(100)]	0.000256041	-4.59
Q7Z5R6	Amyloid beta A4 precursor protein-binding family B member 1-interacting protein OS=Homo sapiens OX=9606 GN=APBB1IP PE=1 SV=1		1.50421e-05	-4.9
A0A7I2ST14	N-myc downstream-regulated gene 1 protein (Fragment) OS=Homo sapiens OX=9606 GN=NDRG1 PE=1 SV=1	A0A7I2ST14 2xPhospho [T328(99.4); S330(100)]	0.0391872	-5.04
A0A6Q8PFQ0	Signal-induced proliferation-associated 1-like protein 2 OS=Homo sapiens OX=9606 GN=SIPA1L2 PE=1 SV=1	A0A6Q8PFQ0 2xPhospho [S1701(100); S1703(100)]	2.99846e-05	-5.17
A0A0C4DH22	Band 4.1-like protein 1 OS=Homo sapiens OX=9606 GN=EPB41L1 PE=1 SV=1	A0A0C4DH22 1xPhospho [S86(100)]	0.000155349	-5.23
H7C2K6; A0A0C4DH22	Band 4.1-like protein 1 (Fragment) OS=Homo sapiens OX=9606 GN=EPB41L1 PE=1 SV=1 Band 4.1-like protein 1 OS=Homo sapiens OX=9606 GN=EPB41L1 PE=1 SV=1	H7C2K6 2xPhospho [S112(100); T116(100)]; A0A0C4DH22 2xPhospho [S546(100); T550(100)]	0.000352961	-5.49
O43493	Trans-Golgi network integral membrane protein 2 OS=Homo sapiens OX=9606 GN=TGOLN2 PE=1 SV=4	O43493 1xPhospho [S351(100)]	0.00644142	-6.18
K7EMR2	Choline transporter-like protein 2 OS=Homo sapiens OX=9606 GN=SLC44A2 PE=1 SV=1	K7EMR2 1xPhospho [T14(100)]	0.00282307	-6.23
E7ESK6	Syndecan OS=Homo sapiens OX=9606 GN=SDC2 PE=1 SV=1	E7ESK6 1xPhospho [S151(100)]	0.000340599	-6.64

## Sheet: SDT8
Supplemental Data Table 7: GO enrichment for upregulated phosphoproteins in phosphoproteomics (p<0.05, >1.5Log2FC) more than 1 peptide
GO	Category	Description	Count	%	Log10(P)	Log10(q)
GO:0006397	GO Biological Processes	mRNA processing	50	14.71	-31.95	-27.6
GO:0031507	GO Biological Processes	heterochromatin formation	22	6.47	-17.51	-14.28
GO:0010564	GO Biological Processes	regulation of cell cycle process	42	12.35	-16.4	-13.24
GO:0000278	GO Biological Processes	mitotic cell cycle	37	10.88	-16.2	-13.06
GO:0033365	GO Biological Processes	protein localization to organelle	42	12.35	-16.05	-12.96
GO:0022613	GO Biological Processes	ribonucleoprotein complex biogenesis	31	9.12	-14.15	-11.15
GO:0033044	GO Biological Processes	regulation of chromosome organization	22	6.47	-13.05	-10.1
R-HSA-1640170	Reactome Gene Sets	Cell Cycle	32	9.41	-12.7	-9.77
GO:0051052	GO Biological Processes	regulation of DNA metabolic process	29	8.53	-12.05	-9.16
GO:0006997	GO Biological Processes	nucleus organization	17	5	-11.78	-8.9
R-HSA-9012999	Reactome Gene Sets	RHO GTPase cycle	25	7.35	-11.68	-8.82
GO:0006259	GO Biological Processes	DNA metabolic process	34	10	-11.22	-8.4
R-HSA-72202	Reactome Gene Sets	Transport of Mature Transcript to Cytoplasm	12	3.53	-10.56	-7.79
GO:0051640	GO Biological Processes	organelle localization	28	8.24	-10.4	-7.65
GO:0006351	GO Biological Processes	DNA-templated transcription	27	7.94	-9.7	-7
WP2004	WikiPathways	miR targeted genes in lymphocytes	22	6.47	-8.45	-5.84
GO:0022618	GO Biological Processes	protein-RNA complex assembly	16	4.71	-8.19	-5.6
GO:0045787	GO Biological Processes	positive regulation of cell cycle	19	5.59	-7.83	-5.26
R-HSA-72165	Reactome Gene Sets	mRNA Splicing - Minor Pathway	8	2.35	-7.38	-4.89
GO:0051983	GO Biological Processes	regulation of chromosome segregation	12	3.53	-7.28	-4.81

## Sheet: SDT9
Supplemental Data Table 8: TRRUST enrichment analysis of upregulated phosphoproteins in phosphoproteomics (p<0.05, >1.5Log2FC) more than 1 peptide
GO	Description	Count	%	Log10(P)	Log10(q)
TRR00780	Regulated by: MYC	6	1.8	-2.8	-0.92
TRR01270	Regulated by: SRF	3	0.88	-2.6	-0.78
TRR00769	Regulated by: MTA1	3	0.88	-2.5	-0.74
TRR01419	Regulated by: TP53	7	2.1	-2.4	-0.67
TRR00230	Regulated by: E2F1	6	1.8	-2.2	-0.55
TRR01150	Regulated by: RB1	3	0.88	-2.1	-0.45

## Sheet: SDT10
Supplemental Data Table 9: Targeted analysis of known PP2A phosphosites differentially regulated in shB56a phosphoproteomics
Phosphosites	Protein Accession	Log2FC	p-value	Overlap Phosphosite 1 from Aakula et al.	Overlap Phosphosite 2 from _ et al.
Q9UKV3 1xPhospho [S710(100)]	Q9UKV3	1.04054	0.00178762	710	714
P38432 1xPhospho [S489(100)]	P38432	2.05936	0.00114164	489	0
O00273 1xPhospho [S315(100)]	O00273	0.516015	0.0299096	315	0
Q96C19 1xPhospho [S74(99.7)]	Q96C19	2.84639	0.00117655	74	0
Q96C19 1xPhospho [S74(100)]	Q96C19	1.19219	0.029513	74	0
P22626 2xPhospho [S341(100); S344(100)]	P22626	0.910733	0.0199924	344	0
Q00839 1xPhospho [S59(100)]	Q00839	0.980391	0.025051	59	0
Q9UK76 1xPhospho [T54(100)]	Q9UK76	1.8524	0.0218593	54	0
Q07666 1xPhospho [S20(100)]	Q07666	3.12615	0.0427345	20	0
P52292 1xPhospho [S62(100)]	P52292	0.989139	0.011001	62	0
P20700 2xPhospho [T19(99.5); S23(99.5)]	P20700	1.90149	0.0417131	20	23
P20700 1xPhospho [S23(100)]	P20700	1.53057	0.0376959	20	23
Q86UE4 1xPhospho [S308(100)]	Q86UE4	1.29101	0.0355072	308	0
Q5HYI7 1xPhospho [S311(100)]	Q5HYI7	0.713696	0.0342424	311	0
Q5SRE5 2xPhospho [S1709(99.4); S1717(100)]	Q5SRE5	1.65764	0.00127748	1709	1717
Q96CV9 1xPhospho [S526(100)]	Q96CV9	0.9568	0.0206749	526	0
P49756 1xPhospho [S677(100)]	P49756	1.4678	0.00620537	677	683
Q9P270 1xPhospho [S413(100)]	Q9P270	1.30976	0.00701747	413	0
O95295 1xPhospho [S133(100)]	O95295	0.653519	0.00985061	133	0
O95295 1xPhospho [S133(100)]	O95295	0.611645	0.00985061	133	0
Q13501 1xPhospho [T269(100)]	Q13501	0.856787	0.0340255	269	272
O60343 1xPhospho [S588(100)]	O60343	0.940355	0.0159095	588	0
